# Supplementary material for: Dataset on viscosity and starch polymer properties to predict texture through modeling
Source: Data Brief. 2021 Apr 3;36:107038. doi: 10.1016/j.dib.2021.107038 (PMC8100065; doi:10.1016/j.dib.2021.107038)
Supplement: Supplementary file 1 [file mmc1.xlsx]

## Sheet: S1 (Phenotypic Data) 
General Description		Routine Parameters				SEC P(M) values						RVA Properties								Sensory Textural Data													Model Clusters
Variety	AC Class	AC	GT	GC	PC	AM1	AM2	MCAP	SCAP1	SCAP2	SCAP3	PV	TV	BD	FV	SB	PkT	PsT	LO	ISC	SLK	ROF	STL	SBG	SPR	COH	HRD	COM	UOB	MAB	RLP	TPK	1st Layer Clusters	2nd Layer Clusters
GQ00001	High	25.9	77.8	80	9.52	1.32467e-09	1.6758e-07	1.05852e-05	5.35256e-05	0.000137013	7.61411e-05	2942	2319	623	3600	658	6.33	76.7	1281														A	A1
GQ00002	Intermediate	23.4	76.79	75	8.3895	2.97722e-09	1.91526e-07	1.02856e-05	4.98736e-05	0.000121141	6.35749e-05	3424	2352	1072	3994	570	6	74.35	1642														A	A2
GQ00008	Waxy_Low	16.1	77.93	83	12.4355	1.34747e-09	1.54095e-07	1.15024e-05	5.46142e-05	0.000144234	9.49053e-05	2895	2055	840	3624	729	6.4	75.1	1569														A	A1
GQ00009	High	25.2	76.1	71	9.401	2.35408e-09	1.68187e-07	9.94077e-06	4.82545e-05	0.000133342	8.10404e-05	3400	2348	1052	4409	1009	6	74.4	2061	84	65	48	53	40	44	83	43	45	86	83	59	28	A	A2
GQ00011	High	26.3	78.66	95	9.1035	3.11665e-09	1.86954e-07	9.46623e-06	4.54597e-05	0.000108535	5.73315e-05	3303	2352	951	4334	1031	5.7	76.85	1982														A	A2
GQ00015	High	25.6	77.63	82	8.568	3.29705e-09	1.75318e-07	9.69133e-06	4.56344e-05	0.000115455	6.53633e-05	3286	2204	1082	4136	850	6	74.3	1932														A	A2
GQ00019	High	26.2	77.69	80	8.092	3.7176e-09	1.96046e-07	1.02873e-05	4.76591e-05	0.000124443	7.25678e-05	3109	2107	1002	3866	757	5.87	76	1759														A	A2
GQ00027	High	27	75.01	95	8.7465	3.60451e-09	1.80341e-07	1.01811e-05	4.97943e-05	0.000140859	8.82638e-05	3207	2176	1031	4034	827	6	74.35	1858														A	A2
GQ00030	High	25.6	76.68	70	9.639	3.17979e-09	1.70502e-07	9.89533e-06	4.74496e-05	0.000129398	7.79715e-05	3174	2286	888	3985	811	6.2	74.55	1699	40	55	54	35	35	24	52	46	88	110	72	97	21	A	A2
GQ00032	Intermediate	23.7	76.5	83	9.044	3.48199e-09	1.87857e-07	1.03994e-05	5.03358e-05	0.000123826	7.19758e-05	3468	2448	1020	4312	844	6.07	74.4	1864														A	A2
GQ00034	High	26	76.4	95	8.5085	4.76491e-09	1.93803e-07	1.02583e-05	4.70056e-05	0.000111178	0.00012219	2989	2178	811	4101	1112	6	75.9	1923														A	A3
GQ00037	Intermediate	23.6	77.8	95	10.829	3.12686e-09	1.97355e-07	1.0865e-05	4.99606e-05	0.000115588	0.00016657	3087	2290	797	3777	690	6.27	74.35	1487														A	A3
GQ00042	Intermediate	25	77.63	90	7.973	3.14474e-09	1.93995e-07	1.05063e-05	5.09468e-05	0.00012624	7.58761e-05	3779	2565	1214	4377	598	6.07	75.25	1812														A	A2
GQ00046	Intermediate	23.6	78.36	74	8.5085	3.57617e-09	1.76858e-07	1.03801e-05	5.21928e-05	0.000137639	8.01734e-05	3199	2395	804	4374	1175	6.13	75.25	1979														A	A2
GQ00049	Intermediate	24	76.84	78	9.2225	4.05288e-09	2.09791e-07	1.08758e-05	5.37387e-05	0.000138852	8.02697e-05	3450	2318	1132	4254	804	6	75.2	1936	23	68	38	54	46	45	37	50	51	51	61	66	23	A	A2
GQ00055	Intermediate	24.4	77.53	90	7.378	3.69577e-09	2.08527e-07	1.01785e-05	5.0204e-05	0.000130001	7.0921e-05	3049	1879	1170	3940	891	5.8	75.95	2061														A	A2
GQ00056	Intermediate	24.5	77.72	85	8.092	2.71088e-10	1.53272e-07	1.08488e-05	5.66584e-05	0.000157967	9.35718e-05	2922	1942	980	3926	1004	5.87	76.8	1984	82	47	53	36	52	57	61	54	82	57	62	37	35	A	A1
GQ00057	Intermediate	23.4	76.84	90	9.996	3.33666e-09	1.7177e-07	9.97152e-06	4.72999e-05	0.000121008	7.78219e-05	3357	2481	876	4306	949	6.2	75.1	1825														A	A2
GQ00068	High	25.9	77.92	71	8.925	1.01336e-09	1.56983e-07	1.08717e-05	5.57986e-05	0.000157301	9.96712e-05	2823	2020	803	3460	637	5.93	75.2	1440														A	A1
GQ00071	High	26.7	77.16	73	8.2705	8.39452e-10	1.52396e-07	1.0685e-05	5.50697e-05	0.00015533	9.56256e-05	3244	2239	1005	4084	840	5.93	75.2	1845														A	A1
GQ00073	Intermediate	24.7	79.42	100	9.4605	5.04379e-10	1.37772e-07	1.05863e-05	5.52789e-05	0.00015078	8.45959e-05	3135	2244	891	4038	903	6.07	76.8	1794	46	46	58	46	55	50	52	43	41	61	57	78	25	A	A1
GQ00075	Intermediate	24.1	76.34	88	8.6275	2.92848e-09	1.59863e-07	9.70342e-06	4.70067e-05	0.000126776	8.51956e-05	3426	2481	945	4330	904	6.1	75.15	1849														A	A2
GQ00079	High	26	75.65	73	7.973	4.65111e-09	2.02472e-07	1.02471e-05	4.98491e-05	0.000136476	7.84348e-05	3489	2260	1229	4101	612	5.6	73.55	1841														A	A2
GQ00091	High	26.1	76.26	89	7.7945	2.86005e-09	1.71596e-07	1.02617e-05	5.19522e-05	0.000141926	8.13726e-05	3440	2398	1042	4209	769	6.07	74.3	1811														A	A2
GQ00093	High	25.2	75.39	85	9.758	3.26372e-09	1.57416e-07	9.57808e-06	4.73938e-05	0.000128262	8.99297e-05	3190	2429	761	3935	745	6.2	75.2	1506														A	A2
GQ00102	Intermediate	22.7	75.55	77	10.234	2.60602e-09	1.72499e-07	1.04872e-05	5.35775e-05	0.000154498	0.000100738	3226	2394	832	4330	1104	6.1	75.15	1936														A	A1
GQ00108	High	26	77.9	90	8.0325	3.67153e-09	1.94447e-07	1.08647e-05	5.53205e-05	0.000144495	7.94054e-05	3878	2298	1580	4309	431	5.7	75.95	2011														A	A2
GQ00132	Intermediate	23.5	75.75	72	8.9845	2.02039e-09	1.53653e-07	9.9689e-06	4.91091e-05	0.000128594	8.78006e-05	3142	2471	671	4174	1032	6.13	74.45	1703														A	A2
GQ00134	Intermediate	23.6	76.48	75	10.0555	2.17259e-09	1.57679e-07	1.00491e-05	4.99152e-05	0.000134018	8.82844e-05	3343	2264	1079	4309	966	5.93	74.45	2045														A	A2
GQ00138	High	26.6	76.04	76	8.449	3.16495e-09	1.5307e-07	9.97438e-06	5.07337e-05	0.000135612	7.27281e-05	3025	2161	864	4135	1110	5.9	75.25	1974	59	68	44	29	47	46	37	50	49	86	62	84	48	A	A2
GQ00139	High	25.6	77.99	85	7.021	2.56144e-09	2.00702e-07	1.11722e-05	5.03416e-05	0.000108172	0.000141358	3707	2266	1441	4103	396	5.93	75.95	1837														A	A3
GQ00141	High	26.2	77.79	85	8.0325	4.72343e-09	1.86026e-07	1.00272e-05	4.75612e-05	0.000125983	7.84223e-05	3274	2298	976	4061	787	6.07	75.95	1763	81	86	49	41	58	50	69	53	52	85	66	70	64	A	A2
GQ00147	High	28.2	78.58	87	7.021	4.04068e-09	1.87029e-07	1.04523e-05	5.0483e-05	0.000134233	7.89097e-05	3192	1967	1225	4248	1056	5.73	76.7	2281														A	A2
GQ00149	High	25.8	77.92	90	9.3415	2.46001e-09	1.66955e-07	1.01243e-05	5.01515e-05	0.00013364	6.99182e-05	3276	2144	1132	3989	713	5.9	75.15	1845														A	A2
GQ00152	Intermediate	25	75.64	92	9.1035	2.1924e-09	1.62723e-07	9.87923e-06	4.8668e-05	0.000134175	7.55479e-05	3402	2332	1070	4228	826	6	73.65	1896														A	A2
GQ00155	Intermediate	24.5	75.96	76	6.902	2.08036e-09	1.62376e-07	1.08497e-05	5.31898e-05	0.000142115	9.3712e-05	3539	2632	907	4298	759	6.3	74.4	1666														A	A1
GQ00159	Intermediate	24.1	76.96	70	8.925	3.98152e-09	1.83358e-07	9.93233e-06	4.84796e-05	0.000134078	7.24937e-05	3314	2403	911	3808	494	6.2	75.2	1405														A	A2
GQ00162	High	25.1	77.32	85	8.092	3.07367e-09	1.83001e-07	1.04022e-05	5.0812e-05	0.000137581	7.85965e-05	3645	2491	1154	4366	721	5.8	75.2	1875														A	A2
GQ00166	Intermediate	24.3	76.66	78	8.33	2.83582e-09	1.64549e-07	9.95554e-06	4.94157e-05	0.000129796	7.41899e-05	3259	2423	836	4328	1069	6.07	75.2	1905														A	A2
GQ00167	High	25.4	77.17	95	9.9365	3.75638e-09	1.91273e-07	1.07358e-05	5.21742e-05	0.000134051	8.75818e-05	3073	2246	827	4158	1085	5.9	75.2	1912														A	A2
GQ00171	Intermediate	24.7	76.5	65	8.9845	4.38876e-09	1.94921e-07	1.00626e-05	4.97501e-05	0.000141981	7.94704e-05	3491	2558	933	4521	1030	6.1	74.4	1963														A	A2
GQ00172	Intermediate	23.1	76.04	70	11.662	2.19222e-09	1.67731e-07	1.02551e-05	5.07345e-05	0.000137705	9.75794e-05	2901	2332	569	4332	1431	6.2	75.95	2000														A	A2
GQ00175	High	26	76.94	90	8.925	2.42295e-09	1.73543e-07	1.02303e-05	5.02024e-05	0.00013535	8.39929e-05	3538	2367	1171	4184	646	5.9	75.2	1817														A	A2
GQ00178	High	25.4	79.36	85	7.854	3.232e-09	1.87896e-07	1.03975e-05	4.98661e-05	0.000125484	8.6137e-05	3196	2285	911	4190	994	6.13	77.55	1905	48	56	43	43	45	53	56	53	67	81	56	76	29	A	A2
GQ00183	Intermediate	23.9	76.19	90	8.449	2.79921e-09	1.75263e-07	1.03784e-05	5.02069e-05	0.000121435	9.59385e-05	2913	2160	753	4301	1388	5.73	75.1	2141														A	A2
GQ00184	Intermediate	25	78.04	82	9.3415	4.19599e-09	2.17352e-07	1.08105e-05	4.90814e-05	0.000101436	0.000142987	3514	2352	1162	4254	740	6.07	75.9	1902														A	A3
GQ00185	High	25.9	78.07	85	7.616	3.89628e-09	2.03591e-07	1.11958e-05	5.22742e-05	0.000120439	8.26791e-05	3653	2381	1272	4184	531	5.93	76.85	1803	58	60	47	32	64	45	49	44	55	74	64	65	33	A	A2
GQ00186	High	26.2	77.94	87	7.4375	2.89886e-09	2.01255e-07	1.13369e-05	5.27246e-05	0.000113694	0.000150812	3775	2469	1306	4244	469	6	76.8	1775														A	A3
GQ00194	Intermediate	24.2	76.65	70	8.9845	3.93381e-09	1.86079e-07	9.88436e-06	4.72574e-05	0.000127592	7.00646e-05	3286	2461	825	4413	1127	6.2	75.15	1952														A	A2
GQ00195	Intermediate	24.2	76.98	86	9.8175	2.42747e-09	1.73944e-07	1.03155e-05	5.09199e-05	0.000139646	8.06117e-05	3235	2378	857	4008	773	6.2	75.15	1630														A	A2
GQ00197	Intermediate	22.7	76.68	73	11.1265	2.67972e-09	1.75101e-07	1.01497e-05	4.84082e-05	0.000116588	9.45905e-05	3001	2518	483	4201	1200	6.47	76.85	1683														A	A2
GQ00199	Intermediate	21.9	76.64	80	10.948	4.59228e-09	1.92676e-07	1.05152e-05	5.41118e-05	0.000143789	7.44158e-05	3015	2287	728	4070	1055	6.13	75.25	1783														A	A2
GQ00201	Intermediate	24.3	75.94	87	10.115	5.15797e-09	1.99004e-07	1.03778e-05	5.12758e-05	0.000136563	7.52821e-05	3251	2396	855	3934	683	6.13	73.55	1538														A	A2
GQ00203	Intermediate	24.9	77.38	91	7.5565	2.55301e-09	1.63568e-07	1.04194e-05	4.96846e-05	0.000123148	9.90666e-05	3226	2123	1103	4080	854	5.87	75.9	1957														A	A2
GQ00207	Intermediate	23.7	76.93	72	9.8175	2.15076e-09	1.78089e-07	1.05791e-05	5.03442e-05	0.000130225	0.000117982	3306	2310	996	4530	1224	5.93	75.2	2220														A	A2
GQ00208	Intermediate	24.4	77.19	80	8.7465	2.1371e-09	1.47349e-07	1.00969e-05	5.05251e-05	0.000131735	6.98932e-05	3486	2602	884	4314	828	6.2	75.2	1712	66	66	55	32	37	37	46	40	60	88	53	66	26	A	A2
GQ00223	Intermediate	24.7	78.27	85	9.1035	2.79515e-09	1.56401e-07	1.0304e-05	5.18884e-05	0.000135699	7.54151e-05	2998	2183	815	4409	1411	5.93	76.75	2226														A	A2
GQ00224	High	26.2	78.53	74	7.9135	2.59471e-09	1.52812e-07	9.9246e-06	5.05936e-05	0.000138947	7.54448e-05	3169	2412	757	4078	909	6.07	76.8	1666	66	86	22	52	52	68	64	52	82	114	66	88	35	A	A2
GQ00243	Intermediate	24.9	79.06	75	7.4375	2.73391e-09	1.89586e-07	1.04296e-05	4.81907e-05	0.000114527	9.29361e-05	3225	2298	927	3879	654	6.2	76.85	1581	47	63	50	57	51	43	46	53	30	82	63	68	19	A	A2
GQ00253	High	25.5	76.67	75	7.3185	3.19244e-09	1.71838e-07	1.08434e-05	5.58115e-05	0.000151845	9.2529e-05	3578	2536	1042	4217	639	6.2	76	1681	81	71	34	48	46	34	41	39	53	99	68	78	46	A	A1
GQ00258	High	25.9	76.67	90	8.806	4.75832e-09	2.06609e-07	1.05926e-05	4.98449e-05	9.75313e-05	0.000157276	3101	2032	1069	3867	766	5.73	76	1835														A	A3
GQ00259	Intermediate	21.9	75.86	90	9.3415	1.50146e-09	1.22856e-07	1.06792e-05	5.66209e-05	0.00015554	9.67133e-05	2967	1800	1167	3747	780	5.8	74.5	1947														A	A1
GQ00261	High	26.8	76.6	92	9.401	2.63478e-09	1.48059e-07	1.01069e-05	5.22819e-05	0.00014287	8.15757e-05	2996	1980	1016	3872	876	5.87	74.35	1892	47	55	37	77	62	40	38	53	81	106	67	74	50	A	A2
GQ00277	High	25.8	76.51	87	7.7945	3.00652e-09	1.64234e-07	1.03896e-05	4.89191e-05	0.000116224	0.000107874	3618	2430	1188	4541	923	5.93	75.05	2111														A	A2
GQ00282	Intermediate	24.9	76.67	70	9.401	2.65324e-09	1.63049e-07	9.85126e-06	4.75717e-05	0.000130903	8.06497e-05	3501	2910	591	4542	1041	6.47	75.95	1632														A	A2
GQ00288	High	27.3	77.5	71	7.021	2.89768e-09	1.61157e-07	9.84762e-06	4.63076e-05	0.000126195	7.44882e-05	3279	2098	1181	3767	488	5.8	74.3	1669	40	69	41	29	69	48	65	53	67	64	67	70	17	A	A2
GQ00327	High	26.1	76.76	85	7.497	3.23417e-09	1.83674e-07	9.46934e-06	4.52017e-05	0.00011432	6.50539e-05	2840	1959	881	3868	1028	5.87	76	1909	41	78	40	51	53	47	60	53	55	71	63	62	48	A	A2
GQ00332	Intermediate	24.5	76.61	78	9.3415	2.99729e-09	1.67543e-07	9.95815e-06	4.89651e-05	0.000128083	7.58422e-05	3312	2503	809	4158	846	6.2	75.05	1655														A	A2
GQ00375	High	26.1	77.55	78	6.2475	3.46559e-09	1.99562e-07	1.08931e-05	4.94664e-05	0.000110452	0.000139963	3562	2274	1288	4631	1069	5.9	76.75	2357	45	57	41	69	63	44	37	44	61	75	61	75	21	A	A3
GQ00380	High	25.1	78.64	86	8.33	2.60264e-09	1.56486e-07	1.00402e-05	4.90702e-05	0.000134946	8.37287e-05	3406	2352	1054	4302	896	6	76.75	1950	70	61	43	47	51	35	32	36	57	68	56	68	24	A	A2
GQ00415	High	25.4	77.08	100	7.6755	4.5498e-09	2.11637e-07	1.09319e-05	4.93525e-05	0.000111063	0.000150128	3721	2525	1196	4560	839	5.93	74.4	2035	21	73	32	59	37	43	57	51	56	78	69	69	41	A	A3
GQ00438	Intermediate	25	76.37	73	8.6275	2.89409e-09	1.60251e-07	1.00402e-05	4.8702e-05	0.00012474	6.99066e-05	3570	2438	1132	4228	658	6	74.4	1790	67	85	31	44	75	54	54	38	80	87	61	86	27	A	A2
GQ00500	High	27.2	78.42	72	7.973	4.09227e-09	1.98369e-07	1.09556e-05	5.11988e-05	0.000117159	0.000163242	3155	2194	961	4033	878	5.93	76.75	1839	30	62	40	32	37	58	42	33	49	73	56	75	20	A	A3
GQ01528	High	26.8	77.11	84								3518	2540	978	4354	836	6.27	77.5	1814	29	75	40	69	84	43	66	56	101	111	86	85	69	A
GQ01633	High	27.2	76.44	94								2887	2000	887	3470	583	6.07	76.8	1470	65	81	45	105	51	46	69	55	102	100	68	70	93	A
GQ01652	Intermediate	24.6	77.92	100								3373	2115	1258	4131	758	5.8	75.9	2016	56	87	55	69	57	39	73	57	103	102	58	73	83	A
GQ00003	Intermediate	23.5	75.91	95	9.877	3.36949e-09	2.04835e-07	1.00934e-05	5.19102e-05	0.000135538	7.62867e-05	2145	1414	731	2959	814	5.73	75.25	1545														B	B1
GQ00004	High	25.7	76.4	96	8.9845	3.95517e-09	2.00922e-07	9.7205e-06	4.71902e-05	0.000116819	6.41603e-05	2281	1355	926	2848	567	5.5	74.45	1493														B	B1
GQ00005	High	26.5	77.57	90	8.092	3.67712e-09	2.02599e-07	9.70198e-06	4.60447e-05	0.000121236	7.00407e-05	2163	1361	802	3040	877	5.7	75.95	1679														B	B1
GQ00007	High	25.7	77.69	94	8.7465	4.87229e-09	2.30888e-07	1.10487e-05	5.11161e-05	0.000123217	0.000125119	2386	1663	723	3179	793	6	75.15	1516														B	B2
GQ00014	High	26.2	76.12	90	7.0805	4.89899e-09	1.89312e-07	8.71815e-06	4.03486e-05	0.000109276	6.07007e-05	2444	1497	947	3317	873	5.67	75.1	1820														B	B1
GQ00017	High	25.8	76.3	72	7.973	3.92747e-09	2.1858e-07	1.01889e-05	4.81712e-05	0.000130573	7.39351e-05	2467	1852	615	3484	1017	5.9	75.2	1632	41	60	37	45	47	50	66	50	57	80	54	66	16	B	B1
GQ00018	High	26.2	75.77	98	8.33	5.38713e-09	2.1072e-07	9.80418e-06	4.57914e-05	0.000122784	6.91771e-05	2317	1354	963	2863	546	5.67	74.4	1509														B	B1
GQ00023	Intermediate	24.4	76.44	92	7.497	4.67815e-09	1.94292e-07	1.0236e-05	5.24934e-05	0.000143228	7.59182e-05	2489	1507	982	3426	937	5.67	74.4	1919														B	B1
GQ00026	High	26.4	78	92	6.9615	5.70829e-09	2.18692e-07	1.00991e-05	4.7667e-05	0.000129618	7.14941e-05	2574	1457	1117	3332	758	5.67	76	1875														B	B1
GQ00029	High	28.5	78.18	84	7.378	4.35825e-09	2.2094e-07	1.05277e-05	4.92236e-05	0.000133207	7.91299e-05	2265	1325	940	2757	492	5.53	75.9	1432														B	B1
GQ00038	High	27.9	77.49	75	7.616	4.48216e-09	1.9495e-07	1.01306e-05	5.04303e-05	0.000134847	7.65462e-05	2348	1568	780	3045	697	5.67	75.9	1477														B	B1
GQ00039	Intermediate	23.7	77.78	87	10.8885	3.60989e-09	1.84895e-07	1.02377e-05	5.22447e-05	0.000136594	7.53875e-05	2324	1803	521	3414	1090	6.1	76.8	1611														B	B1
GQ00040	High	25.8	75	100	8.449	5.92812e-09	2.32788e-07	9.76167e-06	4.57559e-05	0.000117716	6.91033e-05	2491	1596	895	3108	617	5.9	72.85	1512														B	B1
GQ00054	Intermediate	23.1	76.51	78	9.4605	3.97961e-09	2.04026e-07	9.9583e-06	4.91564e-05	0.000128967	7.02744e-05	2393	1520	873	3261	868	5.87	75.2	1741														B	B1
GQ00060	High	26.2	77.5	78	9.2225	4.54317e-09	2.13601e-07	1.01115e-05	4.73123e-05	0.000123462	7.73162e-05	2251	1622	629	2900	649	5.87	75.85	1278														B	B1
GQ00066	High	25.7	77.38	95	7.497	6.06875e-09	2.26726e-07	9.90894e-06	4.52443e-05	0.000120166	7.16817e-05	2385	1503	882	3064	679	5.53	74.4	1561	46	67	53	28	44	55	55	51	69	71	67	80	42	B	B1
GQ00067	High	26.7	77.61	100	6.902	5.39781e-10	1.65575e-07	1.07944e-05	5.53722e-05	0.000151221	8.8886e-05	2378	1301	1077	2808	430	5.6	75.15	1507	69	55	38	32	52	39	59	37	56	70	55	39	40	B	B1
GQ00070	High	25.2	76.09	100	8.7465	6.61631e-10	1.58483e-07	1.0303e-05	5.28759e-05	0.000150481	9.33232e-05	2490	1334	1156	2976	486	5.6	74.4	1642														B	B1
GQ00074	Intermediate	24.2	77.01	100	7.5565	2.39937e-09	1.64216e-07	9.9063e-06	4.94384e-05	0.000137377	8.19669e-05	1953	1193	760	2633	680	5.67	75.15	1440														B	B1
GQ00076	Intermediate	23.6	76.6	100	10.5315	3.49806e-09	1.95917e-07	9.99946e-06	4.96791e-05	0.000143395	8.96691e-05	1853	1172	681	2531	678	5.73	75.2	1359														B	B1
GQ00078	Intermediate	23.9	77.36	100	8.9845	5.15367e-09	2.29588e-07	1.06422e-05	4.94394e-05	0.000111099	0.000148504	1727	969	758	2270	543	5.6	75.25	1301														B	B2
GQ00080	Intermediate	23.1	76.12	100	9.163	2.62995e-09	1.80955e-07	9.88963e-06	5.01289e-05	0.000142861	8.99277e-05	2121	1187	934	2636	515	5.5	73.6	1449														B	B1
GQ00085	High	26.2	76.87	80	8.568	6.09562e-09	2.52853e-07	1.09925e-05	4.93341e-05	0.000109277	0.00014212	2188	1461	727	2956	768	5.67	74.45	1495														B	B2
GQ00086	Intermediate	24.9	75.99	75	9.044	6.19185e-09	2.28383e-07	1.01024e-05	4.75285e-05	0.000129262	7.88311e-05	2540	1600	940	3146	606	5.8	74.45	1546	46	41	57	30	46	44	51	54	30	78	60	88	39	B	B1
GQ00087	Intermediate	24.3	76.55	95	9.044	4.98072e-09	2.15525e-07	9.73187e-06	4.59143e-05	0.000123356	7.14379e-05	2538	1666	872	3313	775	5.87	73.55	1647														B	B1
GQ00089	High	25.5	76.89	90	8.33	3.02736e-09	1.85534e-07	9.99237e-06	4.87703e-05	0.000132677	7.59801e-05	2220	1354	866	2810	590	5.53	74.45	1456	41	58	46	33	58	36	36	54	76	76	62	92	50	B	B1
GQ00098	High	25.6	77.17	92	8.2705	4.9069e-09	2.0562e-07	9.72463e-06	4.68232e-05	0.000131398	7.45365e-05	2585	1768	817	3630	1045	5.93	75.25	1862														B	B1
GQ00115	High	25.2	75.1	100	7.9135	3.36755e-09	1.9267e-07	1.00661e-05	5.11286e-05	0.000138456	7.77268e-05	1918	1230	688	2611	693	5.6	75.25	1381														B	B1
GQ00116	Intermediate	22.8	76.3	70	9.401	2.6827e-09	1.62956e-07	1.01736e-05	5.09099e-05	0.000139699	8.0153e-05	2905	2044	861	3736	831	5.93	75.15	1692														B	B1
GQ00118	High	25.8	77.44	100	8.211	5.80078e-09	2.32329e-07	1.01032e-05	4.99093e-05	0.000133422	7.87054e-05	1946	1148	798	2448	502	5.6	75.1	1300														B	B1
GQ00119	High	26.4	75.97	100	7.378	5.50618e-09	2.16847e-07	1.01264e-05	4.83233e-05	0.000132888	7.51421e-05	2434	1365	1069	2771	337	5.67	74.5	1406														B	B1
GQ00124	Intermediate	23.6	76.53	100	10.4125	5.85997e-09	2.23474e-07	9.98873e-06	4.77225e-05	0.000131228	7.2351e-05	2231	1436	795	2881	650	5.6	74.35	1445														B	B1
GQ00125	High	26.3	75.83	87	8.33	5.79454e-09	2.17356e-07	1.01013e-05	5.00652e-05	0.000136406	7.30028e-05	2494	1739	755	3375	881	5.9	75.1	1636														B	B1
GQ00128	Intermediate	24.1	74.9	98	9.996	3.51563e-09	1.91308e-07	1.00323e-05	5.0034e-05	0.000130269	7.97911e-05	1922	1307	615	2744	822	5.9	74.35	1437														B	B1
GQ00129	Intermediate	24.2	77.83	90	8.092	3.69562e-09	2.11772e-07	1.0617e-05	5.24681e-05	0.000135023	7.92369e-05	2681	1544	1137	3313	632	5.67	75.1	1769														B	B1
GQ00131	Intermediate	25	78.45	88	7.378	5.66167e-09	2.67313e-07	1.07738e-05	4.54694e-05	9.57972e-05	0.000161952	2325	1562	763	3315	990	5.93	76	1753	39	39	56	29	48	47	59	53	70	77	70	85	60	B	B2
GQ00144	Intermediate	23.9	76.38	100	8.9845	3.43735e-09	1.85887e-07	1.00578e-05	4.9162e-05	0.000141171	9.72376e-05	2011	1241	770	2779	768	5.67	75.15	1538														B	B1
GQ00145	High	25.6	77.61	95	9.52	5.68736e-09	2.23337e-07	1.00277e-05	4.57907e-05	0.000124155	7.9769e-05	2277	1489	788	2944	667	5.7	75.15	1455														B	B1
GQ00150	Intermediate	23.6	75.57	81	9.401	4.95849e-09	1.97229e-07	9.42499e-06	4.52184e-05	0.00012592	7.88418e-05	1984	1311	673	2715	731	5.87	73.7	1404														B	B1
GQ00151	High	27.3	75.6	91	7.378	4.88372e-09	2.14171e-07	9.83993e-06	4.63979e-05	0.000127281	6.88241e-05	2416	1373	1043	2736	320	5.6	74.45	1363														B	B1
GQ00154	High	25.9	78.23	92	7.854	5.35243e-09	2.35973e-07	1.03419e-05	4.76541e-05	0.000125937	8.17968e-05	2773	1832	941	3489	716	5.8	77.45	1657														B	B1
GQ00156	Intermediate	24.9	76.94	89	9.758	4.90939e-09	2.11117e-07	9.9145e-06	4.74514e-05	0.000134784	7.48228e-05	2503	1687	816	3371	868	5.73	75.15	1684														B	B1
GQ00158	High	26	77.73	72	6.9615	4.08126e-09	2.05088e-07	9.8077e-06	4.48059e-05	0.000113903	7.24348e-05	2601	1397	1204	3290	689	5.47	75.1	1893														B	B1
GQ00161	High	26.4	76.52	96	8.2705	4.24593e-09	2.10054e-07	9.83029e-06	4.6559e-05	0.00012684	7.08366e-05	2363	1387	976	2862	499	5.7	74.4	1475														B	B1
GQ00163	High	25.8	77.18	90	7.6755	4.14884e-09	2.07426e-07	9.87616e-06	4.83702e-05	0.000134096	7.64105e-05	2518	1639	879	3284	766	5.93	75.25	1645														B	B1
GQ00168	Intermediate	24.8	74.81	93	8.33	2.93553e-09	1.77553e-07	9.3868e-06	4.53112e-05	0.000121366	6.77343e-05	2689	1814	875	3415	726	6	73.6	1601														B	B1
GQ00169	High	25.1	76.09	87.5	8.925	4.83437e-09	2.30064e-07	1.03861e-05	4.73695e-05	0.000103656	0.000151081	2434	1705	729	3053	619	6.13	76.8	1348														B	B2
GQ00170	Intermediate	24.5	76.77	100	7.7945	5.59971e-09	2.17459e-07	1.00531e-05	4.68923e-05	0.000129404	8.11353e-05	2550	1552	998	3327	777	5.73	74.45	1775														B	B1
GQ00173	High	25.4	76.75	85	10.234	3.13393e-09	2.00492e-07	1.00494e-05	4.77837e-05	0.000130869	7.29686e-05	2342	1622	720	3521	1179	5.8	75.2	1899														B	B1
GQ00174	Intermediate	24.8	78.7	86	9.758	5.27057e-09	2.22544e-07	1.02715e-05	4.81113e-05	0.000134532	7.60301e-05	2486	1741	745	3296	810	6.1	76	1555														B	B1
GQ00177	High	25.8	75.88	95	8.0325	5.57858e-09	2.34126e-07	1.00942e-05	4.72613e-05	0.000129022	8.75833e-05	2310	1428	882	2790	480	5.6	74.4	1362														B	B1
GQ00180	Intermediate	20.8	78.88	85	10.6505	2.63349e-09	1.77338e-07	1.13469e-05	5.51334e-05	0.000137506	9.39536e-05	2741	1667	1074	3234	493	6	77.5	1567	61	88	30	73	72	49	36	32	80	88	71	63	51	B	B1
GQ00182	Intermediate	24.7	76.09	90	9.282	4.98538e-09	2.23211e-07	1.00068e-05	4.47661e-05	0.000109632	8.7741e-05	2620	1904	716	3461	841	6	75.2	1557	81	74	54	58	59	63	57	52	52	72	83	76	71	B	B2
GQ00187	High	27.3	76.45	89	8.0325	3.19231e-09	1.88599e-07	1.0257e-05	5.01457e-05	0.000134773	7.98987e-05	2730	1694	1036	3358	628	5.87	75.25	1664														B	B1
GQ00189	Intermediate	24.2	76.41	95	9.3415	2.79604e-09	1.83737e-07	9.92875e-06	4.90205e-05	0.000132669	7.73151e-05	2263	1505	758	3223	960	5.93	75.85	1718														B	B1
GQ00192	High	25.4	75.64	88	7.497	5.49633e-09	2.25804e-07	9.98167e-06	4.73315e-05	0.000126855	7.03126e-05	2639	1863	776	3771	1132	6.1	74.35	1908														B	B1
GQ00193	High	26	76.92	98	7.854	5.45296e-09	2.20494e-07	1.022e-05	4.60219e-05	0.000111087	8.51923e-05	2390	1629	761	3318	928	5.87	75.15	1689														B	B2
GQ00196	High	25.8	76.82	100	7.6755	5.93312e-09	2.36963e-07	1.02276e-05	4.47285e-05	0.000105102	8.06387e-05	2393	1512	881	3103	710	5.73	75.15	1591														B	B2
GQ00198	Intermediate	23	76.79	91	10.591	3.25963e-09	1.85377e-07	1.01994e-05	5.18957e-05	0.000135624	7.32387e-05	2041	1312	729	2937	896	5.8	75.9	1625														B	B1
GQ00202	High	27	76.06	93	8.568	4.28045e-09	2.05416e-07	1.05886e-05	4.84806e-05	0.000117393	9.12337e-05	2544	1575	969	3127	583	5.73	73.65	1552														B	B2
GQ00206	Intermediate	24.7	77.46	87	7.9135	3.74403e-09	2.2132e-07	1.03172e-05	4.62928e-05	0.000116668	0.000103665	2203	1327	876	2689	486	5.67	75.2	1362														B	B2
GQ00211	Intermediate	24.5	77.84	95	9.4605	5.10139e-09	2.45199e-07	1.08234e-05	4.972e-05	0.000107614	0.0001453	2306	1584	722	3165	859	5.87	75.1	1581	63	62	67	91	53	47	69	57	60	75	73	78	51	B	B2
GQ00214	Intermediate	24.3	76.7	95	11.543	2.33222e-09	1.59333e-07	9.94232e-06	4.88082e-05	0.000127928	6.97196e-05	2206	1604	602	2816	610	6.07	75.05	1212														B	B1
GQ00220	Intermediate	23.5	77.52	74	12.1975	5.62866e-09	2.10398e-07	9.74914e-06	4.58224e-05	0.000119815	6.14733e-05	1710	1231	479	2626	916	5.8	75.05	1395	43	35	44	27	34	51	36	66	53	44	75	86	51	B	B1
GQ00222	High	25.2	77.75	84	7.854	3.98907e-09	2.0994e-07	1.04972e-05	4.94128e-05	0.000124283	0.000102501	2370	1526	844	3178	808	5.87	75.9	1652	19	47	56	62	38	41	40	44	61	84	58	70	44	B	B2
GQ00225	High	25.5	76.1	98	8.1515	4.95615e-09	2.42593e-07	1.03829e-05	4.58231e-05	0.000111763	9.61341e-05	2042	1326	716	2719	677	5.8	74.35	1393														B	B2
GQ00228	Intermediate	23.5	77.33	80	8.1515	2.91834e-09	1.78218e-07	9.85442e-06	4.9435e-05	0.000131218	7.05819e-05	2503	1582	921	3379	876	5.93	75.9	1797	85	51	38	72	51	42	40	37	69	81	66	63	37	B	B1
GQ00231	Intermediate	21.2	78.43	84	12.376	3.57648e-09	2.18265e-07	1.05718e-05	4.95355e-05	0.00011847	9.66814e-05	1630	1069	561	2426	796	5.8	76.8	1357														B	B2
GQ00235	High	32.6	77.64	81	8.7465	3.74067e-09	1.97592e-07	1.03408e-05	5.1684e-05	0.00014172	7.74462e-05	2151	1316	835	2865	714	5.67	75.25	1549														B	B1
GQ00236	Intermediate	23.6	75.75	91	9.996	4.74987e-09	2.30559e-07	1.01983e-05	4.61876e-05	0.000108745	9.45387e-05	2242	1543	699	3066	824	5.73	75.15	1523														B	B2
GQ00239	High	25.4	77.06	90	9.8175	5.17949e-09	1.99104e-07	1.01473e-05	5.09516e-05	0.000142207	7.73169e-05	2142	1710	432	2999	857	6.2	76	1289														B	B2
GQ00242	High	26.2	77.76	100	7.616	5.19569e-09	2.14396e-07	9.73606e-06	4.42959e-05	0.000120666	7.13934e-05	2488	1526	962	3032	544	5.73	75.2	1506	62	65	36	47	60	44	57	49	74	89	73	53	71	B	B1
GQ00245	High	26.1	76.68	88	7.5565	5.15584e-09	2.55277e-07	1.06774e-05	4.69067e-05	9.30083e-05	0.000144716	2493	1412	1081	3139	646	5.6	75.25	1727														B	B2
GQ00254	High	27.1	77.83	90	7.616	4.93125e-09	2.51396e-07	1.09573e-05	4.96709e-05	9.71387e-05	0.000143282	2200	1233	967	2666	466	5.67	75.2	1433														B	B2
GQ00255	High	27.6	77.05	100	6.7235	6.21557e-09	2.75651e-07	1.05912e-05	4.54462e-05	8.86464e-05	0.000137867	2255	1272	983	2704	449	5.53	74.35	1432														B	B2
GQ00257	High	25.3	76.06	100	8.568	4.59614e-09	2.18216e-07	1.03464e-05	5.10144e-05	0.000143049	8.44746e-05	1917	1115	802	2461	544	5.6	74.3	1346														B	B1
GQ00268	Intermediate	25	78.01	90	8.6275	4.23261e-09	2.23094e-07	1.1048e-05	5.23939e-05	0.000125432	0.000107696	2329	1482	847	3022	693	5.87	75.9	1540														B	B2
GQ00270	High	27.1	77.34	95	7.616	3.10248e-09	1.82602e-07	9.53507e-06	4.55119e-05	0.000123163	7.25722e-05	2437	1510	927	3086	649	5.67	75.95	1576	59	70	49	56	66	61	52	60	70	83	79	83	56	B	B1
GQ00274	High	26.8	77.51	90	6.426	4.98068e-09	2.37886e-07	1.03928e-05	4.57196e-05	9.10916e-05	0.000143886	2329	1351	978	2900	571	5.6	75.15	1549														B	B2
GQ00276	High	27.4	76.88	85	7.1995	5.3301e-09	2.12374e-07	1.03385e-05	4.73442e-05	0.000112903	0.000110439	2515	1512	1003	3149	634	5.8	75.95	1637														B	B2
GQ00278	High	27	78.19	100	6.902	3.2134e-09	1.85687e-07	1.04945e-05	4.88297e-05	0.000117744	0.000113528	2524	1497	1027	3351	827	5.73	76	1854	86	49	36	70	69	55	59	50	80	89	63	62	47	B	B2
GQ00279	High	27.1	77.64	100	7.14	5.87947e-09	2.5598e-07	1.0658e-05	4.68893e-05	8.82312e-05	0.000140795	2291	1457	834	2988	697	5.87	75.15	1531														B	B2
GQ00280	High	25.7	77.82	100	9.1035	4.88613e-09	2.50551e-07	1.05519e-05	4.64957e-05	8.70138e-05	0.000143068	2711	1797	914	3512	801	5.93	76.75	1715	54	57	53	55	60	62	46	54	71	83	76	69	54	B	B2
GQ00281	High	26.3	77.85	80	7.973	3.36026e-09	1.85291e-07	9.68876e-06	4.509e-05	0.000122075	7.42118e-05	2302	1572	730	3343	1041	5.8	76.75	1771	47	54	62	40	42	49	54	57	60	74	61	64	31	B	B1
GQ00283	High	27.1	78.07	80	7.497	3.73472e-09	1.98118e-07	1.04097e-05	4.63986e-05	0.000111729	0.000121607	2490	1499	991	3092	602	5.8	75.95	1593	50	79	47	40	46	58	67	49	62	65	72	73	43	B	B2
GQ00284	Intermediate	24.4	76.45	94	8.33	3.33285e-09	1.88185e-07	1.01451e-05	4.53711e-05	0.000107652	0.000122135	2676	1757	919	3756	1080	5.93	74.35	1999														B	B2
GQ00287	Intermediate	24.6	76.45	100	9.877	4.3871e-09	2.10458e-07	1.08468e-05	5.08277e-05	0.000121536	0.000141491	2043	1177	866	2680	637	5.47	75.1	1503														B	B2
GQ00291	High	25.3	77.29	100	8.9845	3.00916e-09	1.60159e-07	9.24401e-06	4.39211e-05	0.000116804	6.86671e-05	2130	1194	936	2647	517	5.6	75.2	1453	101	49	57	32	97	46	52	52	76	85	58	81	53	B	B1
GQ00293	High	25.4	77.02	74	9.52	3.02087e-09	1.72978e-07	9.53767e-06	4.52441e-05	0.000126863	7.54532e-05	2154	1363	791	2884	730	5.8	74.4	1521														B	B1
GQ00294	High	25.9	76.52	78	7.378	3.82472e-09	1.94318e-07	1.05001e-05	4.92949e-05	0.000114603	0.000136982	2660	1477	1183	3298	638	5.6	74.35	1821														B	B2
GQ00295	Intermediate	24.9	76.87	100	9.3415	3.71302e-09	1.93388e-07	1.0257e-05	4.73369e-05	0.000111016	0.000136542	2186	1280	906	2815	629	5.8	75.25	1535	68	57	45	32	56	44	47	52	50	76	57	57	25	B	B2
GQ00296	Intermediate	24	76.43	100	9.6985	2.72309e-09	1.70091e-07	9.27396e-06	4.42602e-05	0.000120377	7.16157e-05	1920	1116	804	2526	606	5.53	75.15	1410	49	40	66	46	55	45	42	58	68	71	64	78	36	B	B1
GQ00300	High	25.8	77	95	8.1515	3.36313e-09	1.97716e-07	1.05815e-05	4.80254e-05	0.000113359	0.000132254	2297	1419	878	2992	695	5.73	75.15	1573														B	B2
GQ00301	High	25.1	77.72	80	7.973	5.26804e-09	2.07529e-07	9.52024e-06	4.43192e-05	0.000120541	7.4428e-05	2294	1463	831	3060	766	5.93	75.9	1597	93	41	50	38	75	52	47	51	86	81	70	78	69	B	B1
GQ00303	High	27.6	76.75	100	8.5085	2.67901e-09	1.9222e-07	1.06104e-05	4.8066e-05	0.000110327	0.000131596	2431	1484	947	3031	600	5.8	75.15	1547														B	B2
GQ00308	Intermediate	24.5	77.59	70	9.758	4.69278e-09	2.42479e-07	1.09666e-05	4.98844e-05	0.000112711	0.000145084	1914	1208	706	2630	716	5.6	74.3	1422														B	B2
GQ00310	Intermediate	24.5	77.66	80	7.854	3.91297e-09	2.32594e-07	1.14422e-05	5.27882e-05	0.000116682	0.000143468	2553	1388	1165	3001	448	5.6	75.9	1613														B	B2
GQ00313	Intermediate	24.8	77.06	100	11.2455	4.56135e-09	2.29805e-07	1.05592e-05	4.91525e-05	9.15495e-05	0.000159095	2459	1668	791	3187	728	5.87	75.15	1519														B	B2
GQ00324	High	25.2	77.75	100	7.4375	3.84178e-09	2.13023e-07	1.08841e-05	5.03574e-05	0.000110091	0.000148501	2696	1674	1022	3424	728	5.73	75.2	1750														B	B2
GQ00333	Intermediate	25	75.83	91	8.5085	3.49566e-09	1.88387e-07	9.92033e-06	4.82102e-05	0.000123721	7.33904e-05	2105	1291	814	2948	843	5.6	74.45	1657														B	B1
GQ00374	High	25.9	75.55	100	8.449	5.48903e-09	2.08741e-07	8.98148e-06	4.21626e-05	0.000111255	6.45137e-05	2076	1315	761	2611	535	5.7	72.75	1296														B	B1
GQ00396	High	25.6	77.44	100	8.33	3.4892e-09	1.94024e-07	9.94565e-06	4.73967e-05	0.000116042	6.33664e-05	2151	1290	861	2716	565	5.73	75.9	1426														B	B1
GQ00401	Intermediate	23.9	77.17	82	11.1265	3.09816e-09	1.70036e-07	1.02324e-05	4.95986e-05	0.000125268	6.79515e-05	2702	1933	769	3664	962	5.93	75.25	1731	28	43	68	37	37	50	42	53	37	64	76	85	34	B	B1
GQ00408	Intermediate	22.5	78.92	82	13.209	4.63038e-09	2.17762e-07	1.10829e-05	4.96419e-05	0.000109438	0.000144534	2604	1975	629	3848	1244	5.9	75.25	1873														B	B2
GQ00414	High	27.1	77.38	82	8.2705	4.63231e-09	2.26493e-07	1.07042e-05	5.01963e-05	0.000111671	0.000143129	2182	1385	797	2920	738	5.73	75.9	1535														B	B2
GQ00431	High	26.3	75.78	95	8.6275	3.60579e-09	1.80472e-07	9.9694e-06	4.88834e-05	0.000129733	7.34661e-05	2568	1720	848	3577	1009	5.8	75.2	1857														B	B1
GQ01523	Intermediate	20.5	77.58	90								2869	1763	1106	3399	530	5.87	76.8	1636	60	82	45	114	77	54	83	51	83	111	79	76	81	B
GQ01524	High	27.4	76.88	92								2708	1615	1093	3373	665	5.67	75.2	1758	24	77	55	86	100	67	71	63	101	93	84	86	61	B
GQ01573	High	26.6	77.43	80								2317	1764	553	3440	1123	6	77.55	1676	68	48	56	103	71	64	71	64	98	110	79	68	81	B
GQ01667	Intermediate	24.3	77.51	90								2236	1309	927	2926	690	5.67	77.5	1617	54	57	45	82	66	52	59	67	78	95	69	79	66	B
GQ01696	Intermediate	19.4	78.65	81								2415	1376	1039	2857	442	5.93	76.85	1481	89	87	45	110	84	41	50	41	91	106	77	70	88	B
GQ01703	Intermediate	24.5	78.29	83								2489	1716	773	3524	1035	5.93	77.45	1808	76	58	43	74	62	57	72	78	102	74	64	85	69	B
GQ00012	Intermediate	19.1	79.14	77	8.687	2.41693e-09	1.38224e-07	9.40894e-06	4.50557e-05	0.000114486	6.21503e-05	2867	1651	1216	3070	203	6	76.75	1419														C	C
GQ00020	Intermediate	22.2	77.39	100	8.449	1.87473e-09	1.37268e-07	1.05528e-05	5.299e-05	0.000148393	9.46069e-05	2921	1690	1231	3325	404	5.8	75.2	1635														C	C
GQ00024	Intermediate	20.6	78.28	78	7.378	3.69413e-09	1.76701e-07	1.06602e-05	4.67672e-05	0.000128033	8.22313e-05	3092	1632	1460	3121	29	6	75.9	1489														C	C
GQ00031	Intermediate	19.7	78.82	98	9.9365	2.98934e-09	1.7977e-07	1.15375e-05	5.59205e-05	0.000143259	8.96192e-05	3083	2013	1070	3543	460	6.1	75.15	1530														C	C
GQ00047	Intermediate	22	77.32	89	6.664	3.174e-09	1.52702e-07	1.04131e-05	5.01501e-05	0.000130264	8.08458e-05	3159	1876	1283	3432	273	6	75.2	1556	30	74	44	67	63	37	61	34	114	108	76	50	30	C	C
GQ00059	Intermediate	22	78.06	86	7.14	4.83864e-10	1.26305e-07	1.123e-05	5.91888e-05	0.000163546	9.93933e-05	3223	1654	1569	3238	15	5.87	76.8	1584														C	C
GQ00061	Waxy_Low	12.1	80.23	90	9.877	1.07653e-09	1.44807e-07	1.2426e-05	6.14753e-05	0.000158691	9.82548e-05	3603	1695	1908	2743	860	5.7	76.75	1048														C	C
GQ00081	Waxy_Low	3.5	80.72	90	8.8655	7.31394e-11	1.38514e-07	1.3374e-05	6.47533e-05	0.000166333	9.27498e-05	2848	1827	1021	2313	535	4.7	76.75	486	121	30	49	148	120	35	98	33	117	129	74	55	64	C	C
GQ00114	Intermediate	19.8	72.23	90	9.996	2.17839e-09	1.44531e-07	1.08235e-05	5.3894e-05	0.000149103	8.9983e-05	3017	1523	1494	2871	146	5.73	74.3	1348														C	C
GQ00140	Intermediate	22.2	78.07	100	7.854	1.92638e-09	1.34268e-07	1.03813e-05	5.19437e-05	0.000140062	7.86254e-05	3018	1503	1515	2808	210	5.7	75.15	1305	60	72	41	57	86	41	53	32	83	86	51	47	46	C	C
GQ00157	Intermediate	19.2	78.31	95	10.0555	1.75854e-09	1.38977e-07	1.02773e-05	5.13296e-05	0.000136147	7.42615e-05	2789	1496	1293	3108	319	5.8	75.9	1612														C	C
GQ00215	Waxy_Low	15	79.48	84	8.6275	1.4677e-09	1.56667e-07	1.21415e-05	5.77937e-05	0.000145018	0.000126875	3406	1659	1747	2945	461	5.7	76.75	1286														C	C
GQ00230	Intermediate	22.4	77.6	94	8.6275	2.88027e-09	2.06001e-07	1.19841e-05	5.45671e-05	0.000136252	0.000123575	2899	1492	1407	2789	110	5.67	74.35	1297	70	67	46	78	56	37	46	33	73	78	63	58	41	C	C
GQ00232	Intermediate	19.9	78.08	96	8.7465	2.13357e-09	1.85272e-07	1.18433e-05	5.54463e-05	0.000134916	0.000105953	2906	1528	1378	3053	147	5.73	76	1525														C	C
GQ00238	Intermediate	21.9	79.39	95	8.6275	2.16394e-09	1.57035e-07	1.08937e-05	5.30061e-05	0.000122229	0.000103456	2743	1529	1214	3067	324	5.8	77.5	1538	37	57	27	51	78	63	43	37	60	100	47	39	31	C	C
GQ00248	Intermediate	22	77.75	82	7.854	2.36173e-09	1.65083e-07	1.16032e-05	5.54912e-05	0.00012973	0.000104926	3208	1687	1521	3141	67	5.87	75.2	1454														C	C
GQ00256	Intermediate	19.4	78.23	80	8.0325	1.51183e-09	1.36126e-07	1.10895e-05	5.72849e-05	0.000158482	0.000103838	3289	2004	1285	3690	401	6	75.95	1686	70	82	55	70	56	68	57	46	81	99	79	72	45	C	C
GQ00269	Intermediate	22.1	79.29	82	7.854	3.06053e-09	1.65588e-07	1.12648e-05	5.40773e-05	0.000127223	0.000112304	3084	1764	1320	3187	103	6	77.55	1423														C	C
GQ00271	Intermediate	22.2	78.37	98	7.616	2.24488e-09	1.46459e-07	1.11321e-05	5.49762e-05	0.000131367	0.000123005	2918	1536	1382	2916	2	5.8	75.9	1380														C	C
GQ00273	Waxy_Low	17.6	80.08	75	10.353	3.00854e-09	1.6553e-07	1.15269e-05	5.51811e-05	0.000131835	0.000125709	2782	1755	1027	3051	269	6.2	78.3	1296														C	C
GQ00286	Intermediate	22.7	78.53	74	7.854	2.83764e-09	1.53321e-07	1.1241e-05	5.30316e-05	0.000123705	0.000136819	3029	1617	1412	3066	37	5.8	77.55	1449														C	C
GQ00289	Intermediate	21.7	77.1	100	9.044	3.20857e-09	1.67458e-07	1.08542e-05	5.00129e-05	0.000118464	0.000139073	2929	1626	1303	3253	324	5.8	75.3	1627	24	53	22	74	35	46	40	36	76	77	47	53	46	C	C
GQ00297	Intermediate	21.5	78.26	95	7.7945	3.23226e-09	1.84493e-07	1.1629e-05	5.24158e-05	0.000120582	0.000147967	3199	1648	1551	3060	139	5.87	76.8	1412	64	70	27	65	63	57	44	33	93	82	56	49	34	C	C
GQ00304	Waxy_Low	17.5	76.94	71	9.996	2.74453e-09	1.98026e-07	1.22462e-05	5.29251e-05	0.000124245	0.000150478	2922	2010	912	3269	347	6.3	73.55	1259														C	C
GQ00319	Intermediate	22.4	77.7	100	7.4375	2.921e-09	1.77722e-07	1.15007e-05	5.38614e-05	0.000124573	0.000155288	3209	1686	1523	3212	3	5.73	75.85	1526														C	C
GQ00320	Intermediate	21.9	78.01	96	8.2705	2.22483e-09	1.82925e-07	1.19328e-05	5.49091e-05	0.000122397	0.000151735	3196	1619	1577	3139	57	5.8	75.2	1520	102	90	37	114	95	40	66	50	98	112	85	90	75	C	C
GQ00346	Intermediate	22.8	77.97	100	8.449	2.91871e-09	1.77625e-07	1.16898e-05	5.5422e-05	0.000124763	0.000154449	2984	1735	1249	3128	144	5.93	76.1	1393	83	65	23	44	62	29	44	32	83	98	80	23	25	C	C
GQ00496	Waxy_Low	15.7	80.9	71	8.3895	1.50156e-09	1.44089e-07	1.0994e-05	5.36645e-05	0.000148991	8.72187e-05	3183	1632	1551	2723	460	5.9	77.55	1091														C	C
GQ01527	Intermediate	22.7	78.24	89								2926	1675	1251	3271	345	5.8	76.8	1596	57	47	46	111	102	43	68	56	86	122	81	41	41	C	C
GQ01613	High	26.3	77.81	100								2818	1554	1264	3224	406	5.33	76	1670	96	68	54	68	90	61	87	64	102	82	69	84	86	C	C
GQ01659	Intermediate	19.9	78.43	100								3187	1660	1527	3110	77	5.93	76.8	1450	66	56	36	126	70	44	72	43	102	120	69	46	86	C	C
GQ01691	Intermediate	22.7	79.94	90								3403	1970	1433	3464	61	6.07	80.6	1494	73	91	31	103	94	59	73	26	100	112	57	52	56	C	C
GQ00028	Waxy_Low	4.4	72.9	88	7.854	2.17627e-11	1.81215e-07	1.47861e-05	6.18722e-05	0.000146636	0.000164033	2384	1197	1187	1466	918	3.8	67.3	269														D	D
GQ00048	Waxy_Low	3.4	72.27	75	10.0555	2.90023e-10	1.71233e-07	1.44801e-05	6.75881e-05	0.000186271	0.000130329	1855	1059	796	1376	479	3.9	67.25	317	97	67	37	131	123	24	58	19	107	138	56	65	54	D	D
GQ00097	Waxy_Low	3.3	70.25	81	11.305	6.57735e-11	1.44982e-07	1.34036e-05	6.12393e-05	0.000172185	0.000135077	2405	1472	933	2087	318	4	67.25	615														D	D
GQ00100	Waxy_Low	1.3	70.33	100	10.1745	2.39543e-10	1.77663e-07	1.39008e-05	6.18036e-05	0.000167674	0.000121025	2482	1326	1156	1733	749	3.9	68.05	407														D	D
GQ00135	Waxy_Low	2.7	69.97	90	8.211	3.65006e-10	1.94661e-07	1.46881e-05	6.14538e-05	0.000141814	0.000214804	2487	1217	1270	1616	871	3.7	65.7	399	135	35	36	140	141	26	68	24	119	123	50	9	27	D	D
GQ00205	Waxy_Low	5	72.7	90	10.353	2.85483e-11	1.73989e-07	1.47045e-05	6.19733e-05	0.000158308	0.000153039	2415	1365	1050	1821	594	3.8	67.25	456	104	72	31	121	114	26	75	33	106	133	74	59	69	D	D
GQ00212	Waxy_Low	2.2	70.97	85	8.211	4.16673e-11	1.44618e-07	1.41176e-05	6.23389e-05	0.000165093	0.000169479	2486	1322	1164	1678	808	3.7	66.55	356	129	22	65	150	147	21	65	22	134	130	54	31	50	D	D
GQ00217	Waxy_Low	2.6	71.2	92	10.7695	1.52571e-11	1.73492e-07	1.46097e-05	6.31343e-05	0.000142644	0.000218321	2325	1420	905	1744	581	3.9	67.3	324														D	D
GQ00218	Waxy_Low	3	72.44	100	9.52	6.45029e-11	1.26824e-07	1.3945e-05	6.17576e-05	0.000172645	0.000177551	1896	1042	854	1261	635	3.8	67.3	219														D	D
GQ00226	Waxy_Low	2	72.92	92	8.2705	1.2538e-10	1.65183e-07	1.47803e-05	6.49748e-05	0.000168166	0.000167202	1892	980	912	1321	571	3.8	67.3	341	129	33	38	129	113	18	91	19	116	132	55	33	57	D	D
GQ00244	Waxy_Low	3.4	71.82	85	8.568	6.54219e-11	1.21081e-07	1.39986e-05	6.47627e-05	0.000180546	0.000132867	2368	1163	1205	1555	813	3.9	67.25	392	91	49	29	142	115	12	55	15	118	127	31	24	79	D	D
GQ00311	Waxy_Low	3.8	71.92	80	7.1995	2.56758e-10	1.72688e-07	1.52898e-05	6.81862e-05	0.000158352	0.000203871	2799	1336	1463	1758	1041	3.9	67.3	422	127	92	31	130	97	27	73	20	105	117	64	27	83	D	D
GQ00314	Waxy_Low	1.3	70.17	100	10.6505	1.54913e-10	1.50813e-07	1.47141e-05	6.32442e-05	0.000146675	0.000200631	1911	981	930	1200	711	3.7	65.65	219														D	D
GQ00321	Waxy_Low	3	70.83	85	8.6275	2.52579e-10	1.48702e-07	1.29056e-05	5.50183e-05	0.00013616	9.78308e-05	2573	1379	1194	1693	880	3.8	67.25	314	130	82	31	147	119	32	65	18	132	133	78	43	65	D	D
GQ00035	Waxy_Low	14.6	71.5	100	8.33	1.78939e-09	1.63821e-07	1.2537e-05	5.43775e-05	0.000129113	0.000170906	3401	2002	1399	3383	18	6.1	70.4	1381														E	E
GQ00050	Waxy_Low	11.2	81.68	74	8.0325	5.17095e-10	1.15014e-07	1.18989e-05	6.0638e-05	0.000149294	8.67092e-05	4190	1899	2291	2796	1394	5.7	79.1	897	97	74	34	120	108	24	55	29	110	111	94	52	68	E	E
GQ00072	Waxy_Low	11.5	71.49	93	10.0555	9.31853e-12	4.50153e-08	1.26698e-05	6.31732e-05	0.000181782	0.000135089	3647	1798	1849	3145	502	5.7	69.7	1347														E	E
GQ00082	Waxy_Low	9.8	70.25	70	8.5085	3.92599e-10	1.417e-07	1.23405e-05	5.57617e-05	0.000156291	0.000121111	3689	1417	2272	2076	1613	5.3	67.3	659	114	28	43	121	128	18	68	17	101	124	57	7	65	E	E
GQ00099	Waxy_Low	12.6	70.95	80	7.9135	2.67506e-10	1.24776e-07	1.21623e-05	5.75841e-05	0.000167232	0.000121906	3888	1995	1893	3094	794	5.9	69.75	1099														E	E
GQ00107	Waxy_Low	15.7	70.23	93	8.568	1.5204e-09	1.49514e-07	1.21815e-05	5.77527e-05	0.000162097	0.000121213	3840	2028	1812	3298	542	5.9	71.25	1270	107	48	39	131	79	43	70	39	97	117	70	46	41	E	E
GQ00142	Waxy_Low	15.1	68.5	80	9.639	9.91506e-10	1.21814e-07	1.15055e-05	5.51092e-05	0.000155922	0.000117836	3088	1635	1453	3043	45	5.8	68	1408														E	E
GQ00153	Waxy_Low	16.1	70.5	94	8.925	1.63404e-09	1.55533e-07	1.23198e-05	5.45168e-05	0.000145881	0.000116397	3514	1809	1705	3070	444	5.9	70.35	1261	92	50	30	110	95	56	90	39	104	106	46	19	58	E	E
GQ00204	Waxy_Low	12.8	80.48	81	7.735	9.86275e-10	1.66764e-07	1.31063e-05	6.12213e-05	0.000157293	0.000141709	3566	1470	2096	2265	1301	5.3	75.85	795														E	E
GQ00210	Waxy_Low	11.5	71.71	93	9.996	1.12262e-09	1.36343e-07	1.23749e-05	5.88014e-05	0.000164556	0.000117105	3844	1889	1955	3032	812	5.5	70.5	1143														E	E
GQ00221	Waxy_Low	12	72.22	87	9.1035	7.16269e-10	1.60366e-07	1.25645e-05	5.36099e-05	0.000142415	0.000146134	3974	1700	2274	2597	1377	5.7	69.6	897	111	69	27	108	112	31	74	18	97	112	48	33	74	E	E
GQ00233	Waxy_Low	14.1	71.03	84	8.33	1.00983e-09	1.29548e-07	1.20869e-05	5.59233e-05	0.000155705	0.00011463	3756	1736	2020	2718	1038	5.9	68.85	982	114	51	35	122	110	46	68	32	95	117	61	30	83	E	E
GQ00241	Waxy_Low	15.3	71.91	77	6.9615	8.81872e-10	1.40101e-07	1.2161e-05	5.4028e-05	0.000142971	0.000100546	4248	2145	2103	3341	907	6	70.35	1196	79	59	34	72	80	96	44	34	98	114	63	47	45	E	E
GQ00316	Waxy_Low	12.9	70.88	76	9.639	1.1816e-09	1.6981e-07	1.32634e-05	5.73163e-05	0.000135223	0.000179557	3655	2069	1586	3292	363	6	69.6	1223														E	E
GQ00317	Waxy_Low	14.3	71.41	82	8.33	1.20593e-09	1.53146e-07	1.19769e-05	5.30968e-05	0.000139625	0.000106959	4094	2044	2050	3186	908	5.9	70.35	1142	111	71	41	126	85	40	96	35	108	125	78	18	68	E	E
GQ00318	Waxy_Low	13.5	70.85	70	9.2225	1.43401e-09	1.55616e-07	1.27592e-05	5.69142e-05	0.000137704	0.000189839	3526	2291	1235	3582	56	6.3	71.35	1291														E	E
GQ00326	Waxy_Low	15.1	71.6	76	8.211	1.12551e-09	1.67011e-07	1.29459e-05	5.61115e-05	0.000136352	0.000193416	3498	1683	1815	2822	676	5.8	71.35	1139	76	65	39	119	121	27	55	17	97	118	69	33	60	E	E
GQ00405	Waxy_Low	9.6	70.28	80	8.33	1.7831e-10	1.2978e-07	1.24343e-05	5.62118e-05	0.000152621	0.000111716	3564	1645	1919	2559	1005	5.6	68.05	914	99	61	32	94	102	47	76	26	98	113	59	34	68	E	E
GQ00419	Waxy_Low	11.6	70.54	76	7.854	4.77512e-10	1.17652e-07	1.19022e-05	5.38341e-05	0.000144287	0.000105756	3911	2064	1847	3189	722	5.9	68	1125														E	E
GQ00427	Waxy_Low	11.3	70.08	82	8.2705	4.20275e-10	1.21015e-07	1.20819e-05	5.59841e-05	0.000153996	0.000117677	3500	1766	1734	2746	754	5.9	68.1	980														E	E
GQ00449	Waxy_Low	11.8	70.14	78	8.8655	2.45082e-11	9.98424e-08	1.17626e-05	5.43479e-05	0.000149134	0.000110574	3491	1763	1728	2708	783	5.8	66.6	945	125	78	42	125	103	40	87	33	102	119	52	35	52	E	E
GQ00041	Intermediate	23.8	68.48	75	10.8885	3.44689e-09	2.01201e-07	1.03794e-05	4.65769e-05	0.000125097	9.68035e-05	2281	2051	230	3904	1623	6.1	70.45	1853														F	F1
GQ00052	High	26.9	68.59	83	7.735	4.3131e-09	1.99697e-07	1.03758e-05	4.69646e-05	0.000128466	9.50434e-05	3152	2461	691	4613	1461	6	69.7	2152														F	F1
GQ00062	Intermediate	24	68.4	72	7.6755	3.60278e-10	1.57302e-07	1.07996e-05	5.04429e-05	0.000149232	0.000119698	3560	2932	628	4496	936	6.53	70.3	1564	63	50	57	28	35	46	31	53	38	73	65	71	25	F	F2
GQ00065	High	26.6	67.42	70	7.259	3.98197e-10	1.5851e-07	1.08008e-05	5.09937e-05	0.000150289	0.000119493	3004	2569	435	4536	1532	6.3	68.8	1967	75	75	56	67	83	38	63	52	65	87	76	55	84	F	F2
GQ00077	High	25.2	68.62	78	9.282	3.42723e-09	1.7818e-07	1.02288e-05	4.50042e-05	0.000124097	9.80526e-05	2947	2304	643	4141	1194	6.13	68.1	1837														F	F1
GQ00088	High	26.1	68.08	60	10.472	3.14197e-09	1.97758e-07	1.06262e-05	4.76844e-05	0.000136665	0.000108989	3107	2666	441	4461	1354	6.5	68.9	1795														F	F2
GQ00092	High	26.4	67.12	61	8.806	3.46937e-09	1.79292e-07	1.0063e-05	4.48952e-05	0.000126466	0.00010603	3385	2580	805	4968	1583	6	67.3	2388	29	73	38	61	51	69	77	63	56	64	64	95	53	F	F1
GQ00103	High	26.3	68.68	84	9.877	3.46594e-09	1.8668e-07	1.0657e-05	4.99772e-05	0.000152953	0.000116373	2628	2088	540	3894	1266	6.1	68.9	1806														F	F2
GQ00104	High	27.7	68.24	70	6.664	3.57412e-09	1.93451e-07	1.08072e-05	5.02797e-05	0.000148382	0.00011728	3060	2297	763	4279	1219	6.1	68.95	1982	96	70	32	54	63	51	50	63	83	99	79	77	50	F	F2
GQ00106	High	26.5	66.45	79	6.8425	2.92463e-09	2.50664e-07	1.07802e-05	4.48055e-05	0.000119344	8.83211e-05	3691	2915	776	5206	1515	6.33	66.5	2291														F	F1
GQ00112	Intermediate	21.9	67.51	82	9.758	1.81474e-09	1.72314e-07	1.0851e-05	4.60124e-05	0.000123152	9.86144e-05	2726	1920	806	3689	963	6.1	69.65	1769														F	F1
GQ00113	Intermediate	22.5	68.06	81	8.0325	2.32218e-09	1.65272e-07	1.12749e-05	5.09067e-05	0.00014531	0.000109649	2672	1820	852	3343	671	6.2	68.05	1523	41	77	45	50	69	40	56	42	70	79	59	50	62	F	F2
GQ00117	High	25.2	67.28	62	10.5315	4.09294e-09	2.45647e-07	1.10862e-05	4.97122e-05	0.000141601	0.000100904	4068	3304	764	5353	1285	6.3	68.1	2049														F	F2
GQ00176	Intermediate	21.9	69.6	76	10.6505	3.39524e-09	1.99404e-07	1.20236e-05	5.27299e-05	0.000145999	0.000132661	2386	1661	725	3251	865	6.1	70.45	1590														F	F2
GQ00190	Intermediate	24.7	68.65	62	10.2935	3.07915e-09	1.77877e-07	1.01399e-05	4.5487e-05	0.000127472	9.15328e-05	3384	2631	753	4902	1518	6.07	70.5	2271														F	F1
GQ00219	Intermediate	22.5	68.17	58	11.9595	4.9441e-09	2.07779e-07	1.0039e-05	4.39015e-05	0.000128514	8.82536e-05	2941	2624	317	3958	1017	6.47	68.85	1334														F	F1
GQ00229	Intermediate	24.3	67.45	65	10.472	4.17794e-09	2.50992e-07	1.13854e-05	4.89952e-05	0.000128523	0.000131714	2855	2396	459	4191	1336	6.13	70.4	1795														F	F2
GQ00246	High	26	68.01	75	8.5085	3.84925e-09	2.2585e-07	1.12444e-05	4.86465e-05	0.000124642	0.000134457	3353	2599	754	4300	947	6.27	68.05	1701	49	64	48	48	59	43	33	49	55	54	52	63	48	F	F2
GQ00260	High	25.7	69.58	91	10.1745	3.09924e-09	1.76434e-07	1.06628e-05	4.92826e-05	0.000145856	0.000109563	2743	2316	427	4052	1309	6.33	69.6	1736														F	F2
GQ00262	Intermediate	24.9	68.59	89	9.52	2.65046e-09	1.68822e-07	1.04344e-05	4.76976e-05	0.000141498	0.000106536	3299	2777	522	4657	1358	6.6	69.65	1880														F	F2
GQ00266	High	25.1	67.57	60	7.616	1.78282e-09	1.62218e-07	9.71847e-06	4.21983e-05	0.000119652	9.20003e-05	4021	3363	658	4793	772	6.67	68.2	1430	26	71	46	44	36	44	55	53	55	68	69	78	35	F	F1
GQ00275	Intermediate	23.1	66.73	82	7.497	2.70008e-09	1.49853e-07	1.00453e-05	4.38507e-05	0.000129672	0.000102924	2629	1810	819	3262	633	6.13	66.6	1452														F	F1
GQ00290	High	27.5	69.06	78	5.57515	3.51744e-09	1.87809e-07	1.05442e-05	4.57139e-05	0.000116202	0.000156091	2793	2225	568	3951	1158	6.27	68	1726	47	72	55	54	64	47	47	55	61	83	78	75	64	F	F3
GQ00292	High	25.5	68.4	68	9.282	2.95801e-09	1.79559e-07	9.6794e-06	4.17691e-05	0.000120497	9.15169e-05	3400	2815	585	4628	1228	6.27	67.3	1813														F	F1
GQ00305	Intermediate	22.4	70.28	79	7.854	2.86773e-09	1.58843e-07	1.02907e-05	4.41909e-05	0.000120049	9.40789e-05	2602	1560	1042	3363	761	5.93	69.6	1803	67	72	37	58	79	42	52	34	79	100	65	66	64	F	F1
GQ00306	High	26	67.45	70	8.2705	4.02101e-09	2.35968e-07	1.11774e-05	4.73743e-05	0.000115886	0.000161952	3389	2634	755	4333	944	6.1	68.9	1699														F	F3
GQ00347	High	26.3	68.25	86	7.9135	3.59735e-09	2.13986e-07	1.09572e-05	4.75702e-05	0.000116465	0.000167358	3635	2730	905	4522	887	6.2	68.1	1792	5	58	35	46	28	34	41	49	29	58	59	60	19	F	F3
GQ00420	Intermediate	22.9	68.73	70	12.3165	3.21435e-09	2.06365e-07	1.06878e-05	4.54851e-05	0.000106423	0.000153577	2727	2133	594	4234	1507	6.1	68.1	2101	6	59	69	20	24	40	31	60	18	63	63	74	25	F	F3
GQ00456	Intermediate	24	69.11	78	11.7215	4.36342e-09	2.24999e-07	1.04468e-05	4.40103e-05	0.000101351	0.000152174	2478	1940	538	3740	1262	6	68.9	1800														F	F3
GQ00463	Intermediate	23.8	67.24	67	11.2455	3.92623e-09	2.27603e-07	1.08977e-05	4.58418e-05	0.000109574	0.000171415	2655	2336	319	4321	1666	6.2	69.7	1985														F	F3
GQ00471	High	27	67.48	67	7.5565	4.18139e-09	2.27196e-07	1.06972e-05	4.44574e-05	0.000104892	0.00015719	3748	2952	796	5054	1306	6.1	68.15	2102	41	51	73	53	40	38	52	44	59	54	63	87	87	F	F3
GQ01522	High	27.7	67.74	77								3081	2483	598	3745	664	6.4	71.25	1262	32	60	38	52	54	45	83	67	71	111	71	73	66	F
GQ01538	Intermediate	23.8	78.26	66								3132	2853	279	4294	1162	6.8	71.2	1441	39	56	44	67	63	51	60	56	64	108	66	83	65	F
GQ00105	Intermediate	24.4	66.54	95	10.6505	3.56079e-09	2.80647e-07	1.04091e-05	4.38589e-05	0.000121341	9.40373e-05	1364	968	396	1890	526	5.7	69.65	922														G	G
GQ00213	Intermediate	22.6	67.66	100	8.33	3.90082e-09	2.1967e-07	1.04828e-05	4.75256e-05	0.000138571	9.97035e-05	1229	875	354	1797	568	5.6	68.9	922														G	G
GQ00251	Intermediate	24.2	68.62	90	9.401	3.0094e-09	2.2119e-07	1.04361e-05	4.69044e-05	0.000138775	0.000108928	1209	893	316	1843	634	5.53	70.45	950	23	55	53	62	36	47	39	54	58	70	67	60	52	G	G
GQ00263	Intermediate	23.7	69.2	82	9.4605	3.12028e-09	2.36545e-07	1.10661e-05	4.80089e-05	0.000124219	0.000127899	1437	960	477	2087	650	5.6	68.85	1127	77	43	76	19	49	47	36	60	52	51	74	85	46	G	G
GQ00264	Intermediate	24.9	67.49	96	10.5315	2.43173e-09	2.00005e-07	9.76885e-06	4.25877e-05	0.000129677	0.000101997	1618	1223	395	2506	888	5.93	68.85	1283	33	42	70	36	51	42	38	57	81	90	74	79	60	G	G
GQ00315	Intermediate	20.9	67.04	90	8.568	2.60772e-09	1.8737e-07	1.20475e-05	5.18186e-05	0.000125147	0.000174471	1976	1422	554	2806	830	6.2	66.6	1384														G	G
GQ00403	Intermediate	24.5	68.44	100	8.2705	3.15671e-09	1.98915e-07	9.99589e-06	4.47131e-05	0.000122905	9.21013e-05	1523	930	593	2016	493	5.67	68.9	1086	40	57	37	46	76	38	40	53	84	90	52	71	63	G	G
GQ01493	High	26.9	68.67	85								1325	1041	284	1582	257	6.27	75.1	541	31	57	57	69	60	43	66	64	90	100	63	77	68	G
GQ01530	Intermediate	24	68.39	80								2379	2080	299	2812	433	7	75.1	732	30	51	40	102	48	42	71	62	80	84	75	77	55	G
GQ01540	Intermediate	24.2	68.96	89								131.75	107.58	24.17	185.42	53.67	6	71.3	77.83	50	46	69	76	56	36	54	65	52	71	85	76	58	G
GQ01551	High	25.4	68.06	75								1445	1223	222	2397	952	6.07	72.85	1174	62	44	64	81	47	58	54	64	69	81	57	73	96	G
GQ01575	High	26.7	70.03	70								303.08	257.83	45.25	409.67	106.58	6.4	70.45	151.83	72	66	54	48	71	35	51	49	42	110	82	62	30	G
GQ01702	Intermediate	20.5	78.89	90								258.92	158.58	100.33	283.5	24.58	6	78.25	124.92	99	67	57	108	93	32	87	47	100	119	78	56	66	G

## Sheet: S2 (RVA Data)
	201425-00001		201425-00002		201425-00003		201425-00004		201425-00005		201425-00006		201425-00007		201425-00008		201425-00009		201425-00010		201425-00011		201425-00012		201425-00013		201425-00014		201425-00015		201425-00016		201425-00017		201425-00018		201425-00019		201425-00020		201425-00021		201425-00022		201425-00023		201425-00024		201425-00025
Time(sec)	Visc(cP)	Temp(C)	Visc(cP)	Temp(C)	Visc(cP)	Temp(C)	Visc(cP)	Temp(C)	Visc(cP)	Temp(C)	Visc(cP)	Temp(C)	Visc(cP)	Temp(C)	Visc(cP)	Temp(C)	Visc(cP)	Temp(C)	Visc(cP)	Temp(C)	Visc(cP)	Temp(C)	Visc(cP)	Temp(C)	Visc(cP)	Temp(C)	Visc(cP)	Temp(C)	Visc(cP)	Temp(C)	Visc(cP)	Temp(C)	Visc(cP)	Temp(C)	Visc(cP)	Temp(C)	Visc(cP)	Temp(C)	Visc(cP)	Temp(C)	Visc(cP)	Temp(C)	Visc(cP)	Temp(C)	Visc(cP)	Temp(C)	Visc(cP)	Temp(C)	Visc(cP)
3.97778	131	47.6	139	48	131	47.7	127	47.55	125	47.75	125	47.6	122	47.2	139	48.05	121	47.5	122	47.55	128	47.95	123	47.75	127	47.45	126	47.65	126	47.75	125	47.95	136	47.65	121	47.6	121	47.8	121	47.65	121	47.05	126	47.25	120	48	121	48.1	123
7.97778	89	47.75	95	47.95	88	47.45	87	47.6	85	47.75	85	47.75	83	47.55	105	48.15	84	47.5	83	47.7	82	47.85	83	47.7	87	47.6	87	47.4	87	47.65	86	47.7	104	47.55	83	47.65	81	47.85	82	47.65	83	47.4	81	47.45	81	47.65	83	47.95	80
11.9778	230	48.65	242	48.7	218	48.4	220	48.8	208	48.8	209	48.7	206	48.75	288	48.75	202	48.55	202	48.75	196	48.8	204	48.55	219	48.8	220	48.25	218	48.8	217	48.5	271	48.6	203	48.75	192	48.85	196	48.5	199	48.45	194	48.65	195	48.6	197	48.65	186
15.9778	30	49.8	20	49.8	22	49.65	16	49.85	8	49.95	12	49.85	3	49.85	-5	49.9	-5	49.85	0	49.95	-8	49.75	1	49.8	23	49.85	26	49.65	17	49.95	13	49.8	-3	49.85	-6	49.95	-9	49.9	-17	49.8	-7	49.75	-11	49.85	-13	49.85	-11	49.8	-13
19.9778	37	50.55	16	50.4	26	50.45	20	50.55	6	50.55	12	50.55	8	50.5	-2	50.5	0	50.5	3	50.55	-4	50.5	6	50.6	27	50.55	26	50.45	15	50.6	13	50.5	-4	50.5	-5	50.55	-7	50.55	-16	50.45	-6	50.4	-7	50.5	-17	50.4	-11	50.45	-8
23.9778	31	50.85	16	50.75	26	50.75	16	50.85	9	50.8	10	50.9	-2	50.85	4	50.7	-4	50.8	7	50.95	-4	50.8	4	50.85	26	50.9	25	50.75	18	50.95	13	50.8	-4	50.85	-1	50.85	-5	50.85	-12	50.8	-4	50.75	-5	50.75	-15	50.8	-6	50.75	-10
27.9778	28	51	20	50.8	21	50.9	15	50.9	8	50.95	11	51	0	50.85	-4	50.8	-4	50.9	7	51	-4	50.95	3	51	21	50.9	26	50.95	19	50.95	13	51	-6	50.9	2	51	-8	50.95	-16	50.95	-4	50.8	-8	50.8	-14	50.95	-7	50.9	-10
31.9778	32	50.85	20	50.8	24	50.8	14	50.95	2	50.8	8	50.9	4	50.8	0	50.75	0	50.95	4	50.9	-3	50.85	6	50.85	23	50.8	25	50.8	14	50.8	8	50.95	-4	51	-8	50.95	-7	50.9	-16	50.85	-4	50.8	-7	50.8	-16	50.85	-10	50.85	-11
35.9778	28	50.65	18	50.6	25	50.75	13	50.7	2	50.7	7	50.65	0	50.6	-2	50.6	-6	50.7	4	50.7	-6	50.6	-2	50.75	23	50.65	25	50.6	14	50.65	6	50.65	-8	50.7	-5	50.7	-12	50.7	-16	50.65	-6	50.65	-11	50.55	-18	50.7	-11	50.65	-13
39.9778	25	50.55	15	50.5	26	50.45	15	50.5	6	50.5	10	50.45	-1	50.45	-2	50.4	-6	50.45	4	50.45	-7	50.45	-1	50.55	23	50.45	24	50.45	13	50.5	6	50.45	-5	50.55	-5	50.5	-8	50.5	-14	50.5	-6	50.4	-8	50.4	-16	50.45	-15	50.45	-13
43.9778	24	50.4	16	50.35	21	50.4	14	50.4	3	50.4	3	50.4	-1	50.3	-2	50.35	-10	50.35	2	50.4	-9	50.35	0	50.4	25	50.4	19	50.35	13	50.4	7	50.4	-4	50.35	-4	50.4	-13	50.35	-17	50.4	-9	50.3	-8	50.25	-18	50.3	-14	50.3	-11
47.9778	22	50.35	15	50.3	19	50.3	12	50.35	3	50.3	6	50.35	-2	50.3	-3	50.25	-11	50.3	0	50.3	-4	50.35	3	50.35	21	50.4	21	50.35	12	50.3	8	50.35	-2	50.3	-2	50.25	-17	50.3	-19	50.3	-7	50.2	-11	50.25	-20	50.3	-10	50.35	-18
51.9778	21	50.35	17	50.2	22	50.25	11	50.2	0	50.3	8	50.3	-2	50.3	-2	50.25	-8	50.3	0	50.3	-9	50.3	0	50.3	27	50.25	18	50.3	9	50.3	6	50.35	-2	50.3	-6	50.35	-14	50.35	-18	50.35	-9	50.2	-13	50.25	-18	50.25	-16	50.3	-20
55.9778	20	50.25	12	50.2	17	50.25	13	50.15	2	50.2	3	50.25	-2	50.25	1	50.2	-8	50.25	1	50.25	-10	50.3	1	50.3	23	50.2	16	50.25	7	50.2	6	50.25	-3	50.3	-7	50.25	-18	50.25	-19	50.2	-11	50.2	-13	50.25	-21	50.2	-16	50.3	-14
59.9778	21	50.2	14	50.2	18	50.2	11	50.2	3	50.2	3	50.15	-7	50.2	-2	50.25	-6	50.1	-4	50.2	-9	50.2	-2	50.25	25	50.15	18	50.2	11	50.2	9	50.1	-7	50.25	-3	50.2	-20	50.2	-18	50.2	-10	50.2	-11	50.2	-20	50.2	-16	50.2	-18
63.9778	23	50.2	13	50.15	17	50.2	11	50.2	1	50.15	0	50.15	0	50.15	-5	50.2	-9	50.15	-8	50.2	-9	50.2	-4	50.2	23	50.1	18	50.15	8	50.2	2	50.1	-7	50.2	-7	50.2	-16	50.2	-21	50.2	-10	50.15	-15	50.15	-21	50.2	-19	50.15	-16
67.9778	25	50.4	12	50.4	17	50.3	11	50.4	1	50.45	2	50.4	-3	50.35	-4	50.35	-7	50.35	0	50.45	-8	50.4	-4	50.35	25	50.35	16	50.3	6	50.35	4	50.35	-8	50.4	-4	50.45	-17	50.35	-20	50.4	-10	50.4	-16	50.45	-25	50.4	-16	50.4	-17
71.9778	23	50.95	12	51	18	50.95	9	50.9	-4	50.8	3	50.95	-2	50.85	-4	50.9	-4	51	-3	50.95	-12	50.9	-6	51	23	50.85	13	50.9	13	50.95	-1	51	-8	50.9	-9	50.9	-19	50.85	-18	51	-10	50.95	-14	50.85	-20	50.95	-15	50.9	-18
75.9778	24	51.8	7	51.7	13	51.7	9	51.75	0	51.7	-1	51.7	-6	51.75	2	51.75	-9	51.75	-1	51.75	-11	51.85	-9	51.65	24	51.8	13	51.55	13	51.8	5	51.7	-7	51.7	-8	51.7	-21	51.8	-19	51.75	-9	51.65	-19	51.7	-21	51.7	-17	51.65	-17
79.9778	20	52.6	10	52.7	11	52.65	8	52.55	-2	52.65	-2	52.7	-6	52.55	-6	52.65	-8	52.6	-3	52.7	-14	52.7	-6	52.6	23	52.6	13	52.55	9	52.65	3	52.6	-12	52.65	-4	52.7	-20	52.55	-19	52.7	-16	52.6	-18	52.7	-23	52.7	-15	52.65	-17
83.9778	18	53.6	11	53.45	13	53.65	7	53.55	-2	53.6	2	53.6	-6	53.5	-7	53.75	-9	53.45	-4	53.55	-8	53.7	-6	53.6	20	53.55	13	53.65	5	53.65	1	53.65	-6	53.55	-8	53.45	-20	53.65	-19	53.55	-13	53.65	-17	53.6	-20	53.6	-16	53.7	-19
87.9778	20	54.7	6	54.65	12	54.65	9	54.65	2	54.75	-3	54.6	-5	54.7	-5	54.65	-8	54.55	-6	54.7	-14	54.6	-4	54.6	24	54.7	12	54.6	6	54.55	1	54.6	-10	54.6	-8	54.65	-17	54.7	-18	54.65	-11	54.6	-17	54.65	-24	54.65	-19	54.65	-18
91.9778	18	55.6	8	55.75	18	55.6	6	55.5	-3	55.5	-2	55.7	-9	55.55	-6	55.7	-9	55.6	-6	55.55	-14	55.65	-6	55.65	19	55.5	13	55.65	6	55.65	-1	55.7	-3	55.7	-11	55.65	-18	55.55	-20	55.65	-9	55.65	-16	55.55	-19	55.65	-17	55.7	-20
95.9778	21	56.55	9	56.5	8	56.45	6	56.55	0	56.6	2	56.5	-6	56.5	-4	56.55	-3	56.5	-5	56.55	-10	56.6	-6	56.65	19	56.6	13	56.6	4	56.6	-2	56.65	-5	56.5	-9	56.45	-18	56.6	-18	56.5	-11	56.45	-16	56.5	-23	56.55	-14	56.6	-19
99.9778	16	57.45	10	57.5	13	57.4	10	57.4	-2	57.6	0	57.45	-7	57.5	-2	57.45	-13	57.5	-7	57.6	-11	57.4	-6	57.45	17	57.45	15	57.45	6	57.45	0	57.4	-12	57.5	-13	57.55	-19	57.4	-19	57.5	-14	57.45	-18	57.55	-22	57.55	-16	57.4	-17
103.978	17	58.3	6	58.4	13	58.4	8	58.35	-7	58.3	-4	58.45	-6	58.35	-3	58.45	-10	58.35	-7	58.3	-12	58.3	-9	58.35	17	58.35	12	58.45	1	58.25	0	58.45	-12	58.25	-8	58.3	-18	58.35	-23	58.4	-14	58.4	-18	58.3	-20	58.2	-11	58.35	-19
107.978	18	59.2	6	59.15	7	59.1	9	59.3	-4	59.2	-6	59.15	-4	59.3	-4	59.15	-8	59.15	-4	59.2	-13	59.3	-10	59.1	21	59.3	14	59.2	6	59.3	1	59.1	-8	59.1	-7	59.2	-19	59.2	-20	59.15	-16	59.1	-17	59.25	-22	59.2	-16	59.1	-17
111.978	15	60	5	60.05	7	60.15	6	60.05	-4	60.1	-4	60.05	-8	60	-6	60.1	-7	60.15	-4	60.1	-14	60	-7	60	19	60.05	13	60.05	6	60.05	-3	60.05	-5	60.1	-9	60.1	-18	59.95	-22	60.1	-16	60.1	-16	60.15	-21	60.1	-19	60	-20
115.978	18	60.9	11	60.8	10	61	8	60.9	-4	60.85	-4	60.9	-9	60.95	-2	61	-9	60.9	-2	60.85	-16	60.95	-3	60.9	22	60.9	10	60.9	1	61	-3	60.95	-8	60.75	-9	60.8	-18	60.9	-19	60.85	-11	60.95	-16	60.85	-21	60.85	-18	61	-18
119.978	14	61.7	8	61.7	11	61.7	6	61.8	-2	61.75	-7	61.75	-8	61.75	-2	61.65	-9	61.8	-4	61.75	-12	61.65	-6	61.7	22	61.8	12	61.7	6	61.65	1	61.65	-9	61.8	-8	61.8	-22	61.7	-20	61.75	-13	61.65	-20	61.75	-21	61.75	-16	61.7	-18
123.978	16	62.35	11	62.55	9	62.55	7	62.45	-4	62.4	-4	62.5	-3	62.55	-3	62.5	-7	62.55	-4	62.45	-12	62.55	-8	62.55	25	62.5	9	62.6	3	62.55	1	62.5	-4	62.55	-8	62.6	-15	62.4	-21	62.55	-12	62.55	-18	62.4	-21	62.55	-19	62.5	-13
127.978	17	63.35	13	63.2	10	63.25	4	63.35	-2	63.3	-4	63.25	-11	63.35	4	63.25	-13	63.3	-4	63.35	-11	63.35	-6	63.4	20	63.35	10	63.35	8	63.35	0	63.35	-9	63.35	-10	63.35	-19	63.35	-22	63.25	-10	63.3	-22	63.3	-26	63.3	-20	63.35	-16
131.978	15	64.15	13	64.1	12	64.1	4	64.05	-7	64.15	-2	64.15	-8	64.15	-3	64.05	-14	64.1	-4	64.15	-14	64.05	-7	64.1	21	64	10	64.05	4	64.1	-1	64.1	-6	64.15	-10	64.15	-21	64.05	-20	64.15	-12	64.1	-19	64.15	-22	64.05	-22	64.1	-17
135.978	15	64.9	11	64.95	10	65	6	64.95	-2	64.85	-7	64.95	-7	64.9	-4	65	-12	65	-2	64.85	-15	64.95	-6	64.95	18	64.95	11	64.9	8	64.85	0	64.95	-6	64.9	-10	64.85	-18	64.85	-19	65	-12	65	-20	64.85	-21	64.75	-22	64.9	-20
139.978	16	65.8	7	65.7	8	65.65	7	65.8	-4	65.75	-6	65.75	-9	65.75	0	65.65	-11	65.75	-4	65.7	-16	65.8	-5	65.7	20	65.8	12	65.7	7	65.75	5	65.75	-5	65.8	-13	65.7	-21	65.8	-21	65.75	-14	65.7	-22	65.8	-23	65.75	-23	65.75	-17
143.978	15	66.5	8	66.55	7	66.55	5	66.5	-7	66.5	-4	66.55	-6	66.5	-4	66.65	-11	66.55	-5	66.55	-9	66.5	-5	66.5	25	66.45	11	66.55	5	66.45	-1	66.55	-8	66.6	-9	66.6	-21	66.45	-20	66.55	-15	66.55	-19	66.6	-22	66.6	-22	66.45	-19
147.978	15	67.3	8	67.25	7	67.35	3	67.3	-4	67.2	-4	67.25	-8	67.25	-1	67.35	-13	67.25	-6	67.3	-16	67.3	-6	67.35	19	67.3	11	67.35	10	67.3	4	67.3	-7	67.3	-10	67.25	-23	67.3	-18	67.25	-15	67.3	-17	67.3	-21	67.3	-21	67.3	-18
151.978	14	68.1	13	68.05	10	68	3	68.1	-4	68	-4	68.1	-7	68.05	3	68.05	-12	68.1	-8	68.05	-14	67.95	-11	68.05	18	68.1	10	68	7	68	0	68	-6	68.15	-8	68.1	-19	68.15	-18	68.05	-13	68	-18	68.1	-21	68.05	-16	67.95	-14
155.978	13	68.8	15	68.9	11	68.85	3	68.8	-2	68.75	-6	68.9	-9	68.8	3	68.9	-13	68.9	0	68.75	-16	68.85	-6	68.9	19	68.85	8	68.9	6	68.9	2	68.8	3	68.95	-11	68.9	-21	68.8	-20	68.9	-13	68.85	-18	68.8	-25	68.9	-18	68.85	-17
159.978	15	69.65	19	69.55	9	69.55	7	69.65	-4	69.6	-4	69.55	-10	69.65	8	69.55	-11	69.55	-4	69.65	-13	69.7	-6	69.7	18	69.6	9	69.7	11	69.7	-1	69.7	8	69.7	-14	69.6	-18	69.65	-18	69.6	-13	69.6	-18	69.65	-24	69.65	-21	69.7	-16
163.978	13	70.45	28	70.4	10	70.35	3	70.35	-1	70.4	-2	70.4	-5	70.45	14	70.45	-11	70.4	-6	70.45	-12	70.35	-6	70.35	20	70.35	6	70.4	15	70.4	2	70.45	15	70.4	-11	70.45	-18	70.35	-18	70.4	-15	70.4	-21	70.45	-23	70.4	-21	70.4	-16
167.978	13	71.2	45	71.35	11	71.3	5	71.25	-2	71.2	-4	71.3	-5	71.2	21	71.25	-11	71.35	-3	71.25	-9	71.2	-7	71.25	18	71.25	8	71.2	21	71.35	1	71.25	33	71.2	-9	71.2	-19	71.2	-17	71.3	-11	71.25	-18	71.15	-24	71.2	-18	71.25	-18
171.978	13	72.05	66	72.05	7	72	5	72.05	-4	72	-6	72	-9	72.05	45	71.95	-8	71.95	-4	72.05	-11	72.05	-5	72	16	72.1	8	72	29	72.05	-1	72	60	72.05	-10	72.05	-22	72.05	-18	72.05	-13	71.95	-20	71.95	-21	72	-18	71.95	-16
175.978	13	72.75	102	72.85	6	72.8	8	72.8	-2	72.95	-5	72.85	-5	72.8	78	72.9	-13	72.8	-4	72.85	-15	72.85	-9	72.75	18	72.8	6	72.75	35	72.8	1	72.75	113	72.95	-8	72.9	-20	72.75	-18	72.85	-12	72.85	-18	72.85	-22	72.85	-17	72.85	-14
179.978	15	73.6	181	73.65	10	73.6	10	73.6	-4	73.6	-6	73.55	-6	73.6	152	73.75	-11	73.55	-6	73.55	-11	73.6	-7	73.6	18	73.65	7	73.65	42	73.65	1	73.65	189	73.6	-7	73.55	-18	73.6	-21	73.6	-7	73.65	-16	73.65	-23	73.6	-16	73.6	-16
183.978	15	74.4	293	74.4	8	74.4	8	74.45	-4	74.4	-4	74.35	-5	74.45	269	74.45	-9	74.35	-2	74.3	-11	74.3	-8	74.35	18	74.5	10	74.35	46	74.35	4	74.35	294	74.45	-6	74.4	-18	74.5	-17	74.35	-9	74.4	-15	74.4	-19	74.35	-16	74.3	-15
187.978	15	75.1	453	75.3	12	75.15	11	75.2	-4	75.15	-4	75.25	0	75.2	440	75.25	-13	75.25	-5	75.1	-11	75.15	-3	75.1	20	75.1	11	75.15	55	75.2	1	75.2	426	75.25	-8	75.2	-16	75.1	-16	75.2	-8	75.2	-17	75.1	-21	75.2	-18	75.15	-15
191.978	13	75.9	641	75.95	10	75.95	13	75.95	0	75.9	-2	75.9	-4	75.95	668	75.9	-8	75.9	-2	75.9	-12	75.95	-2	75.95	22	75.95	11	76	57	75.95	8	76	585	75.9	-6	75.95	-18	76	-16	75.9	-2	75.9	-12	75.9	-20	75.95	-16	76.1	-12
195.978	18	76.8	863	76.85	13	76.8	14	76.75	3	76.8	3	76.8	6	76.85	940	76.75	-6	76.75	0	76.85	-6	76.7	-3	76.7	23	76.8	11	76.7	68	76.7	7	76.75	775	76.8	-3	76.8	-9	76.8	-6	76.75	8	76.7	-12	76.8	-21	76.8	-13	76.75	-12
199.978	15	77.5	1113	77.55	18	77.6	25	77.4	6	77.5	8	77.6	13	77.5	1268	77.55	0	77.6	3	77.5	-4	77.55	-2	77.55	28	77.45	18	77.5	76	77.5	12	77.5	990	77.5	2	77.45	-1	77.5	-1	77.65	25	77.55	-4	77.5	-15	77.45	-4	77.5	10
203.978	17	78.3	1372	78.25	28	78.35	41	78.4	20	78.25	14	78.25	27	78.35	1581	78.3	10	78.2	17	78.35	7	78.35	9	78.25	37	78.4	25	78.25	84	78.35	21	78.25	1212	78.2	13	78.3	19	78.35	10	78.2	49	78.2	22	78.25	-11	78.3	3	78.2	43
207.978	23	79	1631	79.1	42	79.1	64	79.05	40	79.1	30	79.1	46	79	1870	79	25	79.1	25	79.2	20	79.1	17	79.05	50	79.05	43	79.05	91	79.05	33	79.1	1418	79.15	26	79.15	48	79	22	79.1	84	79.15	50	79.2	4	79.1	19	79.05	110
211.978	28	79.8	1861	79.75	71	79.95	99	79.9	57	79.85	44	79.85	74	79.9	2100	79.95	40	79.85	45	79.85	38	79.9	31	79.85	66	79.85	63	79.95	100	79.9	61	79.95	1587	79.8	50	79.85	105	79.95	40	79.8	132	80	101	79.9	25	79.85	49	79.85	194
215.978	37	80.65	2051	80.6	111	80.65	138	80.75	79	80.75	64	80.65	105	80.85	2270	80.6	62	80.6	71	80.75	69	80.65	42	80.55	83	80.75	92	80.6	108	80.55	105	80.6	1712	80.6	77	80.7	176	80.8	57	80.6	186	80.7	162	80.8	62	80.65	77	80.65	277
219.978	46	81.35	2196	81.5	154	81.6	184	81.45	108	81.45	81	81.55	144	81.5	2383	81.45	89	81.6	105	81.5	113	81.45	54	81.45	102	81.45	135	81.6	114	81.45	165	81.55	1790	81.5	114	81.55	257	81.5	80	81.6	243	81.45	229	81.5	106	81.5	108	81.5	353
223.978	67	82.35	2307	82.2	200	82.25	225	82.3	136	82.3	99	82.2	186	82.3	2454	82.15	117	82.25	147	82.25	163	82.3	73	82.35	128	82.25	172	82.35	129	82.25	239	82.4	1843	82.25	152	82.2	334	82.35	101	82.25	290	82.25	293	82.25	163	82.2	145	82.4	415
227.978	102	83.1	2370	83	245	83	267	83	176	83.05	122	83.1	231	83.1	2478	83	150	83.15	184	83.05	216	83	84	83.1	159	83	217	83.1	140	82.95	321	83.05	1868	83	177	83.05	405	83	127	83.1	340	83.05	350	83.05	224	83.1	182	83.05	477
231.978	149	83.8	2383	83.9	294	83.9	315	83.8	208	83.8	150	83.9	269	83.8	2482	83.9	185	83.9	227	83.75	265	83.8	104	83.85	186	83.8	257	83.9	151	83.75	397	83.85	1882	83.7	214	83.8	470	83.8	154	83.85	392	83.85	409	83.7	283	83.85	215	83.9	533
235.978	200	84.65	2398	84.55	340	84.55	358	84.65	235	84.6	174	84.6	315	84.65	2457	84.6	219	84.6	264	84.55	316	84.65	123	84.55	215	84.65	301	84.55	166	84.65	474	84.55	1873	84.55	246	84.65	535	84.65	182	84.6	440	84.6	459	84.6	343	84.7	254	84.55	589
239.978	257	85.35	2405	85.4	384	85.4	409	85.3	270	85.4	196	85.45	363	85.25	2435	85.35	255	85.4	309	85.4	364	85.35	145	85.4	251	85.35	343	85.35	182	85.4	546	85.4	1855	85.45	280	85.4	594	85.3	216	85.45	490	85.4	514	85.45	402	85.5	296	85.4	644
243.978	313	86.2	2402	86.05	431	86.2	459	86.15	306	86.15	230	86.1	415	86.1	2398	86.2	296	86.05	356	86.15	419	86.15	167	86.2	293	86.15	389	86.2	204	86.3	618	86.2	1838	86.1	316	86.1	658	86.15	248	86.1	542	86.25	572	86.1	474	86.15	340	86.15	704
247.978	374	87.05	2397	87.1	482	86.95	513	87.05	351	87.05	260	87.05	471	87.05	2375	87	340	87	405	87.05	474	87	194	86.95	341	87	442	86.95	224	87.05	687	86.9	1824	87.05	358	87.1	731	87.1	284	87.05	601	87	633	87	539	87	388	86.95	767
251.978	442	87.75	2391	87.9	539	87.8	581	87.75	399	87.7	296	87.8	532	87.7	2339	87.85	382	87.8	454	87.7	534	87.8	222	87.8	391	87.7	492	87.75	259	87.7	765	87.8	1807	87.8	401	87.8	801	87.75	327	87.9	665	87.8	700	87.65	609	87.8	437	87.8	828
255.978	503	88.6	2385	88.55	593	88.45	646	88.55	447	88.5	337	88.55	599	88.55	2303	88.5	432	88.45	508	88.5	597	88.6	262	88.7	447	88.6	552	88.6	289	88.65	844	88.55	1790	88.5	452	88.5	873	88.55	377	88.55	739	88.45	770	88.55	689	88.45	498	88.55	911
259.978	581	89.45	2374	89.3	657	89.3	724	89.25	502	89.4	380	89.3	672	89.35	2278	89.35	486	89.35	570	89.35	670	89.25	304	89.35	508	89.3	617	89.3	326	89.3	933	89.3	1775	89.3	506	89.3	957	89.3	428	89.3	823	89.3	851	89.5	777	89.35	563	89.25	983
263.978	660	90.1	2357	90.05	730	90.1	816	90.1	569	90	440	90.1	760	90.05	2245	90.25	545	90.1	630	90	757	90.1	353	90.15	580	90.1	696	90.05	364	90	1026	90.05	1757	90	572	89.95	1038	90.05	484	90.1	924	90.15	937	90.05	870	90	631	90.1	1076
267.978	747	90.85	2346	90.8	818	90.8	919	90.85	642	90.9	503	90.75	856	90.85	2211	90.8	619	90.8	700	90.85	851	90.9	408	90.85	662	90.85	788	90.8	404	90.9	1131	90.8	1741	90.8	642	90.8	1126	90.85	550	90.8	1032	90.85	1030	90.9	972	90.85	716	90.75	1158
271.978	851	91.6	2330	91.65	918	91.7	1040	91.55	735	91.75	574	91.6	967	91.5	2182	91.65	701	91.65	789	91.65	950	91.6	467	91.65	762	91.5	892	91.6	459	91.6	1241	91.65	1727	91.65	730	91.65	1219	91.6	621	91.65	1148	91.65	1126	91.75	1097	91.65	823	91.6	1262
275.978	963	92.5	2317	92.4	1030	92.55	1175	92.5	842	92.5	664	92.35	1086	92.55	2160	92.5	793	92.35	884	92.4	1059	92.45	545	92.5	875	92.5	1000	92.5	523	92.5	1358	92.45	1708	92.45	838	92.4	1312	92.45	704	92.35	1263	92.6	1230	92.5	1226	92.4	933	92.5	1365
279.978	1097	93.25	2301	93.2	1165	93.25	1314	93.3	964	93.3	772	93.3	1204	93.25	2090	93.15	888	93.2	993	93.2	1179	93.25	640	93.2	1006	93.25	1114	93.25	596	93.2	1484	93.2	1688	93.25	950	93.25	1415	93.25	795	93.25	1387	93.25	1331	93.25	1361	93.25	1059	93.25	1467
283.978	1247	94	2279	94.1	1299	94.05	1466	94.05	1101	94	892	94.1	1331	94	2048	94.1	994	94.05	1108	93.95	1296	94.05	757	94	1155	94.05	1236	94.1	673	94	1626	94.05	1633	94.05	1070	94.15	1516	94	899	94.05	1521	94.1	1436	94	1507	94.05	1190	94.1	1572
287.978	1405	94.8	2262	94.8	1442	94.75	1623	94.85	1252	94.85	1014	94.85	1459	94.75	2019	94.75	1105	94.75	1225	94.8	1428	94.8	894	94.9	1318	94.9	1359	94.95	763	94.9	1766	94.9	1603	94.8	1192	94.8	1617	94.8	1009	94.75	1668	94.75	1541	94.85	1666	94.75	1329	94.9	1681
291.978	1580	95.45	2245	95.3	1597	95.4	1788	95.45	1411	95.4	1153	95.3	1575	95.5	1985	95.4	1217	95.35	1354	95.4	1560	95.45	1043	95.35	1497	95.4	1483	95.4	862	95.35	1914	95.35	1581	95.3	1336	95.4	1716	95.3	1126	95.35	1815	95.4	1641	95.35	1830	95.45	1484	95.5	1786
295.978	1767	95.3	2222	95.25	1756	95.25	1953	95.3	1582	95.3	1296	95.25	1686	95.4	1955	95.3	1333	95.25	1476	95.3	1683	95.25	1204	95.3	1679	95.3	1606	95.3	962	95.25	2063	95.4	1568	95.25	1486	95.4	1808	95.35	1237	95.25	1977	95.3	1741	95.35	1988	95.3	1647	95.3	1892
299.978	1957	94.9	2207	95.1	1926	95.05	2121	94.8	1755	95.05	1424	95	1774	95.1	1948	94.9	1430	94.95	1601	95.05	1804	94.75	1378	95.05	1865	94.9	1724	95.05	1058	94.9	2206	95	1564	95.1	1646	94.9	1901	95.1	1343	95.05	2128	94.9	1835	95	2144	94.9	1806	94.85	1992
303.978	2136	94.7	2188	94.9	2084	94.9	2290	94.7	1918	94.85	1545	94.85	1850	94.9	1920	94.7	1517	94.8	1719	94.85	1904	94.7	1550	95	2031	94.85	1822	94.8	1141	94.7	2341	94.9	1529	94.95	1800	94.8	1984	94.9	1449	94.9	2288	94.85	1929	94.85	2287	94.75	1956	94.75	2079
307.978	2296	94.7	2170	94.85	2226	94.8	2438	94.75	2077	94.8	1648	94.8	1901	94.8	1898	94.8	1602	94.85	1820	94.8	2012	94.8	1709	94.9	2177	94.8	1921	94.75	1216	94.8	2464	94.85	1511	94.85	1950	94.7	2072	94.8	1542	94.9	2430	94.8	2007	94.85	2419	94.8	2101	94.85	2167
311.978	2444	94.9	2156	94.8	2372	94.85	2573	94.9	2229	94.85	1755	94.8	1950	94.8	1880	94.8	1674	94.85	1922	94.75	2104	94.9	1858	94.9	2310	94.8	2017	94.75	1284	94.8	2583	94.8	1482	94.85	2093	94.8	2141	94.8	1624	94.8	2565	94.8	2084	94.8	2539	94.8	2239	94.85	2245
315.978	2580	94.9	2133	94.85	2503	94.85	2701	94.9	2375	94.9	1843	94.85	1998	94.9	1853	94.85	1737	94.9	2018	94.85	2193	94.95	1996	94.9	2428	94.85	2107	94.9	1353	94.95	2693	94.8	1473	94.85	2233	94.9	2210	94.9	1699	94.9	2688	94.9	2153	94.85	2646	94.9	2373	94.95	2313
319.978	2699	94.95	2116	94.85	2633	94.85	2814	94.95	2504	94.9	1927	94.85	2032	94.9	1849	94.9	1798	94.95	2107	94.9	2262	95.1	2126	94.9	2537	94.9	2183	94.9	1411	94.95	2795	94.9	1448	94.85	2361	95	2269	94.9	1765	94.9	2811	94.95	2214	94.9	2754	95	2498	95	2370
323.978	2815	94.95	2098	94.9	2754	94.9	2919	95	2621	94.9	1996	94.9	2044	94.9	1814	94.95	1845	95	2187	94.9	2334	95	2246	94.9	2634	94.9	2251	94.95	1456	95	2890	94.9	1431	94.9	2492	95	2323	94.9	1828	94.9	2925	95.05	2268	94.95	2838	95	2618	95	2422
327.978	2921	95	2084	94.9	2877	94.95	3020	95.05	2730	94.9	2048	94.95	2070	94.95	1784	95	1885	94.95	2264	94.95	2397	95.1	2358	94.9	2714	94.9	2307	95.05	1495	95	2978	94.9	1418	94.95	2601	95.05	2361	94.95	1866	94.95	3024	94.95	2311	94.9	2902	94.95	2729	94.95	2465
331.978	3009	95	2065	95	2988	94.95	3107	95	2828	95	2091	95	2090	95	1769	94.95	1911	95	2329	95	2439	95.05	2465	94.9	2785	94.95	2344	95	1519	94.95	3046	94.95	1406	95	2707	95	2396	95	1893	94.95	3117	95	2334	95.05	2956	95.05	2832	95	2500
335.978	3080	95	2050	94.95	3085	95	3180	95	2919	95	2120	95.05	2105	94.95	1758	94.95	1918	95.05	2390	95.05	2475	95	2554	94.95	2844	95	2363	95	1522	95.05	3109	95.05	1385	94.95	2797	95	2415	94.95	1904	95	3194	95.05	2355	95	2993	95.05	2925	95	2531
339.978	3120	95.05	2027	95.05	3175	95	3240	95.05	2995	95.05	2136	94.95	2104	94.9	1738	95	1901	95	2436	95.05	2495	95	2641	95	2892	95	2388	94.95	1523	95.05	3157	95.05	1364	94.95	2877	95	2434	95	1900	94.9	3259	95.05	2363	95	3026	95.05	3014	95	2539
343.978	3136	95.05	2013	95	3249	95	3284	95	3059	95.05	2145	95	2098	94.95	1707	95	1892	95.05	2470	95.05	2503	95	2719	95	2913	95.05	2383	95	1514	95	3187	95	1343	95.05	2952	95	2429	95.05	1897	95	3307	95.05	2361	95	3056	95	3088	95	2544
347.978	3129	95.05	1989	94.95	3322	95	3317	95.1	3109	95.05	2133	94.95	2083	95	1696	95	1890	95.05	2485	95	2494	94.95	2783	95	2902	95.05	2371	95	1509	95	3196	95.1	1329	95.05	3015	95.05	2417	95.1	1896	95.05	3349	95.1	2339	95	3064	95.05	3144	95	2541
351.978	3109	95.05	1973	95	3389	94.95	3337	95.05	3156	95.05	2114	94.95	2064	95.1	1673	95.05	1887	95	2490	95	2473	95	2838	95	2896	95.05	2343	95.05	1516	95.05	3196	95	1312	95	3065	95.05	2393	95	1909	95.05	3379	95.05	2315	95.05	3073	94.95	3193	95.05	2526
355.978	3078	95	1952	95.05	3436	95.05	3343	95.05	3187	95	2096	95	2041	95.05	1650	95.05	1884	95	2494	95.05	2465	95.05	2866	95.05	2892	95	2324	95.05	1512	95.1	3178	95	1296	95.1	3105	95	2352	95	1922	95.05	3399	95.05	2293	95.05	3061	95	3233	94.95	2505
359.978	3030	95.05	1933	95.05	3472	95.05	3342	95	3215	95.05	2084	95.05	2008	95	1634	95	1876	95	2481	95	2453	95	2878	94.9	2882	95	2317	95	1499	95	3149	95.05	1277	95.05	3139	95	2325	95	1917	95.05	3402	95	2274	95.05	3062	95	3268	95	2477
363.978	2985	95	1918	95.05	3495	95.1	3326	95	3222	95.05	2080	95	1973	95	1612	95.05	1859	95.1	2480	95.05	2442	95	2898	95.05	2853	94.95	2302	95.1	1486	95.05	3107	94.95	1263	95.05	3162	95.1	2293	95	1907	95.05	3393	95.05	2255	95	3058	95	3275	95	2449
367.978	2929	95	1892	95	3512	95.1	3302	95.05	3226	95	2060	95	1937	95.05	1604	95.05	1836	95	2463	95.05	2431	95	2895	95	2829	95.05	2270	95.1	1463	95.05	3054	95.1	1249	95	3181	95.05	2263	95	1894	95.05	3381	95.05	2225	94.95	3048	95	3283	95.05	2407
371.978	2865	95.05	1875	95.05	3515	95.05	3275	95.05	3208	94.95	2040	95.05	1901	94.95	1590	95	1811	95	2437	95.05	2410	95.05	2901	94.95	2807	95	2244	95	1437	95.05	2991	95.05	1233	95.05	3190	95.05	2231	95	1874	95	3357	95	2193	95.05	3029	95	3286	95.05	2381
375.978	2803	95.05	1855	95.1	3516	95.1	3239	95.05	3192	95.05	2016	95.1	1865	95.1	1557	95.1	1780	95	2411	95.05	2390	95	2894	95.1	2786	95	2207	95.05	1414	95	2926	95	1223	95	3185	95.05	2202	95.05	1850	95	3323	95.05	2160	95.05	2999	95	3274	95.1	2345
379.978	2738	95.05	1833	95.05	3499	95.05	3202	95	3172	95.1	1982	94.95	1828	95.05	1556	95.05	1753	95	2393	95	2358	95	2895	94.95	2760	95.05	2168	95.1	1382	95	2858	95	1214	95.05	3178	95.05	2157	95	1821	95.05	3286	95.05	2121	95	2976	95.05	3262	95.1	2313
383.978	2670	95.05	1813	95.05	3473	95	3161	95.05	3140	95.05	1955	95.05	1789	95	1534	95.1	1726	95	2359	95	2329	95	2890	95	2739	95	2126	95	1354	95.05	2786	95.1	1197	95.1	3161	95.1	2116	95	1797	95.1	3246	95.05	2085	95	2944	95	3244	95.05	2272
387.978	2597	95.1	1794	95	3443	95	3114	95.05	3102	95	1924	95.05	1753	95.05	1550	95.05	1695	95	2335	95	2300	94.95	2877	94.95	2709	95.05	2088	95.05	1328	95.05	2717	95.05	1181	95	3147	94.95	2072	94.95	1770	95.05	3204	95.05	2043	95.05	2916	95	3230	94.95	2234
391.978	2535	95.1	1771	95	3409	95	3063	95.1	3080	95.05	1887	95	1716	95.05	1508	94.95	1661	95.05	2303	95.05	2262	95.05	2870	95	2669	95	2046	95.05	1296	95	2645	95.05	1167	95.1	3119	94.95	2031	95	1740	95	3156	95	2000	95.05	2879	95.05	3206	94.95	2192
395.978	2467	95.05	1751	95	3366	95	3012	94.95	3043	95	1855	95.05	1684	95	1495	95.05	1632	95	2275	95	2233	95	2862	95.05	2636	95	2003	94.95	1277	95	2580	95.05	1155	95	3091	95.05	1988	95.05	1707	95	3110	95.05	1959	95.05	2845	95.05	3175	95.05	2148
399.978	2401	94.95	1730	95	3327	95	2965	95.05	3007	95	1821	95.05	1655	95.05	1489	95	1603	95.05	2242	95	2202	95.05	2841	95.05	2607	95	1961	94.95	1247	95	2508	95	1142	95.05	3061	95	1942	95.05	1683	95	3064	95.05	1917	95.05	2812	95.05	3140	95.05	2108
403.978	2336	94.95	1714	95.05	3284	95	2912	95.05	2973	95	1789	95	1620	95	1477	95	1574	95	2209	95	2165	95	2822	94.95	2573	95.05	1922	95	1220	95	2443	95	1133	95	3025	95	1895	94.95	1654	95	3012	95.05	1873	95	2768	95.05	3112	95.05	2066
407.978	2272	95	1689	95.05	3231	95.05	2863	95.1	2937	95	1762	95.05	1592	95	1458	95	1543	95.05	2176	95	2131	94.95	2800	95	2536	95.1	1880	95.05	1193	95.05	2375	95	1121	95	2993	95.05	1858	94.95	1623	94.95	2960	95	1836	95	2736	95.05	3075	95.05	2029
411.978	2210	95.05	1675	95.05	3181	95	2814	95	2897	95.05	1725	95	1561	95	1449	94.95	1519	95.05	2145	95	2100	95	2777	95.05	2507	95	1839	95.05	1170	95	2300	95	1114	95	2956	95	1816	95.05	1594	95	2909	95	1797	95.05	2693	95	3038	95.05	1987
415.978	2157	95	1662	94.95	3136	94.9	2768	95	2869	95.05	1699	94.95	1543	95	1443	95.05	1492	94.95	2108	94.95	2065	95.05	2749	95.1	2478	95.05	1804	95	1143	95	2236	95.1	1107	95.05	2918	95.05	1775	95.1	1568	95.05	2867	95.05	1756	95.05	2659	94.95	3006	95.05	1946
419.978	2102	95.05	1641	95	3089	94.95	2724	95.05	2827	95	1674	94.95	1509	95.05	1439	95.05	1464	94.95	2076	95	2028	95.05	2725	95.05	2447	95.05	1768	95.05	1119	94.9	2165	95.05	1100	95	2877	95.1	1735	95	1546	95.05	2813	95.05	1719	95.05	2618	94.95	2963	95	1911
423.978	2047	95.05	1627	95	3039	95	2681	95.05	2787	95.05	1640	95	1487	95	1427	95	1443	95	2039	95	1992	95	2692	95.1	2421	95.05	1731	95.05	1104	95	2110	95	1086	95.05	2841	95.05	1697	95.05	1516	95	2769	95	1685	95	2583	95.05	2924	95	1878
427.978	1997	94.9	1609	95.05	2990	95	2643	95	2755	95	1618	95	1464	95	1407	95	1419	95	2013	95	1965	95.05	2667	95	2385	95.05	1695	95.05	1082	95	2058	94.9	1083	95	2801	95	1658	95.05	1495	95	2727	95	1651	95.05	2554	94.95	2889	95	1846
431.978	1951	95.05	1594	95.05	2942	94.95	2602	95	2716	94.95	1594	95.05	1443	95.05	1396	95.05	1393	95	1981	95	1941	95.05	2638	95	2362	95.05	1664	94.95	1062	95	2005	95.05	1074	95.1	2763	95	1627	95	1467	95	2683	95	1620	94.9	2516	95.05	2844	95.05	1814
435.978	1914	94.95	1585	95	2890	95	2562	95.05	2680	95	1565	95.05	1426	95	1395	95.05	1372	95.05	1948	95	1908	95.05	2609	94.95	2331	95.05	1631	95.05	1045	94.95	1963	95.05	1064	95.05	2731	95.05	1595	95	1448	95.05	2641	95.05	1585	95.05	2480	94.95	2809	94.95	1786
439.978	1872	95	1570	95	2848	95	2527	95.1	2644	95.05	1545	95	1403	95	1379	95	1352	95	1919	95.05	1882	95	2577	95	2307	95.05	1599	95	1030	95.05	1919	95.05	1060	95.05	2686	95.05	1565	95.05	1427	95	2601	95.05	1560	95	2453	95.05	2766	95	1752
443.978	1837	94.95	1557	94.75	2809	94.75	2490	94.85	2611	94.95	1526	94.6	1382	94.9	1374	94.7	1329	94.9	1890	94.9	1850	94.75	2548	94.9	2287	94.65	1574	94.9	1013	94.95	1876	94.75	1055	94.7	2653	94.85	1529	94.9	1409	94.7	2556	94.85	1532	94.8	2423	94.65	2729	94.75	1730
447.978	1806	93.6	1543	93.7	2763	93.75	2460	93.6	2576	93.6	1502	93.8	1366	93.65	1364	93.85	1309	93.65	1865	93.65	1824	93.6	2523	93.5	2261	93.6	1546	93.5	999	93.5	1838	93.55	1046	93.65	2619	93.75	1503	93.6	1389	93.6	2526	93.65	1506	93.7	2397	93.55	2692	93.5	1701
451.978	1782	92.6	1533	92.65	2719	92.6	2436	92.7	2549	92.65	1482	92.6	1351	92.6	1363	92.55	1296	92.6	1840	92.65	1804	92.7	2495	92.8	2246	92.8	1528	92.65	989	92.65	1803	92.6	1046	92.6	2588	92.6	1476	92.7	1378	92.55	2499	92.55	1483	92.65	2373	92.7	2656	92.75	1677
455.978	1752	91.95	1518	91.7	2691	91.95	2409	91.95	2519	91.85	1468	91.85	1337	92.05	1371	91.85	1279	91.9	1820	91.9	1778	91.85	2475	91.85	2224	92	1508	91.9	982	91.85	1773	91.95	1040	92	2561	91.85	1458	91.85	1360	91.8	2472	91.85	1468	91.9	2348	91.95	2629	91.85	1658
459.978	1730	91	1513	91.05	2668	91.25	2384	90.95	2500	91.05	1458	91.2	1328	91	1353	91.1	1270	91.15	1801	91.15	1767	90.95	2451	91.1	2212	91	1490	91.2	970	91.05	1746	91.2	1041	91.1	2541	91.05	1438	91.05	1351	91.2	2448	91.1	1449	91.1	2331	91.15	2595	91.2	1642
463.978	1714	90.3	1505	90.2	2640	90.2	2368	90.25	2480	90.3	1447	90.25	1321	90.25	1340	90.3	1259	90.25	1789	90.2	1750	90.25	2435	90.2	2203	90.25	1478	90.3	956	90.35	1719	90.2	1038	90.1	2522	90.35	1419	90.4	1335	90.25	2427	90.3	1432	90.2	2312	90.15	2572	90.25	1626
467.978	1695	89.45	1496	89.5	2614	89.35	2349	89.4	2467	89.5	1435	89.55	1317	89.5	1340	89.4	1250	89.4	1775	89.4	1735	89.45	2420	89.4	2193	89.55	1463	89.4	953	89.45	1700	89.4	1036	89.4	2507	89.55	1405	89.5	1327	89.55	2408	89.35	1421	89.5	2305	89.4	2559	89.45	1614
471.978	1686	88.6	1496	88.7	2603	88.7	2339	88.55	2455	88.65	1430	88.65	1307	88.65	1334	88.7	1248	88.6	1766	88.6	1724	88.7	2409	88.65	2178	88.5	1456	88.7	946	88.75	1682	88.65	1037	88.55	2495	88.7	1394	88.65	1318	88.8	2393	88.7	1409	88.65	2294	88.7	2538	88.75	1605
475.978	1672	87.95	1489	87.7	2592	87.85	2328	87.85	2444	87.85	1426	87.8	1305	87.8	1328	87.8	1240	87.8	1759	87.95	1720	87.85	2397	87.8	2172	87.85	1449	87.8	942	87.8	1665	87.85	1031	87.8	2489	87.8	1387	87.8	1311	87.8	2379	87.85	1403	87.8	2280	87.85	2525	87.75	1599
479.978	1661	86.95	1487	87.15	2580	87.15	2315	86.95	2432	87.05	1418	87.1	1302	86.95	1332	87.1	1237	87.05	1753	87.05	1709	87	2391	87	2170	87	1440	86.95	938	87	1655	86.9	1033	87.1	2479	87.05	1378	86.95	1314	87.05	2364	87.1	1397	87.05	2274	87.1	2512	86.9	1591
483.978	1650	86.1	1482	86.15	2573	86.1	2306	86.2	2421	86.05	1419	86.2	1297	86.1	1326	86.15	1232	86.15	1752	86.1	1701	86.25	2377	86.2	2162	86.2	1442	86.15	934	86.25	1646	86.15	1036	86.15	2465	86.2	1372	86.2	1308	86.1	2361	86.25	1394	86.05	2265	86.15	2499	86.25	1587
487.978	1648	85.4	1481	85.25	2565	85.4	2301	85.4	2420	85.3	1421	85.35	1296	85.45	1330	85.35	1235	85.2	1750	85.4	1699	85.45	2371	85.35	2160	85.3	1436	85.25	934	85.3	1641	85.3	1031	85.45	2464	85.45	1370	85.25	1307	85.3	2346	85.4	1392	85.45	2261	85.35	2493	85.35	1582
491.978	1648	84.6	1480	84.6	2557	84.6	2288	84.55	2409	84.6	1416	84.6	1295	84.45	1333	84.55	1235	84.55	1748	84.45	1700	84.5	2360	84.65	2164	84.5	1435	84.6	933	84.55	1632	84.6	1034	84.65	2458	84.6	1370	84.5	1309	84.65	2336	84.65	1392	84.55	2259	84.55	2484	84.65	1581
495.978	1645	83.8	1483	83.65	2555	83.75	2281	83.95	2410	83.6	1414	83.8	1291	83.8	1332	83.75	1230	83.8	1748	83.75	1697	83.8	2356	83.75	2167	83.85	1434	83.8	933	83.75	1629	83.85	1031	83.7	2450	83.75	1368	83.8	1307	83.65	2332	83.7	1396	83.7	2250	83.7	2482	83.75	1578
499.978	1642	82.9	1480	82.95	2550	82.9	2277	83	2399	82.95	1417	83.15	1294	83	1335	82.85	1235	83.05	1748	82.95	1699	82.95	2352	83	2165	83	1433	82.85	930	83	1627	82.9	1031	83.1	2444	83	1365	82.85	1307	83	2338	82.9	1392	82.95	2250	83	2470	83	1582
503.978	1642	82.05	1472	82.25	2543	82.1	2272	82.25	2395	82.1	1418	82.2	1297	82.15	1342	82.15	1236	82.25	1744	82.15	1690	82.25	2345	82.25	2160	82.2	1436	82.2	931	82.25	1625	82.2	1033	82.15	2444	82.25	1365	82.1	1307	82.1	2337	82.2	1388	82.05	2249	82.2	2468	82.3	1579
507.978	1646	81.3	1472	81.25	2546	81.45	2271	81.35	2394	81.45	1415	81.45	1296	81.55	1345	81.3	1239	81.3	1746	81.45	1694	81.45	2345	81.25	2160	81.5	1438	81.3	931	81.25	1619	81.35	1031	81.35	2438	81.15	1367	81.35	1311	81.35	2336	81.3	1388	81.45	2246	81.2	2465	81.45	1575
511.978	1647	80.5	1477	80.6	2537	80.65	2267	80.55	2394	80.6	1417	80.6	1304	80.65	1340	80.6	1239	80.7	1744	80.55	1687	80.5	2336	80.55	2167	80.5	1436	80.5	931	80.5	1627	80.5	1034	80.6	2436	80.5	1366	80.55	1307	80.6	2346	80.6	1387	80.65	2251	80.7	2461	80.65	1581
515.978	1650	79.75	1478	79.75	2546	79.75	2264	79.9	2399	79.6	1414	79.8	1305	79.8	1347	79.85	1240	79.9	1745	79.75	1688	79.8	2332	79.8	2174	79.85	1438	79.95	933	79.8	1633	79.8	1032	79.7	2433	79.8	1366	79.85	1317	79.7	2348	79.75	1388	79.7	2253	79.7	2464	79.8	1584
519.978	1654	79	1479	79	2545	78.95	2272	78.95	2404	78.95	1416	78.9	1307	79	1347	79	1244	78.9	1743	79.05	1688	79.05	2335	78.95	2179	79.15	1440	79	931	79	1644	79	1034	79.05	2434	79	1365	78.95	1307	78.95	2354	78.85	1391	79.1	2261	78.95	2462	78.95	1577
523.978	1667	78.25	1481	78.35	2550	78.15	2275	78.2	2405	78.2	1416	78.2	1313	78.15	1356	78.2	1244	78.3	1739	78.25	1693	78.1	2336	78.35	2190	78.15	1439	78.35	935	78.15	1652	78.2	1034	78.15	2429	78.25	1373	78.2	1317	78.3	2354	78.35	1392	78.25	2270	78.2	2468	78.25	1578
527.978	1672	77.5	1482	77.4	2565	77.45	2285	77.55	2415	77.35	1421	77.4	1316	77.5	1357	77.55	1250	77.3	1745	77.35	1696	77.5	2343	77.35	2202	77.45	1448	77.35	937	77.4	1660	77.5	1043	77.4	2433	77.4	1368	77.5	1323	77.4	2369	77.35	1395	77.45	2281	77.3	2471	77.4	1587
531.978	1685	76.7	1482	76.8	2573	76.6	2307	76.65	2424	76.75	1429	76.75	1323	76.65	1355	76.65	1256	76.65	1742	76.7	1701	76.55	2359	76.65	2216	76.65	1453	76.65	940	76.7	1674	76.6	1042	76.7	2434	76.75	1380	76.7	1324	76.8	2385	76.55	1403	76.8	2294	76.85	2483	76.75	1595
535.978	1697	75.85	1487	75.85	2581	75.9	2323	75.85	2442	75.8	1436	75.8	1333	75.85	1363	75.95	1270	75.9	1750	75.85	1715	75.9	2368	75.85	2236	75.75	1466	75.95	942	76	1687	75.85	1044	75.8	2432	75.95	1386	75.75	1336	75.9	2397	75.9	1412	75.75	2315	75.75	2500	75.9	1601
539.978	1711	75.1	1488	75.1	2604	75	2347	75.15	2458	75.15	1447	75.05	1347	75.1	1373	75.1	1274	75.05	1760	75.1	1723	75.1	2387	75	2258	75.15	1481	74.95	948	75.1	1703	75.1	1046	75.1	2437	75	1397	75.1	1346	75.2	2420	75.05	1419	75.15	2330	75.05	2512	75.05	1613
543.978	1721	74.3	1491	74.45	2622	74.25	2370	74.2	2476	74.35	1460	74.35	1365	74.3	1372	74.35	1284	74.35	1772	74.3	1738	74.25	2407	74.25	2281	74.2	1493	74.2	957	74.35	1712	74.25	1049	74.3	2444	74.3	1412	74.3	1356	74.5	2437	74.4	1433	74.3	2354	74.5	2536	74.25	1633
547.978	1732	73.4	1499	73.5	2641	73.6	2397	73.6	2502	73.45	1475	73.6	1382	73.4	1370	73.6	1299	73.5	1787	73.5	1751	73.65	2432	73.55	2307	73.6	1509	73.5	962	73.55	1726	73.6	1046	73.55	2453	73.5	1424	73.6	1369	73.5	2453	73.5	1451	73.45	2378	73.5	2548	73.5	1648
551.978	1750	72.7	1493	72.7	2658	72.7	2426	72.75	2529	72.85	1492	72.7	1397	72.75	1379	72.6	1311	72.65	1808	72.8	1767	72.75	2456	72.8	2337	72.75	1528	72.65	975	72.75	1736	72.7	1054	72.9	2473	72.8	1438	72.75	1385	72.75	2473	72.75	1466	72.85	2400	72.9	2568	72.8	1664
555.978	1769	72	1504	72	2681	72	2463	72	2552	71.95	1509	72	1423	71.95	1388	71.95	1328	72	1824	72.1	1792	72	2487	72.1	2364	71.85	1553	72.1	988	71.9	1753	72.05	1054	72	2482	72	1454	71.9	1397	72.05	2495	72.05	1483	71.95	2423	71.95	2597	72.05	1683
559.978	1784	71.15	1509	71.15	2699	71.25	2498	71.3	2583	71.1	1527	71.2	1443	71.25	1389	71.1	1346	71.1	1846	71.05	1811	71.3	2513	71.15	2401	71.3	1575	71.15	1005	71.15	1773	71.25	1060	71.3	2504	71.15	1471	71.15	1416	71.15	2520	71.2	1505	71.15	2449	71.2	2617	71.15	1704
563.978	1812	70.3	1513	70.45	2731	70.35	2535	70.35	2619	70.4	1555	70.45	1464	70.35	1397	70.25	1365	70.35	1877	70.45	1833	70.3	2544	70.35	2439	70.3	1597	70.3	1014	70.35	1792	70.3	1063	70.45	2523	70.35	1491	70.35	1433	70.4	2547	70.3	1523	70.4	2478	70.4	2646	70.35	1720
567.978	1845	69.55	1526	69.55	2760	69.65	2566	69.55	2651	69.5	1581	69.6	1487	69.65	1401	69.65	1386	69.65	1902	69.6	1862	69.7	2585	69.65	2477	69.6	1628	69.6	1032	69.6	1822	69.6	1068	69.55	2543	69.55	1512	69.4	1462	69.55	2583	69.6	1548	69.55	2510	69.5	2682	69.65	1746
571.978	1870	68.75	1528	68.85	2791	68.7	2603	68.85	2692	68.8	1609	68.75	1516	68.8	1404	68.75	1406	68.8	1934	68.85	1891	68.85	2629	68.8	2525	68.85	1653	68.85	1050	68.75	1848	68.75	1073	68.7	2570	68.8	1531	68.85	1480	68.9	2612	68.8	1575	68.9	2546	68.8	2717	68.85	1771
575.978	1907	68.1	1536	68.1	2824	68	2645	68.05	2732	68.1	1643	68.1	1548	68.05	1410	68.1	1436	68.2	1962	68.1	1924	68	2671	67.95	2577	68	1690	68	1072	68	1876	67.95	1075	68	2595	68.15	1556	68.05	1509	68.05	2643	68.15	1604	68.05	2588	68.1	2756	67.95	1802
579.978	1945	67.25	1537	67.3	2866	67.35	2690	67.4	2786	67.2	1677	67.3	1582	67.25	1418	67.3	1457	67.25	2000	67.25	1960	67.35	2724	67.25	2629	67.4	1724	67.25	1092	67.3	1916	67.3	1085	67.3	2622	67.3	1581	67.3	1540	67.25	2685	67.25	1629	67.3	2636	67.3	2796	67.3	1834
583.978	1985	66.55	1546	66.55	2912	66.4	2739	66.5	2836	66.65	1715	66.4	1618	66.5	1426	66.5	1493	66.5	2045	66.6	1996	66.5	2770	66.55	2690	66.55	1768	66.55	1119	66.6	1953	66.4	1086	66.5	2652	66.6	1609	66.6	1570	66.5	2728	66.5	1664	66.65	2685	66.65	2843	66.6	1865
587.978	2027	65.75	1558	65.8	2957	65.7	2793	65.7	2883	65.75	1753	65.8	1656	65.75	1428	65.8	1526	65.75	2081	65.85	2037	65.75	2825	65.75	2739	65.7	1807	65.9	1141	65.7	1990	65.7	1093	65.75	2681	65.85	1641	65.7	1604	65.75	2774	65.75	1697	65.7	2741	65.75	2889	65.8	1904
591.978	2073	64.95	1564	65	3005	64.9	2844	64.95	2938	64.9	1797	64.9	1694	64.95	1429	64.95	1556	64.8	2121	64.9	2077	64.95	2875	64.9	2804	65.05	1853	64.9	1169	65	2034	64.9	1099	64.85	2714	64.9	1676	64.95	1638	64.95	2820	64.85	1729	64.9	2795	64.95	2943	64.9	1941
595.978	2116	64.2	1575	64.25	3054	64.1	2902	64.15	2993	64.2	1839	64.2	1738	64.1	1434	64.15	1593	64.25	2170	64.2	2121	64.15	2933	64.05	2868	64.15	1899	64.15	1202	64.15	2070	64	1107	64.2	2748	64.25	1707	64.2	1675	64.25	2863	64.1	1768	64.15	2848	64.25	2992	64.1	1972
599.978	2167	63.3	1594	63.35	3104	63.4	2953	63.35	3056	63.35	1881	63.5	1780	63.3	1442	63.5	1623	63.35	2209	63.35	2162	63.6	2989	63.35	2926	63.35	1946	63.45	1231	63.4	2112	63.5	1109	63.5	2784	63.4	1749	63.3	1709	63.4	2921	63.35	1810	63.4	2910	63.4	3046	63.4	2017
603.978	2214	62.55	1603	62.65	3160	62.55	3009	62.65	3112	62.65	1922	62.6	1822	62.55	1452	62.5	1660	62.55	2260	62.6	2205	62.6	3050	62.7	2987	62.65	1996	62.6	1259	62.6	2162	62.6	1120	62.55	2822	62.55	1780	62.65	1752	62.6	2971	62.7	1847	62.65	2961	62.65	3095	62.7	2056
607.978	2261	61.85	1617	61.85	3203	61.9	3063	61.85	3169	61.8	1965	61.95	1866	61.9	1457	61.9	1699	61.85	2307	61.9	2250	61.9	3102	61.75	3054	61.85	2041	61.75	1287	61.75	2204	61.9	1125	61.9	2856	61.9	1811	61.8	1787	61.85	3015	61.95	1884	61.75	3016	61.85	3149	61.8	2099
611.978	2309	60.9	1628	61.1	3258	61.1	3113	61.2	3223	61	2011	61.05	1910	60.95	1469	61	1732	61	2353	61	2287	61.15	3151	61.1	3112	61.25	2094	60.95	1319	61	2250	61.15	1133	61.1	2902	61	1846	61.05	1829	61.1	3069	61.05	1922	61.1	3074	61.05	3201	61.15	2136
615.978	2346	60.3	1641	60.2	3304	60.25	3172	60.25	3277	60.35	2055	60.2	1953	60.35	1475	60.3	1764	60.3	2402	60.4	2338	60.25	3209	60.3	3173	60.35	2134	60.3	1349	60.35	2293	60.2	1145	60.3	2941	60.35	1888	60.35	1865	60.2	3116	60.25	1963	60.35	3129	60.4	3256	60.4	2180
619.978	2393	59.4	1657	59.45	3356	59.6	3223	59.4	3333	59.4	2097	59.5	1998	59.5	1477	59.6	1802	59.45	2443	59.55	2381	59.45	3260	59.45	3231	59.45	2183	59.5	1377	59.4	2336	59.5	1148	59.5	2980	59.5	1920	59.4	1904	59.45	3168	59.45	2000	59.5	3187	59.45	3306	59.5	2219
623.978	2428	58.75	1675	58.7	3399	58.6	3277	58.75	3380	58.65	2138	58.6	2038	58.7	1487	58.7	1837	58.65	2490	58.65	2425	58.75	3322	58.7	3296	58.75	2227	58.7	1409	58.75	2379	58.7	1158	58.6	3018	58.7	1959	58.75	1942	58.7	3217	58.7	2036	58.7	3234	58.65	3359	58.7	2260
627.978	2466	57.95	1695	58.05	3454	57.85	3322	57.95	3436	57.95	2181	58	2079	57.95	1499	58	1871	58.05	2533	58	2471	57.9	3373	57.8	3351	57.85	2276	57.95	1435	57.95	2422	57.9	1172	57.85	3057	58.05	1995	57.95	1975	58	3267	57.85	2078	58	3286	57.9	3413	57.85	2302
631.978	2506	57.1	1706	57.2	3500	57.15	3373	57.05	3490	57.15	2225	57.25	2123	57.05	1502	57.2	1905	57.1	2576	57.1	2512	57.25	3430	57.1	3395	57.15	2319	57.15	1463	57.2	2460	57.15	1178	57.15	3100	57.15	2034	57.05	2014	57.25	3315	57.15	2114	57.2	3333	57.1	3461	57.1	2341
635.978	2539	56.4	1728	56.4	3543	56.3	3420	56.35	3544	56.5	2263	56.35	2162	56.4	1511	56.35	1940	56.35	2619	56.4	2556	56.45	3479	56.35	3443	56.45	2365	56.4	1493	56.5	2500	56.25	1188	56.3	3138	56.4	2066	56.4	2050	56.35	3356	56.45	2156	56.4	3390	56.4	3511	56.3	2383
639.978	2571	55.55	1747	55.65	3593	55.7	3468	55.7	3586	55.55	2300	55.7	2204	55.55	1515	55.7	1979	55.65	2668	55.6	2601	55.7	3523	55.5	3496	55.55	2406	55.5	1521	55.5	2546	55.55	1200	55.7	3179	55.65	2103	55.5	2090	55.6	3401	55.7	2193	55.55	3440	55.6	3564	55.55	2419
643.978	2602	54.75	1767	54.85	3635	54.85	3514	54.95	3637	54.85	2342	54.85	2243	54.7	1530	54.85	2008	54.8	2710	54.75	2638	54.9	3575	54.9	3544	54.9	2451	54.75	1548	54.85	2585	54.85	1209	54.85	3213	54.8	2136	54.85	2121	54.85	3446	54.9	2231	54.85	3486	54.85	3612	54.9	2451
647.978	2631	54	1787	53.9	3683	54.05	3563	54.1	3687	54.05	2377	54	2280	54.1	1539	54.05	2042	54	2744	54.15	2682	54	3622	54	3595	54.05	2493	53.95	1577	54	2622	54	1223	54.05	3258	54.05	2173	54	2159	53.9	3495	53.95	2265	54.1	3534	54.15	3656	54.05	2493
651.978	2661	53.2	1801	53.25	3726	53.35	3602	53.25	3730	53.2	2414	53.4	2319	53.25	1550	53.35	2076	53.25	2790	53.3	2721	53.2	3668	53.3	3640	53.25	2541	53.25	1598	53.2	2659	53.35	1234	53.3	3293	53.25	2205	53.15	2197	53.25	3537	53.25	2305	53.25	3578	53.25	3702	53.35	2529
655.978	2689	52.5	1821	52.5	3768	52.45	3655	52.5	3770	52.4	2450	52.45	2356	52.5	1561	52.5	2109	52.55	2831	52.5	2766	52.45	3713	52.5	3692	52.55	2575	52.55	1627	52.5	2691	52.5	1246	52.45	3334	52.5	2241	52.6	2231	52.45	3578	52.5	2339	52.35	3627	52.4	3747	52.6	2566
659.978	2714	51.7	1838	51.85	3814	51.7	3690	51.7	3817	51.75	2485	51.75	2398	51.8	1568	51.7	2143	51.8	2869	51.8	2805	51.75	3762	51.65	3734	51.65	2622	51.7	1653	51.7	2725	51.7	1261	51.65	3368	51.85	2275	51.75	2265	51.75	3618	51.6	2375	51.7	3669	51.65	3788	51.7	2602
663.978	2736	50.85	1856	50.95	3855	51	3731	50.85	3861	50.9	2518	50.9	2433	50.85	1582	50.9	2175	50.85	2904	50.85	2845	51	3809	50.95	3780	50.9	2663	50.9	1679	50.95	2763	50.9	1275	50.9	3412	50.9	2306	50.8	2304	50.95	3661	50.85	2406	50.95	3715	50.9	3837	51	2639
667.978	2762	50.2	1874	50.25	3888	50.15	3779	50.2	3905	50.25	2556	50.2	2470	50.2	1593	50.15	2206	50.15	2944	50.2	2885	50.2	3856	50.25	3823	50.25	2702	50.2	1699	50.3	2795	50.15	1291	50.2	3449	50.2	2342	50.25	2335	50.25	3706	50.2	2441	50.2	3758	50.25	3883	50.25	2673
671.978	2781	50.1	1895	50.2	3935	50.05	3819	50.05	3941	50.3	2592	50.15	2509	50.05	1605	50.15	2238	50.15	2982	50.1	2919	50.2	3901	50.2	3858	50.15	2740	50.15	1727	50.25	2829	50.1	1304	50.05	3485	50.15	2378	50.2	2368	50.2	3746	50.2	2476	50.2	3795	50.2	3928	50.2	2708
675.978	2798	50.25	1909	50.2	3968	50.2	3855	50.2	3981	50.2	2625	50.2	2544	50.25	1614	50.25	2267	50.2	3017	50.25	2955	50.3	3944	50.2	3904	50.2	2778	50.2	1745	50.25	2861	50.2	1317	50.15	3523	50.35	2407	50.2	2401	50.2	3790	50.2	2508	50.2	3837	50.2	3966	50.2	2739
679.978	2813	50.25	1927	50.15	4000	50.2	3897	50.2	4019	50.15	2654	50.25	2578	50.25	1623	50.2	2290	50.2	3051	50.2	2982	50.2	3979	50.2	3937	50.25	2814	50.15	1770	50.2	2890	50.3	1327	50.25	3553	50.2	2438	50.2	2428	50.2	3824	50.15	2537	50.2	3872	50.2	4010	50.15	2767
683.978	2837	50.15	1948	50.1	4036	50.1	3927	50.05	4046	50.15	2678	50.15	2608	50.1	1632	50.15	2322	50.2	3083	50.1	3016	50.1	4014	50.1	3964	50.2	2843	50.05	1790	50.05	2919	50.15	1343	50.15	3586	50.05	2466	50.15	2458	50.1	3854	50.1	2568	50.1	3903	50.15	4040	50.1	2801
687.978	2857	50.15	1957	50.1	4066	50.1	3966	50.15	4075	50.1	2707	50.05	2634	50.1	1647	50	2343	50.1	3108	50.15	3048	50.1	4045	50.15	3991	50.1	2874	50.05	1812	50	2939	50.05	1356	50.05	3617	50.05	2490	50.05	2484	50.1	3888	50.15	2598	50	3933	50	4080	50.05	2826
691.978	2872	50.05	1972	50.1	4092	50.1	3995	50.05	4100	50.1	2722	50	2665	50.05	1657	50.15	2370	50	3140	50.1	3077	50.1	4068	50.1	4024	50	2905	50.1	1827	50.05	2959	50.05	1367	50.05	3644	50.05	2514	50	2514	50.05	3917	50	2618	50.05	3956	50.05	4111	50.05	2858
695.978	2887	50.15	1987	50	4122	50.1	4015	50	4122	50	2740	50	2694	50	1663	50.05	2390	50.05	3163	50.1	3102	50.1	4093	50.05	4052	50	2930	50.05	1846	50.05	2978	50.1	1370	50.1	3671	50	2541	50	2534	50.05	3947	50.05	2644	50.05	3976	50.05	4140	50	2879
699.978	2905	50	1992	50	4144	50.05	4048	50	4141	50	2763	50.05	2718	50.1	1674	50.05	2412	50	3183	50	3131	50	4123	50	4079	50	2958	50.05	1861	50.05	2999	50.1	1380	49.95	3701	50	2559	50	2557	50.05	3969	50	2663	50	3994	50	4167	50.05	2906
703.978	2914	50	2004	49.95	4169	50	4066	50.05	4162	50	2777	50	2739	50	1675	50	2431	50	3204	50	3149	50	4158	50	4111	50	2983	50	1878	50.1	3015	50	1390	50	3720	50	2580	50.05	2580	50	3998	50	2685	50	4016	50.05	4192	50	2925
707.978	2920	50	2019	50	4189	50	4097	50.1	4178	49.95	2799	50	2766	50	1684	50	2453	50.05	3222	50.05	3177	50	4183	50	4145	50	3011	50	1894	50	3031	50	1396	50	3742	49.95	2600	50.1	2597	50	4026	50.1	2707	50.05	4029	50.1	4220	50	2949
711.978	2930	50	2028	50	4205	50.1	4122	50	4195	50	2817	50	2789	50.05	1695	50	2470	50	3242	50.05	3198	50	4205	50	4167	49.95	3032	50	1908	50	3043	50.05	1402	50.1	3762	50	2619	50.05	2608	50	4052	50.05	2723	50	4046	50	4242	50	2968
715.978	2941	50	2037	50	4225	50.1	4143	49.9	4215	50	2832	50	2810	50.05	1700	50	2490	49.95	3256	50	3219	50.05	4222	49.95	4195	50	3053	50.05	1922	50	3059	50	1415	50.05	3786	50	2642	49.95	2630	50	4072	50.05	2746	50	4054	49.95	4266	50	2989
719.978	2957	50	2045	50	4249	49.95	4168	49.95	4232	50.05	2857	50	2828	50	1705	50	2502	49.95	3270	50	3239	49.95	4239	50	4217	50	3070	50	1936	50	3071	50	1421	50	3802	50.1	2660	49.95	2644	50	4099	50	2762	50	4071	50	4286	49.95	3007
723.978	2958	50	2050	50	4263	49.95	4186	50	4244	50	2868	50	2843	49.95	1706	50	2519	49.95	3287	50	3262	49.95	4245	50	4226	50	3091	50	1948	49.95	3088	50	1429	50	3821	50	2675	50	2659	50	4122	49.9	2781	50	4091	50	4303	50	3024
727.978	2972	50	2056	50.05	4278	50	4215	50	4262	49.95	2883	49.95	2858	50	1710	49.95	2535	50	3303	50	3284	50	4261	50	4241	50	3108	50	1957	49.9	3109	50	1431	50	3841	49.9	2693	50	2675	50	4137	49.95	2792	50.05	4097	50	4323	49.95	3039
731.978	2980	50	2060	49.95	4293	50	4250	50.05	4280	49.95	2898	50	2876	50	1714	50	2550	50	3321	50	3300	50	4277	50	4252	50	3124	50	1971	50	3115	50.15	1431	50.05	3854	50	2708	49.95	2685	49.95	4160	49.95	2804	49.95	4110	50	4340	49.95	3056
735.978	2978	50	2070	49.95	4306	50.05	4272	50	4287	50	2914	50	2891	50	1721	50	2561	50.05	3334	49.95	3315	50	4284	50	4261	50	3153	50	1971	50	3122	50	1436	50.05	3874	50	2727	50	2699	49.95	4175	50	2820	49.95	4120	49.95	4357	50.05	3071
739.978	2984	49.95	2075	49.95	4317	50	4283	50	4295	50	2926	50	2907	50	1725	50	2578	50.05	3348	49.95	3333	50	4302	50	4264	50	3185	50	1991	50.05	3126	50	1442	50	3890	49.95	2738	49.95	2707	49.95	4185	50.05	2831	50	4132	50	4369	50	3086
743.978	2988	49.95	2084	50	4327	50	4290	49.95	4309	50	2941	50	2922	49.95	1729	50	2586	49.95	3358	49.95	3347	50	4308	50	4286	50	3205	50	1995	50	3129	50	1445	49.9	3905	50	2752	49.95	2724	49.95	4196	50	2851	50.05	4136	49.95	4384	50.05	3101
747.978	2988	49.95	2088	50	4332	49.9	4301	50	4320	49.95	2949	50	2936	50	1731	50	2605	50	3371	50	3356	50	4313	49.95	4288	50	3230	50	2006	50	3134	49.95	1448	50	3921	49.95	2765	50	2733	50	4206	49.9	2856	50	4146	49.95	4402	50	3120
751.978	2999	50	2087	50	4340	50	4309	50.05	4330	49.95	2959	49.95	2948	50	1733	50	2611	50	3375	50	3371	50	4332	49.95	4301	50	3258	50	2016	50	3139	50	1450	49.95	3935	50	2771	50	2744	50	4228	49.9	2862	50	4158	49.95	4413	49.95	3127
[truncated: 561 more columns]

## Sheet: S3 (SEC Data)
	P(M)	P(M)	P(M)	P(M)	P(M)	P(M)	P(M)	P(M)	P(M)	P(M)	P(M)	P(M)	P(M)	P(M)	P(M)	P(M)	P(M)	P(M)	P(M)	P(M)	P(M)	P(M)	P(M)	P(M)	P(M)	P(M)	P(M)	P(M)	P(M)	P(M)	P(M)	P(M)	P(M)	P(M)	P(M)	P(M)	P(M)	P(M)	P(M)	P(M)	P(M)	P(M)	P(M)	P(M)	P(M)	P(M)	P(M)	P(M)	P(M)
DP	GQ00001	GQ00002	GQ00003	GQ00004	GQ00005	GQ00006	GQ00007	GQ00008	GQ00009	GQ00010	GQ00011	GQ00012	GQ00013	GQ00014	GQ00015	GQ00016	GQ00017	GQ00018	GQ00019	GQ00020	GQ00021	GQ00022	GQ00023	GQ00024	GQ00026	GQ00027	GQ00028	GQ00029	GQ00030	GQ00031	GQ00032	GQ00033	GQ00034	GQ00035	GQ00036	GQ00037	GQ00038	GQ00039	GQ00040	GQ00041	GQ00042	GQ00043	GQ00044	GQ00045	GQ00046	GQ00047	GQ00048	GQ00049	GQ00050
12505.6	5.69239e-15	1.13848e-15	0	0	0	0	1.02463e-14	0	0	0	0	0	0	0	0	0	0	0	0	0	3.41543e-15	0	0	9.10783e-15	0	-3.41543e-15	0	0	0	2.27696e-14	0	0	0	0	1.13848e-15	2.27696e-15	4.55391e-15	1.13848e-15	0	7.96935e-15	-2.27696e-15	0	7.96935e-15	1.70772e-14	0	0	3.41543e-14	2.04926e-14	0
12315.8	7.04307e-15	1.17385e-15	0	0	0	0	1.05646e-14	0	0	0	0	0	0	0	0	0	0	0	0	0	3.52153e-15	0	0	1.05646e-14	0	0	0	0	0	2.46507e-14	0	0	0	0	2.34769e-15	2.34769e-15	5.86923e-15	1.17385e-15	0	9.39076e-15	0	0	8.21692e-15	1.87815e-14	0	0	3.63892e-14	2.11292e-14	0
12129	7.26173e-15	1.21029e-15	0	0	0	0	1.08926e-14	0	0	0	0	0	0	0	0	0	0	0	0	0	3.63086e-15	0	0	1.21029e-14	0	0	0	0	0	2.54161e-14	0	0	0	0	3.63086e-15	2.42058e-15	6.05144e-15	2.42058e-15	0	9.68231e-15	0	0	9.68231e-15	1.93646e-14	0	0	3.75189e-14	2.29955e-14	0
11944.9	8.7352e-15	1.24789e-15	0	0	0	0	1.24789e-14	0	0	0	0	0	0	0	0	0	0	0	0	0	3.74366e-15	0	0	1.37267e-14	0	0	0	0	0	2.74535e-14	0	0	0	0	3.74366e-15	2.49577e-15	7.48732e-15	2.49577e-15	0	1.1231e-14	0	0	9.98309e-15	1.99662e-14	0	0	3.86845e-14	2.37098e-14	0
11763.5	1.02932e-14	1.28665e-15	0	0	0	0	1.28665e-14	0	0	0	0	0	0	0	0	0	0	0	0	0	3.85995e-15	0	0	1.54398e-14	0	0	0	0	0	2.83063e-14	0	0	0	0	3.85995e-15	3.85995e-15	7.71991e-15	2.5733e-15	0	1.15799e-14	0	0	1.15799e-14	2.05864e-14	0	0	4.11728e-14	2.44464e-14	0
11585.1	1.19394e-14	1.3266e-15	0	0	0	0	1.3266e-14	0	0	0	0	0	0	0	0	0	0	0	0	0	5.30638e-15	0	0	1.72458e-14	0	0	0	0	0	3.05117e-14	0	0	0	0	5.30638e-15	3.97979e-15	7.95958e-15	3.97979e-15	0	1.19394e-14	0	0	1.19394e-14	2.25521e-14	0	0	4.24511e-14	2.65319e-14	0
11409.2	1.36781e-14	1.36781e-15	0	0	0	0	1.36781e-14	0	0	0	0	0	0	0	0	0	0	0	0	0	5.47123e-15	0	0	1.91493e-14	0	0	0	0	0	3.14596e-14	0	0	0	1.36781e-15	5.47123e-15	4.10342e-15	9.57465e-15	4.10342e-15	0	1.36781e-14	0	0	1.23103e-14	2.32527e-14	0	0	4.51376e-14	2.73561e-14	0
11236	1.4103e-14	1.4103e-15	0	0	0	0	1.55133e-14	0	0	0	0	0	0	0	0	0	0	0	0	0	5.64119e-15	0	0	2.11545e-14	0	0	0	0	0	3.38471e-14	0	0	0	1.4103e-15	5.64119e-15	4.23089e-15	9.87209e-15	4.23089e-15	0	1.4103e-14	0	0	1.4103e-14	2.39751e-14	0	0	4.65398e-14	2.8206e-14	0
11065.6	1.59949e-14	1.45408e-15	0	0	0	0	1.59949e-14	0	0	0	0	0	0	0	0	0	0	0	0	0	5.81633e-15	0	0	2.32653e-14	0	0	0	0	0	3.4898e-14	0	0	0	1.45408e-15	5.81633e-15	4.36224e-15	1.01786e-14	4.36224e-15	0	1.45408e-14	0	0	1.45408e-14	2.47194e-14	0	0	4.79847e-14	3.05357e-14	0
10897.6	1.7991e-14	1.49925e-15	1.49925e-15	0	0	0	1.64918e-14	0	0	0	0	0	0	0	0	0	0	0	0	0	5.99701e-15	0	0	2.54873e-14	0	0	0	1.49925e-15	0	3.59821e-14	0	0	0	1.49925e-15	7.49626e-15	4.49776e-15	1.04948e-14	4.49776e-15	0	1.64918e-14	0	0	1.49925e-14	2.69865e-14	0	0	5.09746e-14	3.14843e-14	0
10732.2	1.85499e-14	3.09165e-15	1.54583e-15	0	0	0	1.70041e-14	0	0	0	0	0	0	0	0	0	0	0	0	0	6.18331e-15	0	0	2.78249e-14	0	0	0	0	0	3.70998e-14	0	0	0	3.09165e-15	7.72914e-15	4.63748e-15	1.23666e-14	4.63748e-15	0	1.54583e-14	0	0	1.54583e-14	2.78249e-14	0	0	5.25581e-14	3.40082e-14	0
10569.3	2.07196e-14	3.18764e-15	1.59382e-15	0	0	0	1.7532e-14	0	0	0	0	0	0	0	0	0	0	0	0	0	6.37527e-15	0	0	3.02825e-14	0	0	0	0	0	3.66578e-14	0	0	0	3.18764e-15	7.96909e-15	4.78145e-15	1.27505e-14	4.78145e-15	0	1.59382e-14	0	0	1.59382e-14	2.86887e-14	0	0	5.41898e-14	3.5064e-14	0
10408.9	2.13633e-14	3.28666e-15	1.64333e-15	0	0	0	1.80766e-14	0	0	0	0	0	0	0	0	0	0	0	0	0	6.57332e-15	0	0	3.28666e-14	0	0	0	0	0	3.77966e-14	0	0	0	3.28666e-15	8.21665e-15	4.92999e-15	1.31466e-14	4.92999e-15	0	1.80766e-14	0	0	1.64333e-14	3.12233e-14	0	0	5.75166e-14	3.77966e-14	0
10250.9	2.20269e-14	5.08314e-15	1.69438e-15	0	0	0	1.86382e-14	0	0	0	0	0	0	0	0	0	0	0	0	0	6.77752e-15	0	0	3.5582e-14	0	0	0	0	0	3.89707e-14	0	0	0	3.38876e-15	8.4719e-15	5.08314e-15	1.3555e-14	5.08314e-15	0	1.86382e-14	0	0	1.69438e-14	3.21932e-14	0	0	5.93033e-14	4.06651e-14	0
10095.4	2.27108e-14	5.24095e-15	1.74698e-15	0	0	0	1.92168e-14	0	0	0	0	0	0	0	0	0	0	0	0	0	8.73492e-15	0	0	3.84336e-14	0	0	0	0	0	4.01806e-14	0	0	0	1.74698e-15	8.73492e-15	5.24095e-15	1.39759e-14	5.24095e-15	1.74698e-15	1.74698e-14	0	0	1.92168e-14	3.31927e-14	0	0	6.11444e-14	4.36746e-14	0
9942.14	2.34163e-14	7.20501e-15	1.80125e-15	0	0	0	1.98138e-14	0	0	0	0	0	0	0	0	0	0	0	0	0	9.00627e-15	0	0	4.14288e-14	0	0	0	0	0	3.96276e-14	0	0	0	1.80125e-15	9.00627e-15	5.40376e-15	1.441e-14	5.40376e-15	1.80125e-15	1.80125e-14	0	1.80125e-15	1.98138e-14	3.60251e-14	0	0	6.30439e-14	4.50313e-14	0
9791.22	2.60009e-14	7.42883e-15	1.85721e-15	0	0	0	2.04293e-14	0	0	0	0	0	0	0	0	0	0	0	0	0	9.28605e-15	0	0	4.4573e-14	0	0	0	0	0	4.08586e-14	0	0	0	1.85721e-15	1.11433e-14	5.57163e-15	1.67149e-14	7.42883e-15	1.85721e-15	1.85721e-14	0	1.85721e-15	2.04293e-14	3.90014e-14	0	0	6.68595e-14	4.82874e-14	0
9642.68	2.68081e-14	9.57434e-15	1.91487e-15	0	0	0	2.10635e-14	0	0	0	0	0	0	0	0	0	0	0	0	0	9.57434e-15	0	0	4.78717e-14	0	0	0	0	0	4.21271e-14	0	1.91487e-15	0	1.91487e-15	1.14892e-14	5.7446e-15	1.72338e-14	7.65947e-15	1.91487e-15	1.91487e-14	0	1.91487e-15	2.10635e-14	4.02122e-14	0	0	6.89352e-14	5.17014e-14	0
9496.31	2.76409e-14	9.87177e-15	1.97435e-15	0	0	0	2.17179e-14	0	0	0	0	0	0	0	0	0	0	0	0	0	9.87177e-15	0	0	4.93588e-14	0	0	0	0	0	4.14614e-14	0	1.97435e-15	0	1.97435e-15	1.18461e-14	7.89741e-15	1.77692e-14	7.89741e-15	1.97435e-15	1.97435e-14	0	1.97435e-15	2.17179e-14	4.34358e-14	0	0	7.10767e-14	5.72562e-14	0
9352.15	2.84996e-14	1.22141e-14	2.03569e-15	0	0	0	2.23925e-14	0	0	0	0	0	0	0	0	0	0	0	0	0	1.01784e-14	0	2.03569e-15	5.29278e-14	0	0	0	0	0	4.27494e-14	0	4.07137e-15	0	2.03569e-15	1.42498e-14	8.14274e-15	1.83212e-14	8.14274e-15	2.03569e-15	2.03569e-14	0	4.07137e-15	2.44282e-14	4.68208e-14	0	0	7.32847e-14	6.10706e-14	0
9210.27	2.93844e-14	1.46922e-14	2.09889e-15	0	0	0	2.51866e-14	0	0	0	0	0	0	0	0	0	0	0	0	0	1.04944e-14	0	2.09889e-15	5.66699e-14	0	0	0	0	0	4.40766e-14	0	6.29666e-15	0	2.09889e-15	1.46922e-14	8.39554e-15	1.889e-14	8.39554e-15	2.09889e-15	2.09889e-14	0	4.19777e-15	2.51866e-14	5.03733e-14	0	0	7.55599e-14	6.71643e-14	0
9070.46	3.02972e-14	1.94768e-14	2.16409e-15	0	0	0	2.5969e-14	0	0	0	0	0	0	0	0	0	0	0	0	0	1.29845e-14	0	2.16409e-15	6.05944e-14	0	0	0	0	0	4.54458e-14	0	6.49226e-15	0	2.16409e-15	1.73127e-14	8.65635e-15	1.94768e-14	8.65635e-15	2.16409e-15	1.94768e-14	0	4.32818e-15	2.81331e-14	5.41022e-14	0	0	7.79071e-14	7.14149e-14	0
8932.78	3.12384e-14	2.23131e-14	2.23131e-15	0	0	0	2.67758e-14	0	0	0	0	0	0	0	0	0	0	0	0	0	1.33879e-14	0	2.23131e-15	6.47081e-14	0	0	0	0	0	4.68576e-14	0	1.11566e-14	0	0	2.00818e-14	8.92526e-15	2.00818e-14	1.11566e-14	4.46263e-15	2.00818e-14	0	6.69394e-15	3.12384e-14	6.02455e-14	0	0	8.25586e-14	7.8096e-14	0
8797.26	3.22082e-14	2.76071e-14	2.30059e-15	0	0	0	2.76071e-14	0	0	0	0	0	0	0	0	0	0	0	0	0	1.38035e-14	0	4.60118e-15	7.13182e-14	2.30059e-15	0	0	0	0	4.60118e-14	0	1.38035e-14	0	0	2.30059e-14	1.15029e-14	2.30059e-14	1.15029e-14	4.60118e-15	2.07053e-14	0	9.20235e-15	3.45088e-14	6.67171e-14	0	0	8.51218e-14	8.74223e-14	0
8663.72	3.32088e-14	3.32088e-14	2.37206e-15	2.37206e-15	0	0	2.84647e-14	0	0	0	0	2.37206e-15	0	0	0	0	0	2.37206e-15	0	0	1.42323e-14	0	4.74411e-15	7.59058e-14	4.74411e-15	0	0	0	0	4.98132e-14	0	1.66044e-14	0	0	2.60926e-14	1.18603e-14	2.37206e-14	1.18603e-14	4.74411e-15	2.13485e-14	0	9.48822e-15	3.79529e-14	7.35337e-14	0	0	8.77661e-14	9.48822e-14	0
8532.2	3.42404e-14	3.91319e-14	2.44574e-15	4.89149e-15	0	0	2.93489e-14	0	0	0	0	7.33723e-15	0	0	0	0	0	7.33723e-15	0	0	1.71202e-14	0	7.33723e-15	8.07095e-14	7.33723e-15	0	0	0	0	5.13606e-14	0	2.20117e-14	0	0	3.17947e-14	1.46745e-14	2.44574e-14	1.46745e-14	7.33723e-15	2.20117e-14	0	1.22287e-14	4.15776e-14	8.07095e-14	0	0	9.04925e-14	1.05167e-13	0
8402.76	3.53034e-14	4.79118e-14	2.52167e-15	5.04335e-15	0	0	3.27818e-14	0	0	0	5.04335e-15	1.513e-14	0	0	0	0	0	1.26084e-14	0	0	1.76517e-14	2.52167e-15	1.00867e-14	8.82586e-14	1.26084e-14	0	0	0	0	5.29551e-14	0	2.77384e-14	0	0	3.53034e-14	1.513e-14	2.77384e-14	1.513e-14	7.56502e-15	2.26951e-14	0	1.513e-14	4.79118e-14	9.07802e-14	0	0	9.07802e-14	1.18519e-13	0
8275.21	3.90001e-14	5.72002e-14	2.60001e-15	1.04e-14	0	0	3.38001e-14	0	0	0	1.3e-14	2.60001e-14	0	2.60001e-15	0	0	0	1.82001e-14	0	0	2.08001e-14	7.80002e-15	1.04e-14	9.62003e-14	1.82001e-14	2.60001e-15	0	0	0	5.72002e-14	0	3.38001e-14	0	0	4.16001e-14	1.82001e-14	3.12001e-14	1.82001e-14	1.04e-14	2.34001e-14	0	1.82001e-14	5.72002e-14	1.014e-13	0	0	9.36003e-14	1.326e-13	0
8149.59	4.02117e-14	6.70195e-14	5.36156e-15	1.34039e-14	0	0	3.75309e-14	0	0	0	2.14462e-14	3.48501e-14	0	1.07231e-14	0	0	0	2.68078e-14	0	0	2.14462e-14	1.60847e-14	1.60847e-14	1.0455e-13	2.68078e-14	5.36156e-15	0	2.68078e-15	2.68078e-15	6.16579e-14	2.68078e-15	4.28924e-14	0	2.68078e-15	5.09348e-14	2.14462e-14	3.21693e-14	2.14462e-14	1.34039e-14	2.4127e-14	2.68078e-15	2.4127e-14	6.43387e-14	1.15273e-13	0	0	9.6508e-14	1.47443e-13	0
8025.96	4.42241e-14	8.01562e-14	8.29201e-15	1.6584e-14	0	0	4.14601e-14	0	0	5.52801e-15	3.04041e-14	4.69881e-14	0	1.6584e-14	0	0	0	3.86961e-14	0	0	2.4876e-14	2.2112e-14	1.9348e-14	1.16088e-13	3.31681e-14	5.52801e-15	0	2.76401e-15	5.52801e-15	6.63361e-14	5.52801e-15	5.25161e-14	0	2.76401e-15	6.08081e-14	2.4876e-14	3.59321e-14	2.4876e-14	1.6584e-14	2.4876e-14	5.52801e-15	3.04041e-14	7.46281e-14	1.29908e-13	0	0	9.95042e-14	1.68604e-13	0
7904.12	4.84478e-14	9.40457e-14	8.5496e-15	2.27989e-14	0	0	4.55979e-14	0	0	1.13995e-14	4.2748e-14	6.26971e-14	0	2.84987e-14	0	0	0	4.84478e-14	0	0	2.84987e-14	3.13486e-14	2.56488e-14	1.28244e-13	4.2748e-14	1.13995e-14	0	8.5496e-15	8.5496e-15	7.12467e-14	8.5496e-15	6.26971e-14	0	2.84987e-15	7.12467e-14	3.13486e-14	3.98982e-14	2.84987e-14	1.99491e-14	2.56488e-14	8.5496e-15	3.70483e-14	8.83459e-14	1.48193e-13	0	2.84987e-15	1.02595e-13	1.88091e-13	0
7784.14	5.28912e-14	1.11659e-13	1.4692e-14	2.9384e-14	0	0	5.28912e-14	0	0	2.05688e-14	5.58296e-14	7.93368e-14	0	3.81992e-14	0	2.9384e-15	0	6.46448e-14	5.8768e-15	0	3.52608e-14	4.4076e-14	3.23224e-14	1.43982e-13	5.58296e-14	1.4692e-14	0	1.17536e-14	1.4692e-14	8.22752e-14	1.4692e-14	7.63984e-14	0	5.8768e-15	8.52136e-14	3.81992e-14	4.70144e-14	3.52608e-14	2.64456e-14	2.9384e-14	1.17536e-14	4.4076e-14	1.05782e-13	1.70427e-13	0	1.17536e-14	1.05782e-13	2.14503e-13	0
7666.05	5.75629e-14	1.33303e-13	1.81778e-14	3.93851e-14	0	0	6.05925e-14	0	0	3.02962e-14	7.2711e-14	9.99776e-14	0	5.45332e-14	0	9.08887e-15	0	8.17999e-14	1.21185e-14	0	3.93851e-14	5.75629e-14	3.93851e-14	1.636e-13	7.2711e-14	2.4237e-14	0	1.81778e-14	2.12074e-14	9.08887e-14	1.81778e-14	9.08887e-14	0	9.08887e-15	1.03007e-13	4.54444e-14	5.45332e-14	4.24147e-14	3.33259e-14	3.02962e-14	1.81778e-14	5.45332e-14	1.24215e-13	1.93896e-13	0	2.4237e-14	1.09066e-13	2.4237e-13	0
7549.68	6.24748e-14	1.56187e-13	2.49899e-14	4.99798e-14	0	6.24748e-15	6.87223e-14	0	0	4.06086e-14	9.05885e-14	1.21826e-13	6.24748e-15	7.1846e-14	0	1.56187e-14	0	1.03083e-13	1.87424e-14	3.12374e-15	4.68561e-14	7.49697e-14	4.99798e-14	1.84301e-13	9.05885e-14	3.12374e-14	0	2.49899e-14	3.12374e-14	1.03083e-13	2.81137e-14	1.09331e-13	0	1.56187e-14	1.21826e-13	5.62273e-14	6.24748e-14	4.99798e-14	4.06086e-14	3.43611e-14	2.49899e-14	6.87223e-14	1.46816e-13	2.21785e-13	0	3.74849e-14	1.12455e-13	2.74889e-13	0
7435.07	7.08571e-14	1.80364e-13	3.22078e-14	6.11948e-14	0	1.28831e-14	8.05195e-14	0	0	5.47532e-14	1.12727e-13	1.48156e-13	1.28831e-14	9.01818e-14	3.22078e-15	2.25454e-14	0	1.28831e-13	2.57662e-14	3.22078e-15	5.47532e-14	9.34026e-14	6.11948e-14	2.09351e-13	1.09506e-13	4.18701e-14	0	3.22078e-14	3.86493e-14	1.19169e-13	3.54286e-14	1.32052e-13	9.66233e-15	1.93247e-14	1.44935e-13	6.76363e-14	7.40779e-14	6.11948e-14	5.15325e-14	3.86493e-14	3.54286e-14	8.37402e-14	1.73922e-13	2.57662e-13	6.44156e-15	5.47532e-14	1.15948e-13	3.12415e-13	0
7322.28	7.96985e-14	2.12529e-13	4.317e-14	7.63777e-14	0	2.32454e-14	9.63024e-14	0	0	7.30569e-14	1.39472e-13	1.79322e-13	2.32454e-14	1.16227e-13	9.96231e-15	2.98869e-14	0	1.59397e-13	3.98492e-14	6.64154e-15	6.64154e-14	1.19548e-13	7.63777e-14	2.39095e-13	1.36152e-13	5.31323e-14	0	4.317e-14	4.98116e-14	1.39472e-13	4.64908e-14	1.56076e-13	2.32454e-14	2.65662e-14	1.7268e-13	7.96985e-14	8.634e-14	7.30569e-14	6.30946e-14	4.317e-14	4.64908e-14	9.96231e-14	2.05888e-13	2.95549e-13	1.32831e-14	7.63777e-14	1.19548e-13	3.52002e-13	0
7211.13	9.24461e-14	2.46523e-13	5.47829e-14	9.587e-14	6.84786e-15	3.42393e-14	1.1299e-13	0	0	9.24461e-14	1.67773e-13	2.12284e-13	3.76632e-14	1.43805e-13	2.05436e-14	4.10872e-14	3.42393e-15	1.95164e-13	5.13589e-14	1.02718e-14	7.87504e-14	1.47229e-13	9.587e-14	2.73914e-13	1.67773e-13	6.84786e-14	0	5.82068e-14	6.50547e-14	1.60925e-13	6.16307e-14	1.88316e-13	4.45111e-14	3.76632e-14	2.05436e-13	9.587e-14	1.06142e-13	8.90221e-14	7.87504e-14	5.13589e-14	6.16307e-14	1.23261e-13	2.43099e-13	3.42393e-13	2.39675e-14	1.02718e-13	1.23261e-13	4.006e-13	0
7101.66	1.05909e-13	2.85954e-13	6.70756e-14	1.165e-13	1.76515e-14	4.94241e-14	1.34151e-13	0	0	1.165e-13	2.04757e-13	2.50651e-13	5.29544e-14	1.80045e-13	3.17726e-14	5.29544e-14	1.05909e-14	2.3653e-13	6.70756e-14	1.41212e-14	9.53179e-14	1.80045e-13	1.165e-13	3.14196e-13	2.01227e-13	8.82574e-14	0	7.41362e-14	8.4727e-14	1.87106e-13	8.11968e-14	2.22408e-13	6.70756e-14	4.94241e-14	2.4359e-13	1.165e-13	1.27091e-13	1.09439e-13	9.88482e-14	6.0015e-14	7.76664e-14	1.48272e-13	2.85954e-13	3.95393e-13	3.53029e-14	1.34151e-13	1.27091e-13	4.55408e-13	0
6993.92	1.20117e-13	3.3123e-13	8.73575e-14	1.41956e-13	2.91192e-14	6.9158e-14	1.56515e-13	7.27979e-15	0	1.45596e-13	2.43873e-13	2.98471e-13	7.27979e-14	2.18394e-13	4.73186e-14	6.9158e-14	1.81995e-14	2.83912e-13	8.73575e-14	1.81995e-14	1.12837e-13	2.18394e-13	1.45596e-13	3.63989e-13	2.43873e-13	1.12837e-13	0	9.46372e-14	1.05557e-13	2.18394e-13	1.01917e-13	2.62072e-13	9.82772e-14	6.18782e-14	2.87552e-13	1.38316e-13	1.49236e-13	1.31036e-13	1.23756e-13	6.9158e-14	9.82772e-14	1.78355e-13	3.3851e-13	4.54987e-13	5.09585e-14	1.71075e-13	1.31036e-13	5.20505e-13	0
6887.76	1.35107e-13	3.82803e-13	1.08836e-13	1.72636e-13	4.12826e-14	9.00712e-14	1.87648e-13	1.12589e-14	3.75297e-15	1.80142e-13	2.88978e-13	3.45273e-13	9.38242e-14	2.66461e-13	6.75534e-14	8.25653e-14	3.00237e-14	3.4152e-13	1.12589e-13	2.62708e-14	1.35107e-13	2.66461e-13	1.76389e-13	4.20332e-13	2.92731e-13	1.42613e-13	0	1.20095e-13	1.31354e-13	2.58955e-13	1.27601e-13	3.07743e-13	1.31354e-13	7.88123e-14	3.37767e-13	1.68884e-13	1.80142e-13	1.57625e-13	1.53872e-13	8.63183e-14	1.23848e-13	2.13919e-13	3.97815e-13	5.25415e-13	7.13064e-14	2.13919e-13	1.35107e-13	5.89216e-13	0
6783.2	1.58652e-13	4.41129e-13	1.31565e-13	2.08956e-13	6.19129e-14	1.12217e-13	2.24434e-13	2.32173e-14	1.16087e-14	2.20565e-13	3.4439e-13	4.02434e-13	1.19956e-13	3.17303e-13	8.89997e-14	1.00608e-13	4.25651e-14	4.06303e-13	1.39304e-13	3.4826e-14	1.58652e-13	3.21173e-13	2.12825e-13	4.87564e-13	3.4826e-13	1.77999e-13	0	1.47043e-13	1.58652e-13	3.01825e-13	1.62521e-13	3.59868e-13	1.77999e-13	1.00608e-13	3.98564e-13	2.01217e-13	2.16695e-13	1.89608e-13	1.93478e-13	1.00608e-13	1.54782e-13	2.55391e-13	4.68216e-13	6.0752e-13	9.67388e-14	2.6313e-13	1.39304e-13	6.69433e-13	0
6680.29	1.79536e-13	5.0669e-13	1.63577e-13	2.5135e-13	8.37834e-14	1.39639e-13	2.67309e-13	3.19175e-14	2.39381e-14	2.67309e-13	4.02958e-13	4.66793e-13	1.47618e-13	3.8301e-13	1.19691e-13	1.2368e-13	5.98453e-14	4.78762e-13	1.75546e-13	4.38866e-14	1.91505e-13	3.7902e-13	2.5933e-13	5.66536e-13	4.14927e-13	2.15443e-13	0	1.83526e-13	1.95495e-13	3.55082e-13	1.99484e-13	4.22907e-13	2.31402e-13	1.2767e-13	4.66793e-13	2.39381e-13	2.63319e-13	2.27412e-13	2.39381e-13	1.2368e-13	1.91505e-13	3.03216e-13	5.46587e-13	6.98195e-13	1.2767e-13	3.23165e-13	1.43629e-13	7.58041e-13	0
6578.89	2.05681e-13	5.80021e-13	2.01568e-13	3.00295e-13	1.11068e-13	1.72772e-13	3.20863e-13	4.52499e-14	3.70226e-14	3.20863e-13	4.73067e-13	5.38885e-13	1.85113e-13	4.56613e-13	1.52204e-13	1.43977e-13	8.22725e-14	5.6768e-13	2.13909e-13	5.75908e-14	2.26249e-13	4.52499e-13	3.08522e-13	6.54067e-13	4.89522e-13	2.67386e-13	0	2.26249e-13	2.3859e-13	4.1959e-13	2.46818e-13	4.89522e-13	2.96181e-13	1.56318e-13	5.47112e-13	2.8384e-13	3.16749e-13	2.67386e-13	2.92067e-13	1.52204e-13	2.3859e-13	3.61999e-13	6.37612e-13	8.02157e-13	1.64545e-13	3.94908e-13	1.48091e-13	8.59748e-13	0
6479.02	2.37519e-13	6.61661e-13	2.41761e-13	3.6052e-13	1.44208e-13	2.07829e-13	3.81727e-13	5.93798e-14	5.0897e-14	3.85969e-13	5.51384e-13	6.19247e-13	2.29036e-13	5.3866e-13	1.95105e-13	1.69657e-13	1.06035e-13	6.65902e-13	2.62968e-13	7.63455e-14	2.67209e-13	5.34418e-13	3.73245e-13	7.59213e-13	5.81074e-13	3.22348e-13	0	2.75692e-13	2.88416e-13	4.92004e-13	3.0114e-13	5.6835e-13	3.73245e-13	1.95105e-13	6.36212e-13	3.39313e-13	3.77486e-13	3.22348e-13	3.6052e-13	1.86622e-13	2.88416e-13	4.28383e-13	7.42248e-13	9.16146e-13	2.07829e-13	4.70797e-13	1.56932e-13	9.71284e-13	0
6380.73	2.71132e-13	7.52172e-13	2.92997e-13	4.2419e-13	1.79297e-13	2.53639e-13	4.54802e-13	7.43426e-14	6.99695e-14	4.59175e-13	6.38472e-13	7.08441e-13	2.75505e-13	6.38472e-13	2.4052e-13	2.01162e-13	1.35566e-13	7.78411e-13	3.14863e-13	9.1835e-14	3.19236e-13	6.29726e-13	4.46056e-13	8.74619e-13	6.82203e-13	3.89205e-13	0	3.32355e-13	3.45474e-13	5.72875e-13	3.6734e-13	6.60337e-13	4.67921e-13	2.36147e-13	7.43426e-13	4.02325e-13	4.54802e-13	3.80459e-13	4.37309e-13	2.27401e-13	3.54221e-13	5.02906e-13	8.57126e-13	1.04517e-12	2.58013e-13	5.64129e-13	1.61804e-13	1.09765e-12	0
6283.87	3.11117e-13	8.56699e-13	3.56207e-13	5.05002e-13	2.25447e-13	3.02099e-13	5.36564e-13	9.46878e-14	9.01789e-14	5.41073e-13	7.39467e-13	8.07101e-13	3.33662e-13	7.48485e-13	2.9759e-13	2.34465e-13	1.7134e-13	9.06298e-13	3.8326e-13	1.17233e-13	3.78751e-13	7.34958e-13	5.27546e-13	1.00549e-12	7.93574e-13	4.6893e-13	0	4.01296e-13	4.14823e-13	6.71833e-13	4.41876e-13	7.62011e-13	5.77145e-13	2.84063e-13	8.56699e-13	4.77948e-13	5.41073e-13	4.50894e-13	5.32055e-13	2.75046e-13	4.23841e-13	5.90672e-13	9.91967e-13	1.19036e-12	3.24644e-13	6.67324e-13	1.66831e-13	1.23545e-12	0
6188.48	3.57974e-13	9.71644e-13	4.2306e-13	5.90425e-13	2.78941e-13	3.57974e-13	6.36915e-13	1.20874e-13	1.16225e-13	6.36915e-13	8.50769e-13	9.20505e-13	4.04464e-13	8.74015e-13	3.67272e-13	2.74292e-13	2.09206e-13	1.05068e-12	4.55603e-13	1.3947e-13	4.46305e-13	8.60067e-13	6.22968e-13	1.15296e-12	9.29803e-13	5.57882e-13	0	4.83497e-13	4.92795e-13	7.81034e-13	5.34637e-13	8.78664e-13	7.11299e-13	3.44027e-13	9.9024e-13	5.62531e-13	6.41564e-13	5.29988e-13	6.41564e-13	3.34729e-13	5.11391e-13	6.92703e-13	1.13901e-12	1.35751e-12	3.99815e-13	7.81034e-13	1.76662e-13	1.39005e-12	0
6094.6	4.07434e-13	1.09768e-12	5.03301e-13	6.90242e-13	3.45121e-13	4.26608e-13	7.52555e-13	1.438e-13	1.48594e-13	7.47762e-13	9.77843e-13	1.04016e-12	4.79335e-13	1.01619e-12	4.45781e-13	3.11568e-13	2.58841e-13	1.21272e-12	5.41648e-13	1.7256e-13	5.22475e-13	9.97016e-13	7.38175e-13	1.31338e-12	1.0785e-12	6.61482e-13	0	5.75202e-13	5.79995e-13	9.01149e-13	6.37515e-13	1.0066e-12	8.67596e-13	4.12228e-13	1.14082e-12	6.56688e-13	7.62142e-13	6.23135e-13	7.66935e-13	4.07434e-13	6.08755e-13	8.05282e-13	1.30379e-12	1.53866e-12	4.84128e-13	9.15529e-13	1.82147e-13	1.56263e-12	4.79335e-15
6002.08	4.64572e-13	1.23556e-12	5.98012e-13	8.10529e-13	4.20091e-13	4.99167e-13	8.89605e-13	1.72979e-13	1.82863e-13	8.69836e-13	1.11695e-12	1.17626e-12	5.68359e-13	1.1812e-12	5.38705e-13	3.60784e-13	3.21246e-13	1.39371e-12	6.42493e-13	2.07575e-13	6.12839e-13	1.15649e-12	8.64894e-13	1.4975e-12	1.24545e-12	7.80876e-13	4.94225e-15	6.82031e-13	6.77088e-13	1.03787e-12	7.56164e-13	1.15154e-12	1.04776e-12	4.89283e-13	1.3097e-12	7.70991e-13	9.04432e-13	7.26511e-13	9.19259e-13	4.89283e-13	7.21569e-13	9.34085e-13	1.49256e-12	1.74461e-12	5.83186e-13	1.06258e-12	1.92748e-13	1.74956e-12	1.9769e-14
5910.97	5.24866e-13	1.39115e-12	7.03218e-13	9.37624e-13	5.09578e-13	5.80919e-13	1.04464e-12	2.08927e-13	2.24214e-13	1.01406e-12	1.27395e-12	1.3249e-12	6.67547e-13	1.36567e-12	6.47164e-13	4.07663e-13	3.87279e-13	1.60008e-12	7.59271e-13	2.49693e-13	7.18505e-13	1.34019e-12	1.00896e-12	1.69689e-12	1.43701e-12	9.17241e-13	1.01916e-14	8.00038e-13	7.94942e-13	1.19751e-12	8.91762e-13	1.31471e-12	1.25866e-12	5.70728e-13	1.49816e-12	8.96858e-13	1.06502e-12	8.50996e-13	1.09559e-12	5.91111e-13	8.459e-13	1.08031e-12	1.70199e-12	1.97207e-12	7.03218e-13	1.22808e-12	2.03831e-13	1.96188e-12	3.05747e-14
5821.29	5.937e-13	1.56043e-12	8.24876e-13	1.09283e-12	6.09462e-13	6.7251e-13	1.22418e-12	2.46937e-13	2.73207e-13	1.17164e-12	1.44485e-12	1.48688e-12	7.82844e-13	1.57094e-12	7.72336e-13	4.67605e-13	4.67605e-13	1.82839e-12	8.87923e-13	2.94223e-13	8.35384e-13	1.54467e-12	1.17689e-12	1.92296e-12	1.65501e-12	1.07707e-12	1.5762e-14	9.35209e-13	9.24701e-13	1.36604e-12	1.04554e-12	1.49739e-12	1.49739e-12	6.7251e-13	1.70755e-12	1.04029e-12	1.25045e-12	9.82495e-13	1.29773e-12	7.04034e-13	9.93003e-13	1.23994e-12	1.93347e-12	2.22244e-12	8.35384e-13	1.40807e-12	2.15413e-13	2.19091e-12	4.72859e-14
5732.93	6.71733e-13	1.74976e-12	9.58844e-13	1.26221e-12	7.25905e-13	7.7466e-13	1.43556e-12	2.92529e-13	3.25032e-13	1.3543e-12	1.64141e-12	1.6685e-12	9.15507e-13	1.80393e-12	9.15507e-13	5.25468e-13	5.63389e-13	2.08562e-12	1.02927e-12	3.46701e-13	9.69679e-13	1.77142e-12	1.35972e-12	2.1723e-12	1.90144e-12	1.25137e-12	2.16688e-14	1.09427e-12	1.06719e-12	1.56015e-12	1.22429e-12	1.69558e-12	1.77142e-12	7.80077e-13	1.93936e-12	1.1972e-12	1.46806e-12	1.14303e-12	1.53307e-12	8.39666e-13	1.15386e-12	1.42472e-12	2.18855e-12	2.50275e-12	9.8593e-13	1.60891e-12	2.22105e-13	2.44316e-12	6.50064e-14
5645.9	7.59626e-13	1.94933e-12	1.1171e-12	1.45781e-12	8.60165e-13	8.88092e-13	1.67564e-12	3.40715e-13	3.90984e-13	1.55277e-12	1.85438e-12	1.86555e-12	1.06124e-12	2.06663e-12	1.078e-12	5.92061e-13	6.70258e-13	2.37383e-12	1.19529e-12	4.13326e-13	1.1171e-12	2.02753e-12	1.57511e-12	2.44086e-12	2.18392e-12	1.44664e-12	2.79274e-14	1.2679e-12	1.23439e-12	1.7706e-12	1.41871e-12	1.92141e-12	2.0778e-12	9.04848e-13	2.19509e-12	1.37961e-12	1.71474e-12	1.31259e-12	1.80411e-12	9.88631e-13	1.34052e-12	1.63655e-12	2.47437e-12	2.80391e-12	1.1562e-12	1.83762e-12	2.3459e-13	2.72572e-12	8.37823e-14
5560.25	8.52316e-13	2.17686e-12	1.29575e-12	1.67584e-12	1.01356e-12	1.01356e-12	1.94651e-12	3.97363e-13	4.6647e-13	1.7795e-12	2.09048e-12	2.07896e-12	1.22664e-12	2.36115e-12	1.2612e-12	6.68031e-13	8.00486e-13	2.69516e-12	1.37637e-12	4.83747e-13	1.28423e-12	2.32083e-12	1.81405e-12	2.73547e-12	2.48784e-12	1.66432e-12	3.45533e-14	1.46852e-12	1.41669e-12	2.00409e-12	1.64128e-12	2.1711e-12	2.42449e-12	1.04812e-12	2.47056e-12	1.57794e-12	1.99258e-12	1.50883e-12	2.10775e-12	1.1633e-12	1.54338e-12	1.86588e-12	2.7873e-12	3.1386e-12	1.35334e-12	2.08472e-12	2.47632e-13	3.02918e-12	1.0366e-13
5475.84	9.61922e-13	2.41668e-12	1.49632e-12	1.92384e-12	1.18756e-12	1.15193e-12	2.25042e-12	4.5721e-13	5.52214e-13	2.03666e-12	2.35136e-12	2.31574e-12	1.41319e-12	2.69576e-12	1.47257e-12	7.48161e-13	9.44109e-13	3.04609e-12	1.58539e-12	5.6409e-13	1.46663e-12	2.64232e-12	2.0901e-12	3.05202e-12	2.83826e-12	1.90603e-12	4.15645e-14	1.69821e-12	1.62102e-12	2.2623e-12	1.88822e-12	2.44043e-12	2.82045e-12	1.19943e-12	2.78482e-12	1.79915e-12	2.30386e-12	1.73383e-12	2.45824e-12	1.35975e-12	1.7754e-12	2.12573e-12	3.13515e-12	3.50923e-12	1.57351e-12	2.3573e-12	2.67201e-13	3.36079e-12	1.24694e-13
5392.72	1.07139e-12	2.68154e-12	1.72035e-12	2.19789e-12	1.38363e-12	1.30404e-12	2.58971e-12	5.26513e-13	6.48958e-13	2.32033e-12	2.63257e-12	2.57134e-12	1.6224e-12	3.06112e-12	1.70811e-12	8.32625e-13	1.102e-12	3.4407e-12	1.81219e-12	6.48958e-13	1.67137e-12	2.9999e-12	2.3938e-12	3.39172e-12	3.22642e-12	2.1734e-12	4.8978e-14	1.953e-12	1.85504e-12	2.54073e-12	2.16115e-12	2.74277e-12	3.25091e-12	1.36526e-12	3.11622e-12	2.05095e-12	2.65705e-12	1.98361e-12	2.84684e-12	1.58566e-12	2.02646e-12	2.41216e-12	3.50805e-12	3.90599e-12	1.81831e-12	2.65093e-12	2.81623e-13	3.7162e-12	1.53056e-13
5310.91	1.19934e-12	2.96679e-12	1.96944e-12	2.5123e-12	1.59702e-12	1.47077e-12	2.9731e-12	6.05982e-13	7.57478e-13	2.63855e-12	2.94785e-12	2.84686e-12	1.85582e-12	3.46546e-12	1.96944e-12	9.27911e-13	1.28771e-12	3.88207e-12	2.06413e-12	7.51166e-13	1.89369e-12	3.39603e-12	2.73955e-12	3.75583e-12	3.66114e-12	2.46812e-12	6.31232e-14	2.24087e-12	2.102e-12	2.84054e-12	2.4618e-12	3.06779e-12	3.73058e-12	1.55283e-12	3.4844e-12	2.32293e-12	3.04885e-12	2.25981e-12	3.28241e-12	1.83688e-12	2.31031e-12	2.73323e-12	3.91995e-12	4.34287e-12	2.09569e-12	2.9731e-12	2.96679e-13	4.10932e-12	1.83057e-13
5230.29	1.33422e-12	3.28024e-12	2.25191e-12	2.85068e-12	1.84188e-12	1.65314e-12	3.39739e-12	6.89891e-13	8.78635e-13	2.98085e-12	3.28675e-12	3.14356e-12	2.11523e-12	3.91806e-12	2.25842e-12	1.02833e-12	1.49693e-12	4.36063e-12	2.34954e-12	8.65618e-13	2.14127e-12	3.83345e-12	3.12404e-12	4.15236e-12	4.13935e-12	2.79862e-12	7.15925e-14	2.56431e-12	2.38208e-12	3.16309e-12	2.79862e-12	3.42993e-12	4.26301e-12	1.75076e-12	3.89203e-12	2.62289e-12	3.482e-12	2.57082e-12	3.76837e-12	2.11523e-12	2.61638e-12	3.07848e-12	4.37365e-12	4.81622e-12	2.4016e-12	3.3258e-12	3.12404e-13	4.53636e-12	2.21286e-13
5150.89	1.48304e-12	3.61701e-12	2.57016e-12	3.2345e-12	2.12055e-12	1.84541e-12	3.8653e-12	7.85139e-13	1.02001e-12	3.36872e-12	3.65727e-12	3.46938e-12	2.4091e-12	4.42228e-12	2.59029e-12	1.1408e-12	1.73804e-12	4.89873e-12	2.66411e-12	9.93167e-13	2.40239e-12	4.32162e-12	3.5499e-12	4.5632e-12	4.67057e-12	3.15398e-12	8.05271e-14	2.91911e-12	2.69095e-12	3.51635e-12	3.16069e-12	3.82504e-12	4.83834e-12	1.97291e-12	4.32833e-12	2.94595e-12	3.96596e-12	2.91911e-12	4.31491e-12	2.42923e-12	2.95266e-12	3.46267e-12	4.85847e-12	5.33492e-12	2.73792e-12	3.69754e-12	3.3553e-13	4.99268e-12	2.55002e-13
5072.75	1.63979e-12	3.97838e-12	2.91979e-12	3.65319e-12	2.42854e-12	2.06184e-12	4.3866e-12	8.92542e-13	1.17622e-12	3.79157e-12	4.06141e-12	3.81925e-12	2.73298e-12	4.96779e-12	2.95438e-12	1.25924e-12	2.00649e-12	5.47979e-12	3.00973e-12	1.12779e-12	2.67762e-12	4.86401e-12	4.02682e-12	5.0093e-12	5.25839e-12	3.54941e-12	9.6865e-14	3.31417e-12	3.02357e-12	3.88844e-12	3.56325e-12	4.25514e-12	5.46595e-12	2.20022e-12	4.80174e-12	3.29341e-12	4.50422e-12	3.30033e-12	4.90552e-12	2.77449e-12	3.31417e-12	3.88844e-12	5.38985e-12	5.89493e-12	3.1066e-12	4.10984e-12	3.52865e-13	5.48671e-12	2.97514e-13
4995.74	1.81914e-12	4.37306e-12	3.29584e-12	4.11624e-12	2.76794e-12	2.2971e-12	4.9509e-12	1.00587e-12	1.35543e-12	4.25892e-12	4.49433e-12	4.19471e-12	3.08896e-12	5.57155e-12	3.35292e-12	1.38397e-12	2.31137e-12	6.11372e-12	3.38858e-12	1.2841e-12	2.98196e-12	5.45741e-12	4.55854e-12	5.48594e-12	5.89971e-12	3.9807e-12	1.07008e-13	3.75241e-12	3.38145e-12	4.29459e-12	3.99496e-12	4.72262e-12	6.14939e-12	2.44692e-12	5.30759e-12	3.66681e-12	5.09358e-12	3.72388e-12	5.57155e-12	3.1603e-12	3.70961e-12	4.34452e-12	5.96391e-12	6.50608e-12	3.50986e-12	4.54427e-12	3.70961e-13	6.02098e-12	3.42425e-13
4919.91	2.00069e-12	4.79577e-12	3.72187e-12	4.62659e-12	3.14814e-12	2.54499e-12	5.5681e-12	1.13274e-12	1.54465e-12	4.76635e-12	4.96495e-12	4.59717e-12	3.47179e-12	6.23009e-12	3.80278e-12	1.52258e-12	2.64797e-12	6.81117e-12	3.80278e-12	1.45638e-12	3.29525e-12	6.1124e-12	5.14148e-12	5.99471e-12	6.60522e-12	4.45006e-12	1.25043e-13	4.23675e-12	3.78071e-12	4.72222e-12	4.46477e-12	5.22974e-12	6.87002e-12	2.70682e-12	5.85496e-12	4.06022e-12	5.73727e-12	4.18527e-12	6.29629e-12	3.58212e-12	4.13378e-12	4.84726e-12	6.58315e-12	7.16423e-12	3.94989e-12	5.01643e-12	3.97196e-13	6.59786e-12	3.97196e-13
4845.27	2.19931e-12	5.24801e-12	4.17869e-12	5.18734e-12	3.5644e-12	2.8136e-12	6.24149e-12	1.27408e-12	1.75945e-12	5.32385e-12	5.46795e-12	5.03567e-12	3.90567e-12	6.95438e-12	4.29245e-12	1.66844e-12	3.03353e-12	7.56867e-12	4.26211e-12	1.64569e-12	3.63266e-12	6.82545e-12	5.77888e-12	6.53727e-12	7.37907e-12	4.95224e-12	1.36509e-13	4.76265e-12	4.20903e-12	5.17217e-12	4.96741e-12	5.77888e-12	7.63692e-12	2.98045e-12	6.44626e-12	4.48205e-12	6.43868e-12	4.68681e-12	7.09089e-12	4.0346e-12	4.5958e-12	5.39211e-12	7.25773e-12	7.87202e-12	4.42896e-12	5.52103e-12	4.17111e-13	7.21223e-12	4.5503e-13
4771.72	2.4162e-12	5.73164e-12	4.68384e-12	5.79419e-12	4.027e-12	3.09649e-12	6.95929e-12	1.42314e-12	1.99395e-12	5.9193e-12	6.01314e-12	5.49706e-12	4.37106e-12	7.73341e-12	4.82459e-12	1.82975e-12	3.45619e-12	8.39806e-12	4.75421e-12	1.8532e-12	3.98009e-12	7.6083e-12	6.47448e-12	7.10786e-12	8.23385e-12	5.50488e-12	1.48569e-13	5.34067e-12	4.68384e-12	5.66126e-12	5.51269e-12	6.36501e-12	8.44498e-12	3.26852e-12	7.07658e-12	4.91842e-12	7.20169e-12	5.24683e-12	7.95235e-12	4.53527e-12	5.09045e-12	5.98186e-12	7.98363e-12	8.62483e-12	4.9497e-12	6.06006e-12	4.45707e-13	7.86634e-12	5.16082e-13
4699.28	2.64445e-12	6.24025e-12	5.23245e-12	6.45793e-12	4.53909e-12	3.4023e-12	7.72372e-12	1.58828e-12	2.25745e-12	6.5708e-12	6.59499e-12	5.99031e-12	4.87771e-12	8.58639e-12	5.3937e-12	1.9914e-12	3.9183e-12	9.29587e-12	5.28889e-12	2.07202e-12	4.3456e-12	8.45739e-12	7.23998e-12	7.71565e-12	9.16687e-12	6.09512e-12	1.69309e-13	5.97419e-12	5.18408e-12	6.18381e-12	6.08706e-12	6.99811e-12	9.29587e-12	3.56355e-12	7.73984e-12	5.38564e-12	8.03009e-12	5.83713e-12	8.89276e-12	5.07121e-12	5.61138e-12	6.62724e-12	8.75569e-12	9.43293e-12	5.50657e-12	6.6353e-12	4.75678e-13	8.57026e-12	5.8855e-13
4627.99	2.88448e-12	6.78311e-12	5.82716e-12	7.17381e-12	5.08733e-12	3.72406e-12	8.53708e-12	1.76228e-12	2.55198e-12	7.27356e-12	7.20706e-12	6.50879e-12	5.42815e-12	9.50134e-12	6.01835e-12	2.1696e-12	4.43895e-12	1.02661e-11	5.86041e-12	2.31923e-12	4.72158e-12	9.36834e-12	8.06326e-12	8.36251e-12	1.01747e-11	6.72492e-12	1.82878e-13	6.66674e-12	5.72741e-12	6.72492e-12	6.7083e-12	7.67256e-12	1.0183e-11	3.87369e-12	8.43733e-12	5.86872e-12	8.91115e-12	6.48386e-12	9.90035e-12	5.65259e-12	6.17629e-12	7.31512e-12	9.57616e-12	1.0291e-11	6.10979e-12	7.24031e-12	4.98758e-13	9.31847e-12	6.56698e-13
4557.74	3.14551e-12	7.36238e-12	6.46244e-12	7.95377e-12	5.69106e-12	4.07116e-12	9.3851e-12	1.95416e-12	2.87124e-12	8.0309e-12	7.85949e-12	7.06239e-12	6.01675e-12	1.04907e-11	6.68528e-12	2.34842e-12	5.00539e-12	1.1305e-11	6.47958e-12	2.5884e-12	5.10824e-12	1.03536e-11	8.96513e-12	9.04227e-12	1.12621e-11	7.38809e-12	1.9713e-13	7.42237e-12	6.31673e-12	7.30238e-12	7.36238e-12	8.38231e-12	1.10907e-11	4.18258e-12	9.18797e-12	6.36815e-12	9.8565e-12	7.18239e-12	1.09879e-11	6.27388e-12	6.77956e-12	8.05662e-12	1.04565e-11	1.12107e-11	6.75384e-12	7.89377e-12	5.31394e-13	1.01051e-11	7.37095e-13
4488.55	3.41113e-12	7.96225e-12	7.14923e-12	8.7841e-12	6.33622e-12	4.4274e-12	1.02687e-11	2.15626e-12	3.20788e-12	8.83712e-12	8.55433e-12	7.63527e-12	6.65435e-12	1.15501e-11	7.40551e-12	2.54509e-12	5.62041e-12	1.2425e-11	7.14039e-12	2.87207e-12	5.50553e-12	1.14087e-11	9.93293e-12	9.75618e-12	1.24338e-11	8.0948e-12	2.12091e-13	8.2362e-12	6.93714e-12	7.90039e-12	8.05062e-12	9.13758e-12	1.20362e-11	4.49809e-12	9.97711e-12	6.87528e-12	1.08608e-11	7.93573e-12	1.21422e-11	6.9283e-12	7.40551e-12	8.84596e-12	1.13822e-11	1.21687e-11	7.44086e-12	8.57201e-12	5.65576e-13	1.09227e-11	8.30689e-13
4420.45	3.69015e-12	8.59212e-12	7.88143e-12	9.65817e-12	7.02495e-12	4.80175e-12	1.11889e-11	2.3781e-12	3.58992e-12	9.69461e-12	9.27548e-12	8.23678e-12	7.33474e-12	1.2665e-11	8.15477e-12	2.75167e-12	6.28692e-12	1.36125e-11	7.84498e-12	3.18902e-12	5.90424e-12	1.25283e-11	1.09702e-11	1.04964e-11	1.36763e-11	8.83813e-12	2.27787e-13	9.10237e-12	7.58986e-12	8.52834e-12	8.78346e-12	9.93151e-12	1.30021e-11	4.82908e-12	1.07971e-11	7.39852e-12	1.19178e-11	8.73791e-12	1.33665e-11	7.63542e-12	8.07277e-12	9.6855e-12	1.23552e-11	1.31661e-11	8.173e-12	9.2846e-12	5.92246e-13	1.17903e-11	9.20259e-13
4353.35	3.98328e-12	9.25361e-12	8.66175e-12	1.05876e-11	7.75988e-12	5.18578e-12	1.21283e-11	2.61168e-12	3.99267e-12	1.05876e-11	1.0024e-11	8.85904e-12	8.0605e-12	1.38475e-11	8.95298e-12	2.96867e-12	6.98953e-12	1.48715e-11	8.5866e-12	3.51355e-12	6.30373e-12	1.3716e-11	1.2072e-11	1.12734e-11	1.50125e-11	9.62939e-12	2.44258e-13	1.00334e-11	8.28597e-12	9.17845e-12	9.54484e-12	1.07567e-11	1.39697e-11	5.1482e-12	1.16586e-11	7.92898e-12	1.30208e-11	9.58242e-12	1.46555e-11	8.37052e-12	8.76509e-12	1.05594e-11	1.33684e-11	1.42139e-11	8.94359e-12	1.0024e-11	6.29433e-13	1.26826e-11	1.024e-12
4287.27	4.28137e-12	9.92852e-12	9.47326e-12	1.15655e-11	8.54337e-12	5.58903e-12	1.30863e-11	2.85748e-12	4.41698e-12	1.15365e-11	1.08003e-11	9.51201e-12	8.81459e-12	1.5101e-11	9.79291e-12	3.18681e-12	7.75878e-12	1.61859e-11	9.3764e-12	3.87454e-12	6.71265e-12	1.49654e-11	1.32316e-11	1.20692e-11	1.64087e-11	1.04516e-11	2.61532e-13	1.10231e-11	8.99863e-12	9.84135e-12	1.03257e-11	1.16236e-11	1.49557e-11	5.4728e-12	1.25535e-11	8.4562e-12	1.41905e-11	1.04806e-11	1.60019e-11	9.14393e-12	9.47326e-12	1.1488e-11	1.4423e-11	1.53045e-11	9.75417e-12	1.07809e-11	6.68359e-13	1.35997e-11	1.12362e-12
4222.23	4.59406e-12	1.06263e-11	1.03266e-11	1.25737e-11	9.3579e-12	5.99225e-12	1.40618e-11	3.11597e-12	4.86371e-12	1.25138e-11	1.1595e-11	1.01669e-11	9.60758e-12	1.63888e-11	1.06662e-11	3.41558e-12	8.56892e-12	1.75573e-11	1.01968e-11	4.24451e-12	7.11081e-12	1.6269e-11	1.44513e-11	1.28833e-11	1.78669e-11	1.12954e-11	2.69651e-13	1.20444e-11	9.7474e-12	1.05264e-11	1.11456e-11	1.25238e-11	1.59494e-11	5.79251e-12	1.34626e-11	8.97839e-12	1.54001e-11	1.14152e-11	1.74075e-11	9.94714e-12	1.02068e-11	1.24439e-11	1.55099e-11	1.64288e-11	1.05863e-11	1.1565e-11	6.99096e-13	1.45512e-11	1.2384e-12
4158.13	4.91183e-12	1.13374e-11	1.12035e-11	1.36234e-11	1.02253e-11	6.41524e-12	1.50444e-11	3.38782e-12	5.34432e-12	1.35204e-11	1.24186e-11	1.08431e-11	1.04312e-11	1.77217e-11	1.15639e-11	3.64526e-12	9.43236e-12	1.8978e-11	1.1049e-11	4.6235e-12	7.50676e-12	1.7629e-11	1.57137e-11	1.37161e-11	1.93899e-11	1.21817e-11	2.88325e-13	1.31188e-11	1.05136e-11	1.12138e-11	1.19655e-11	1.3438e-11	1.69288e-11	6.10632e-12	1.43957e-11	9.49414e-12	1.66405e-11	1.23774e-11	1.88544e-11	1.07813e-11	1.09564e-11	1.34277e-11	1.66302e-11	1.75776e-11	1.14403e-11	1.23671e-11	7.41408e-13	1.55078e-11	1.34895e-12
4095.01	5.22367e-12	1.20505e-11	1.21036e-11	1.46836e-11	1.11162e-11	6.83749e-12	1.6032e-11	3.67356e-12	5.82885e-12	1.45456e-11	1.32397e-11	1.15197e-11	1.12755e-11	1.90898e-11	1.24752e-11	3.8859e-12	1.03199e-11	2.04381e-11	1.19231e-11	5.02195e-12	7.88859e-12	1.90261e-11	1.70194e-11	1.45668e-11	2.09584e-11	1.30698e-11	2.97282e-13	1.42165e-11	1.12967e-11	1.19231e-11	1.28044e-11	1.43757e-11	1.789e-11	6.40218e-12	1.53419e-11	1.00014e-11	1.79113e-11	1.33777e-11	2.0332e-11	1.16259e-11	1.17214e-11	1.44182e-11	1.77626e-11	1.87394e-11	1.2316e-11	1.3176e-11	7.75057e-13	1.64779e-11	1.46518e-12
4032.89	5.55005e-12	1.2764e-11	1.30158e-11	1.57635e-11	1.20306e-11	7.24681e-12	1.70004e-11	3.95181e-12	6.33822e-12	1.55774e-11	1.40667e-11	1.21948e-11	1.21291e-11	2.04706e-11	1.34099e-11	4.11601e-12	1.12424e-11	2.19265e-11	1.28078e-11	5.44058e-12	8.27581e-12	2.04487e-11	1.83469e-11	1.54241e-11	2.25614e-11	1.39791e-11	3.17458e-13	1.53365e-11	1.20963e-11	1.26217e-11	1.36507e-11	1.53146e-11	1.88176e-11	6.69947e-12	1.62998e-11	1.04871e-11	1.91898e-11	1.43841e-11	2.1828e-11	1.24794e-11	1.24685e-11	1.5446e-11	1.89052e-11	1.99123e-11	1.32019e-11	1.39791e-11	8.10066e-13	1.74602e-11	1.58729e-12
3971.67	5.8579e-12	1.34766e-11	1.3928e-11	1.68513e-11	1.29574e-11	7.65252e-12	1.79688e-11	4.24388e-12	6.85115e-12	1.66143e-11	1.48874e-11	1.28671e-11	1.29912e-11	2.18627e-11	1.43344e-11	4.35674e-12	1.21899e-11	2.34203e-11	1.37023e-11	5.84662e-12	8.63448e-12	2.18853e-11	1.96844e-11	1.62757e-11	2.41878e-11	1.48874e-11	3.2732e-13	1.64676e-11	1.28896e-11	1.33185e-11	1.44924e-11	1.62419e-11	1.97295e-11	6.98659e-12	1.72464e-11	1.09596e-11	2.04744e-11	1.53953e-11	2.333e-11	1.33298e-11	1.32283e-11	1.64676e-11	2.00455e-11	2.10726e-11	1.40973e-11	1.47858e-11	8.46518e-13	1.84202e-11	1.70432e-12
3911.38	6.16789e-12	1.41745e-11	1.48379e-11	1.79218e-11	1.38952e-11	8.05317e-12	1.88993e-11	4.527e-12	7.3782e-12	1.76425e-11	1.56874e-11	1.35112e-11	1.3837e-11	2.32518e-11	1.52568e-11	4.57355e-12	1.31388e-11	2.49159e-11	1.45935e-11	6.27263e-12	8.98417e-12	2.331e-11	2.10174e-11	1.71072e-11	2.58237e-11	1.57805e-11	3.25851e-13	1.76076e-11	1.36857e-11	1.39999e-11	1.5315e-11	1.71654e-11	2.05984e-11	7.25018e-12	1.81778e-11	1.14164e-11	2.17505e-11	1.64089e-11	2.48229e-11	1.41745e-11	1.3965e-11	1.74796e-11	2.11687e-11	2.22277e-11	1.49775e-11	1.5571e-11	8.72815e-13	1.93765e-11	1.82709e-12
3852.04	6.46737e-12	1.48546e-11	1.57425e-11	1.89701e-11	1.48186e-11	8.43518e-12	1.98101e-11	4.81153e-12	7.89523e-12	1.86342e-11	1.64624e-11	1.41346e-11	1.46746e-11	2.45976e-11	1.61504e-11	4.79953e-12	1.40866e-11	2.63974e-11	1.54545e-11	6.69535e-12	9.31109e-12	2.47296e-11	2.23418e-11	1.79143e-11	2.74293e-11	1.66544e-11	3.35967e-13	1.87302e-11	1.44466e-11	1.46626e-11	1.61144e-11	1.80702e-11	2.14299e-11	7.51127e-12	1.90661e-11	1.18428e-11	2.29898e-11	1.73983e-11	2.62654e-11	1.49865e-11	1.46866e-11	1.84902e-11	2.22578e-11	2.33497e-11	1.58385e-11	1.63304e-11	9.11911e-13	2.029e-11	1.94381e-12
3793.56	6.75488e-12	1.54892e-11	1.6615e-11	1.99801e-11	1.57243e-11	8.79619e-12	2.06853e-11	5.08472e-12	8.41267e-12	1.95966e-11	1.71965e-11	1.47345e-11	1.54892e-11	2.59061e-11	1.70233e-11	5.01049e-12	1.50191e-11	2.78237e-11	1.62934e-11	7.10128e-12	9.62508e-12	2.61164e-11	2.36297e-11	1.86934e-11	2.89989e-11	1.74934e-11	3.46404e-13	1.98193e-11	1.51923e-11	1.53036e-11	1.68872e-11	1.89285e-11	2.22193e-11	7.75698e-12	1.99306e-11	1.22479e-11	2.41988e-11	1.83718e-11	2.76752e-11	1.57738e-11	1.53779e-11	1.94605e-11	2.33204e-11	2.44339e-11	1.66769e-11	1.70728e-11	9.40239e-13	2.11801e-11	2.05368e-12
3735.97	7.0285e-12	1.60979e-11	1.74501e-11	2.09324e-11	1.65954e-11	9.13322e-12	2.15192e-11	5.35747e-12	8.92912e-12	2.05115e-11	1.78965e-11	1.52943e-11	1.6251e-11	2.717e-11	1.78327e-11	5.21716e-12	1.59194e-11	2.9211e-11	1.71056e-11	7.50046e-12	9.92408e-12	2.74379e-11	2.4874e-11	1.94272e-11	3.05249e-11	1.82919e-11	3.57165e-13	2.08686e-11	1.59066e-11	1.59066e-11	1.76159e-11	1.97461e-11	2.29734e-11	7.97243e-12	2.07538e-11	1.26283e-11	2.5346e-11	1.92869e-11	2.90197e-11	1.65316e-11	1.60214e-11	2.03839e-11	2.43255e-11	2.5448e-11	1.74756e-11	1.77562e-11	9.56692e-13	2.20039e-11	2.1685e-12
3679.3	7.28616e-12	1.66635e-11	1.82417e-11	2.18453e-11	1.74263e-11	9.44307e-12	2.23188e-11	5.61586e-12	9.40361e-12	2.13587e-11	1.85442e-11	1.58086e-11	1.69791e-11	2.83555e-11	1.861e-11	5.40544e-12	1.67818e-11	3.05256e-11	1.78734e-11	7.89115e-12	1.02059e-11	2.86975e-11	2.60539e-11	2.01093e-11	3.19591e-11	1.9044e-11	3.55102e-13	2.18716e-11	1.65714e-11	1.64662e-11	1.82943e-11	2.05038e-11	2.36734e-11	8.18049e-12	2.15297e-11	1.29809e-11	2.64222e-11	2.01619e-11	3.02757e-11	1.72159e-11	1.6624e-11	2.12535e-11	2.5278e-11	2.6409e-11	1.82154e-11	1.83864e-11	9.86393e-13	2.27791e-11	2.26213e-12
3623.44	7.52606e-12	1.71676e-11	1.89847e-11	2.26731e-11	1.81982e-11	9.72286e-12	2.30799e-11	5.85813e-12	9.85846e-12	2.21578e-11	1.91203e-11	1.6259e-11	1.76422e-11	2.94534e-11	1.93237e-11	5.57335e-12	1.75879e-11	3.17586e-11	1.85778e-11	8.25833e-12	1.04551e-11	2.98601e-11	2.71481e-11	2.0734e-11	3.33181e-11	1.9744e-11	3.66133e-13	2.28087e-11	1.71811e-11	1.69777e-11	1.89304e-11	2.12086e-11	2.43275e-11	8.38037e-12	2.22256e-11	1.33028e-11	2.74193e-11	2.09781e-11	3.14603e-11	1.78591e-11	1.7154e-11	2.20629e-11	2.6131e-11	2.72837e-11	1.89033e-11	1.89711e-11	1.00348e-12	2.34867e-11	2.35952e-12
3568.44	7.7319e-12	1.7617e-11	1.96583e-11	2.34334e-11	1.89313e-11	9.96897e-12	2.37969e-11	6.09603e-12	1.02905e-11	2.28601e-11	1.96443e-11	1.66802e-11	1.82462e-11	3.04522e-11	1.99659e-11	5.71853e-12	1.8344e-11	3.2899e-11	1.92249e-11	8.59876e-12	1.0696e-11	3.09555e-11	2.81592e-11	2.13082e-11	3.45628e-11	2.03714e-11	3.63525e-13	2.36571e-11	1.77288e-11	1.74352e-11	1.95045e-11	2.18395e-11	2.49294e-11	8.55682e-12	2.28461e-11	1.36042e-11	2.8327e-11	2.17136e-11	3.25355e-11	1.84279e-11	1.76449e-11	2.28042e-11	2.69148e-11	2.80753e-11	1.95325e-11	1.94905e-11	1.02067e-12	2.41185e-11	2.4468e-12
3514.3	7.91428e-12	1.80198e-11	2.02686e-11	2.41032e-11	1.95767e-11	1.01776e-11	2.44636e-11	6.29971e-12	1.06821e-11	2.34833e-11	2.00956e-11	1.70251e-11	1.87694e-11	3.134e-11	2.05281e-11	5.85282e-12	1.90289e-11	3.39204e-11	1.98073e-11	8.90897e-12	1.09128e-11	3.1931e-11	2.90623e-11	2.17967e-11	3.56791e-11	2.09462e-11	3.74811e-13	2.44348e-11	1.82216e-11	1.78323e-11	2.00235e-11	2.23877e-11	2.54727e-11	8.72156e-12	2.33968e-11	1.3868e-11	2.91488e-11	2.23733e-11	3.35023e-11	1.89424e-11	1.8063e-11	2.34689e-11	2.76063e-11	2.87884e-11	2.00812e-11	1.99371e-11	1.03794e-12	2.46654e-11	2.53718e-12
3460.95	8.08581e-12	1.83417e-11	2.08239e-11	2.46885e-11	2.01699e-11	1.03302e-11	2.50749e-11	6.48054e-12	1.10288e-11	2.40196e-11	2.04672e-11	1.73013e-11	1.92187e-11	3.21054e-11	2.10023e-11	5.97518e-12	1.96497e-11	3.48255e-11	2.03186e-11	9.18572e-12	1.11031e-11	3.27892e-11	2.98759e-11	2.2236e-11	3.66686e-11	2.14334e-11	3.71591e-13	2.51195e-11	1.86539e-11	1.81782e-11	2.04672e-11	2.28454e-11	2.59816e-11	8.87359e-12	2.38561e-11	1.41204e-11	2.98462e-11	2.29494e-11	3.43796e-11	1.93673e-11	1.8416e-11	2.40345e-11	2.82112e-11	2.94003e-11	2.05564e-11	2.03186e-11	1.05532e-12	2.51344e-11	2.60113e-12
3408.42	8.21439e-12	1.8605e-11	2.13023e-11	2.51796e-11	2.06892e-11	1.04672e-11	2.56547e-11	6.65121e-12	1.13408e-11	2.44746e-11	2.07659e-11	1.75169e-11	1.96011e-11	3.27656e-11	2.14095e-11	6.05352e-12	2.01835e-11	3.56162e-11	2.07505e-11	9.44042e-12	1.12795e-11	3.35166e-11	3.05741e-11	2.25896e-11	3.75165e-11	2.1854e-11	3.67809e-13	2.5716e-11	1.90035e-11	1.84671e-11	2.08578e-11	2.32333e-11	2.64363e-11	9.01131e-12	2.42447e-11	1.43445e-11	3.04515e-11	2.34325e-11	3.51257e-11	1.97391e-11	1.87123e-11	2.45359e-11	2.87044e-11	2.98998e-11	2.09651e-11	2.06279e-11	1.07278e-12	2.55321e-11	2.66661e-12
3356.71	8.32721e-12	1.88192e-11	2.17108e-11	2.55821e-11	2.11261e-11	1.05552e-11	2.61825e-11	6.7945e-12	1.16138e-11	2.48394e-11	2.09997e-11	1.76815e-11	1.98937e-11	3.33088e-11	2.17266e-11	6.13085e-12	2.06521e-11	3.62794e-11	2.11103e-11	9.67031e-12	1.144e-11	3.41147e-11	3.11441e-11	2.28801e-11	3.82388e-11	2.22006e-11	3.63427e-13	2.62141e-11	1.92932e-11	1.86928e-11	2.11735e-11	2.35279e-11	2.68462e-11	9.13307e-12	2.45392e-11	1.45687e-11	3.09387e-11	2.38281e-11	3.57738e-11	2.00359e-11	1.89298e-11	2.49342e-11	2.90899e-11	3.02908e-11	2.12842e-11	2.08733e-11	1.07448e-12	2.58191e-11	2.7178e-12
3305.75	8.42297e-12	1.89639e-11	2.20431e-11	2.59043e-11	2.14892e-11	1.06061e-11	2.667e-11	6.90782e-12	1.1828e-11	2.5106e-11	2.1147e-11	1.77746e-11	2.01043e-11	3.37408e-11	2.19616e-11	6.17468e-12	2.10493e-11	3.68037e-11	2.13914e-11	9.85667e-12	1.15999e-11	3.4588e-11	3.16065e-11	2.31021e-11	3.88076e-11	2.2483e-11	3.74716e-13	2.66374e-11	1.95015e-11	1.88662e-11	2.14403e-11	2.37375e-11	2.7224e-11	9.25386e-12	2.47476e-11	1.47606e-11	3.13133e-11	2.41448e-11	3.63149e-11	2.0251e-11	1.90942e-11	2.52363e-11	2.93908e-11	3.05964e-11	2.1538e-11	2.10493e-11	1.09156e-12	2.60346e-11	2.75335e-12
3255.57	8.48305e-12	1.90491e-11	2.23079e-11	2.61379e-11	2.17704e-11	1.06164e-11	2.71122e-11	7.00482e-12	1.20107e-11	2.5298e-11	2.12328e-11	1.7806e-11	2.02585e-11	3.40498e-11	2.21231e-11	6.19851e-12	2.13672e-11	3.72078e-11	2.16192e-11	1.00117e-11	1.17251e-11	3.49401e-11	3.19668e-11	2.32486e-11	3.92404e-11	2.26943e-11	3.69559e-13	2.69778e-11	1.96706e-11	1.89819e-11	2.16528e-11	2.38701e-11	2.75657e-11	9.37335e-12	2.48948e-11	1.49335e-11	3.15805e-11	2.43573e-11	3.67543e-11	2.04097e-11	1.92171e-11	2.5466e-11	2.95815e-11	3.0791e-11	2.172e-11	2.11656e-11	1.10868e-12	2.61715e-11	2.78849e-12
3206.18	8.52126e-12	1.90862e-11	2.25155e-11	2.62912e-11	2.19786e-11	1.05996e-11	2.75209e-11	7.08373e-12	1.21584e-11	2.53906e-11	2.12339e-11	1.78046e-11	2.03333e-11	3.42409e-11	2.22211e-11	6.21775e-12	2.16149e-11	3.7497e-11	2.17708e-11	1.01493e-11	1.18293e-11	3.51762e-11	3.22145e-11	2.33469e-11	3.95234e-11	2.28446e-11	3.63712e-13	2.72265e-11	1.97617e-11	1.90516e-11	2.18054e-11	2.39184e-11	2.78673e-11	9.47384e-12	2.49576e-11	1.51027e-11	3.17642e-11	2.45073e-11	3.7116e-11	2.05238e-11	1.92594e-11	2.55984e-11	2.96685e-11	3.09156e-11	2.18574e-11	2.12166e-11	1.12578e-12	2.62393e-11	2.8231e-12
3157.51	8.55383e-12	1.9072e-11	2.26614e-11	2.63401e-11	2.21435e-11	1.05539e-11	2.78937e-11	7.14307e-12	1.22682e-11	2.54293e-11	2.11971e-11	1.77327e-11	2.03399e-11	3.43224e-11	2.22328e-11	6.21447e-12	2.18042e-11	3.7644e-11	2.18935e-11	1.02503e-11	1.19468e-11	3.53046e-11	3.23581e-11	2.33757e-11	3.96797e-11	2.29293e-11	3.75011e-13	2.73937e-11	1.97863e-11	1.9072e-11	2.19114e-11	2.39114e-11	2.81437e-11	9.57171e-12	2.49472e-11	1.52505e-11	3.18581e-11	2.45722e-11	3.73761e-11	2.05899e-11	1.92684e-11	2.56615e-11	2.96794e-11	3.09295e-11	2.19292e-11	2.11971e-11	1.12503e-12	2.62151e-11	2.83937e-12
3109.58	8.54336e-12	1.902e-11	2.27577e-11	2.63482e-11	2.22422e-11	1.04951e-11	2.82446e-11	7.18084e-12	1.23547e-11	2.53907e-11	2.11006e-11	1.76207e-11	2.02905e-11	3.43207e-11	2.22054e-11	6.18657e-12	2.19292e-11	3.76902e-11	2.19292e-11	1.0311e-11	1.20417e-11	3.53334e-11	3.24059e-11	2.33838e-11	3.97156e-11	2.29971e-11	3.68248e-13	2.75081e-11	1.97749e-11	1.90569e-11	2.19844e-11	2.38257e-11	2.83735e-11	9.64811e-12	2.48752e-11	1.53928e-11	3.18535e-11	2.45806e-11	3.75797e-11	2.06035e-11	1.9241e-11	2.56669e-11	2.96072e-11	3.0896e-11	2.19292e-11	2.11559e-11	1.14157e-12	2.6164e-11	2.85392e-12
3062.4	8.54282e-12	1.89271e-11	2.27998e-11	2.62929e-11	2.23063e-11	1.04033e-11	2.8552e-11	7.21394e-12	1.23966e-11	2.52868e-11	2.09584e-11	1.74843e-11	2.0199e-11	3.42282e-11	2.21164e-11	6.15083e-12	2.20215e-11	3.76454e-11	2.19456e-11	1.03653e-11	1.21118e-11	3.52724e-11	3.23678e-11	2.33314e-11	3.96577e-11	2.29897e-11	3.60697e-13	2.75459e-11	1.97244e-11	1.9003e-11	2.20025e-11	2.37111e-11	2.859e-11	9.73882e-12	2.47552e-11	1.5529e-11	3.17983e-11	2.45084e-11	3.77213e-11	2.05787e-11	1.91549e-11	2.55905e-11	2.94822e-11	3.07731e-11	2.19076e-11	2.10723e-11	1.15803e-12	2.60461e-11	2.84761e-12
3015.91	8.5146e-12	1.88104e-11	2.27839e-11	2.61897e-11	2.23337e-11	1.02958e-11	2.88518e-11	7.22273e-12	1.24294e-11	2.51327e-11	2.07874e-11	1.73032e-11	2.00436e-11	3.4078e-11	2.20009e-11	6.08745e-12	2.20597e-11	3.75034e-11	2.19031e-11	1.03937e-11	1.21945e-11	3.51154e-11	3.22576e-11	2.32537e-11	3.95195e-11	2.296e-11	3.71902e-13	2.75403e-11	1.96521e-11	1.89279e-11	2.19814e-11	2.35277e-11	2.8793e-11	9.82604e-12	2.45651e-11	1.5659e-11	3.16704e-11	2.43889e-11	3.78166e-11	2.05329e-11	1.90649e-11	2.54655e-11	2.92824e-11	3.06134e-11	2.18443e-11	2.09635e-11	1.17443e-12	2.58765e-11	2.85777e-12
2970.13	8.47637e-12	1.86682e-11	2.27449e-11	2.60548e-11	2.23211e-11	1.01716e-11	2.91426e-11	7.2251e-12	1.2432e-11	2.49448e-11	2.05855e-11	1.71142e-11	1.98791e-11	3.38651e-11	2.18368e-11	6.03437e-12	2.20789e-11	3.7296e-11	2.18368e-11	1.04138e-11	1.22706e-11	3.49146e-11	3.20891e-11	2.31688e-11	3.93142e-11	2.29064e-11	3.63273e-13	2.74877e-11	1.9536e-11	1.88297e-11	2.19578e-11	2.331e-11	2.89609e-11	9.90929e-12	2.43595e-11	1.57822e-11	3.14837e-11	2.42384e-11	3.78611e-11	2.04644e-11	1.89507e-11	2.5308e-11	2.90619e-11	3.03939e-11	2.1756e-11	2.08277e-11	1.19073e-12	2.56915e-11	2.84564e-12
2925.07	8.42741e-12	1.85195e-11	2.26812e-11	2.58649e-11	2.2265e-11	1.00297e-11	2.94023e-11	7.19971e-12	1.24226e-11	2.47204e-11	2.03506e-11	1.68964e-11	1.96639e-11	3.36056e-11	2.16616e-11	5.97201e-12	2.20777e-11	3.7039e-11	2.17448e-11	1.04042e-11	1.23394e-11	3.4646e-11	3.18785e-11	2.30557e-11	3.90366e-11	2.2806e-11	3.53743e-13	2.74047e-11	1.94351e-11	1.87068e-11	2.19113e-11	2.30557e-11	2.9111e-11	9.98803e-12	2.41169e-11	1.59184e-11	3.12542e-11	2.40545e-11	3.78921e-11	2.03714e-11	1.88316e-11	2.51157e-11	2.87988e-11	3.01514e-11	2.16616e-11	2.06627e-11	1.20689e-12	2.54695e-11	2.85075e-12
2880.67	8.36738e-12	1.83439e-11	2.25919e-11	2.56814e-11	2.22057e-11	9.89067e-12	2.96506e-11	7.18736e-12	1.24009e-11	2.44799e-11	2.01246e-11	1.66704e-11	1.94381e-11	3.33193e-11	2.14548e-11	5.90007e-12	2.20341e-11	3.67521e-11	2.16479e-11	1.04056e-11	1.24223e-11	3.43277e-11	3.16244e-11	2.29352e-11	3.87259e-11	2.26992e-11	3.64732e-13	2.72905e-11	1.93093e-11	1.86013e-11	2.1841e-11	2.28065e-11	2.92644e-11	1.00838e-11	2.38363e-11	1.60482e-11	3.09808e-11	2.38363e-11	3.78892e-11	2.02533e-11	1.87086e-11	2.4909e-11	2.85135e-11	2.98651e-11	2.15621e-11	2.05108e-11	1.22292e-12	2.52309e-11	2.83204e-12
2836.94	8.31761e-12	1.81616e-11	2.24974e-11	2.54837e-11	2.21213e-11	9.73337e-12	2.98859e-11	7.16731e-12	1.23879e-11	2.42228e-11	1.98871e-11	1.64361e-11	1.92234e-11	3.30271e-11	2.12365e-11	5.8179e-12	2.19886e-11	3.64338e-11	2.1524e-11	1.0397e-11	1.24764e-11	3.39783e-11	3.1368e-11	2.27849e-11	3.83805e-11	2.25859e-11	3.53941e-13	2.7165e-11	1.91792e-11	1.84713e-11	2.17895e-11	2.25195e-11	2.93992e-11	1.01758e-11	2.35592e-11	1.62149e-11	3.07044e-11	2.36034e-11	3.78717e-11	2.01525e-11	1.85819e-11	2.46874e-11	2.82047e-11	2.95762e-11	2.14577e-11	2.03516e-11	1.23879e-12	2.49971e-11	2.80941e-12
2793.9	8.25653e-12	1.79956e-11	2.23975e-11	2.52714e-11	2.20326e-11	9.6022e-12	3.01295e-11	7.16174e-12	1.23848e-11	2.39713e-11	1.96378e-11	1.61937e-11	1.89991e-11	3.27068e-11	2.10062e-11	5.74764e-12	2.19414e-11	3.61052e-11	2.14168e-11	1.03777e-11	1.25673e-11	3.36191e-11	3.10874e-11	2.26484e-11	3.80211e-11	2.2466e-11	3.42121e-13	2.70732e-11	1.90448e-11	1.83377e-11	2.17133e-11	2.22379e-11	2.95593e-11	1.02636e-11	2.32871e-11	1.63762e-11	3.04032e-11	2.33783e-11	3.78386e-11	2.00711e-11	1.84517e-11	2.44731e-11	2.78943e-11	2.92628e-11	2.13484e-11	2.01852e-11	1.25444e-12	2.47468e-11	2.80539e-12
2751.49	8.18378e-12	1.78256e-11	2.22938e-11	2.50687e-11	2.1941e-11	9.45368e-12	3.036e-11	7.12554e-12	1.23697e-11	2.37283e-11	1.94012e-11	1.59678e-11	1.87663e-11	3.24059e-11	2.07887e-11	5.6675e-12	2.1894e-11	3.57688e-11	2.13061e-11	1.03708e-11	1.26519e-11	3.32525e-11	3.08068e-11	2.25054e-11	3.76736e-11	2.23643e-11	3.52749e-13	2.69736e-11	1.89074e-11	1.82019e-11	2.16588e-11	2.19645e-11	2.97015e-11	1.03708e-11	2.29992e-11	1.65557e-11	3.01248e-11	2.31639e-11	3.78147e-11	1.99656e-11	1.8343e-11	2.42456e-11	2.7585e-11	2.89725e-11	2.1259e-11	2.00362e-11	1.29341e-12	2.45043e-11	2.77496e-12
2709.72	8.14704e-12	1.76762e-11	2.21861e-11	2.48776e-11	2.18709e-11	9.31091e-12	3.05999e-11	7.12866e-12	1.23418e-11	2.34955e-11	1.91795e-11	1.57364e-11	1.85491e-11	3.21032e-11	2.05858e-11	5.6011e-12	2.18709e-11	3.54251e-11	2.12163e-11	1.03778e-11	1.27298e-11	3.29034e-11	3.05514e-11	2.23801e-11	3.73164e-11	2.22589e-11	3.3946e-13	2.68658e-11	1.87915e-11	1.80884e-11	2.16042e-11	2.17012e-11	2.98725e-11	1.04505e-11	2.27438e-11	1.67305e-11	2.9824e-11	2.29621e-11	3.78256e-11	1.99069e-11	1.82581e-11	2.40289e-11	2.7278e-11	2.87086e-11	2.11678e-11	1.98827e-11	1.30935e-12	2.42957e-11	2.76418e-12
2668.61	8.07498e-12	1.755e-11	2.20749e-11	2.46999e-11	2.17999e-11	9.17497e-12	3.08499e-11	7.12498e-12	1.235e-11	2.32749e-11	1.89749e-11	1.5525e-11	1.835e-11	3.18249e-11	2.03999e-11	5.54999e-12	2.18499e-11	3.50999e-11	2.11749e-11	1.0375e-11	1.28e-11	3.25499e-11	3.02999e-11	2.22499e-11	3.69749e-11	2.21749e-11	3.24999e-13	2.67749e-11	1.8675e-11	1.8e-11	2.15749e-11	2.14499e-11	3.00749e-11	1.0575e-11	2.25249e-11	1.695e-11	2.95749e-11	2.27999e-11	3.78249e-11	1.98749e-11	1.8175e-11	2.38249e-11	2.70249e-11	2.84499e-11	2.11249e-11	1.97499e-11	1.35e-12	2.40749e-11	2.77499e-12
2628.1	8.04229e-12	1.74249e-11	2.20132e-11	2.45651e-11	2.17554e-11	9.07335e-12	3.11381e-11	7.11433e-12	1.2347e-11	2.307e-11	1.87911e-11	1.5337e-11	1.81982e-11	3.15763e-11	2.02346e-11	5.49041e-12	2.18585e-11	3.48241e-11	2.1111e-11	1.03622e-11	1.28883e-11	3.22465e-11	3.00812e-11	2.21678e-11	3.668e-11	2.21163e-11	3.35095e-13	2.67045e-11	1.85849e-11	1.79147e-11	2.15492e-11	2.12399e-11	3.02617e-11	1.06715e-11	2.22967e-11	1.71672e-11	2.93337e-11	2.26318e-11	3.78658e-11	1.98479e-11	1.81209e-11	2.36629e-11	2.67818e-11	2.82253e-11	2.10852e-11	1.96417e-11	1.36616e-12	2.38949e-11	2.75809e-12
2588.2	7.99977e-12	1.73284e-11	2.19528e-11	2.44245e-11	2.17668e-11	8.95655e-12	3.14144e-11	7.12272e-12	1.2385e-11	2.29096e-11	1.86307e-11	1.51756e-11	1.8046e-11	3.13346e-11	2.00924e-11	5.42177e-12	2.18997e-11	3.45505e-11	2.11024e-11	1.03917e-11	1.29963e-11	3.19991e-11	2.98995e-11	2.20857e-11	3.64375e-11	2.20592e-11	3.18928e-13	2.6657e-11	1.85244e-11	1.78334e-11	2.15542e-11	2.10492e-11	3.04842e-11	1.07904e-11	2.21123e-11	1.73816e-11	2.91553e-11	2.24844e-11	3.79258e-11	1.98532e-11	1.80991e-11	2.35209e-11	2.65507e-11	2.8039e-11	2.10758e-11	1.95609e-11	1.38202e-12	2.37601e-11	2.76404e-12
2548.94	7.9741e-12	1.72635e-11	2.18945e-11	2.43333e-11	2.17849e-11	8.87838e-12	3.17046e-11	7.15203e-12	1.24407e-11	2.27714e-11	1.84966e-11	1.50439e-11	1.79212e-11	3.11839e-11	2.00038e-11	5.39828e-12	2.19767e-11	3.43626e-11	2.11273e-11	1.04129e-11	1.30984e-11	3.17868e-11	2.9759e-11	2.20589e-11	3.6226e-11	2.20589e-11	3.28829e-13	2.66351e-11	1.84966e-11	1.78116e-11	2.15657e-11	2.0908e-11	3.07181e-11	1.09336e-11	2.19493e-11	1.76472e-11	2.89918e-11	2.23878e-11	3.80345e-11	1.98942e-11	1.8113e-11	2.34017e-11	2.63885e-11	2.78957e-11	2.10999e-11	1.95105e-11	1.42493e-12	2.36483e-11	2.76764e-12
2510.24	7.93928e-12	1.72347e-11	2.18966e-11	2.42982e-11	2.18401e-11	8.81515e-12	3.20114e-11	7.17643e-12	1.24881e-11	2.26594e-11	1.84214e-11	1.49179e-11	1.78281e-11	3.10225e-11	1.99471e-11	5.33994e-12	2.20944e-11	3.42152e-11	2.1162e-11	1.04539e-11	1.32227e-11	3.16159e-11	2.96381e-11	2.20661e-11	3.60799e-11	2.20661e-11	3.1079e-13	2.66432e-11	1.85061e-11	1.77998e-11	2.16141e-11	2.07947e-11	3.0966e-11	1.10472e-11	2.18401e-11	1.79128e-11	2.88752e-11	2.23204e-11	3.8199e-11	1.99471e-11	1.81106e-11	2.33375e-11	2.62759e-11	2.78016e-11	2.1162e-11	1.9495e-11	1.46919e-12	2.35918e-11	2.76886e-12
2472.14	7.92373e-12	1.72166e-11	2.18777e-11	2.42956e-11	2.19359e-11	8.73941e-12	3.23649e-11	7.19545e-12	1.25848e-11	2.26059e-11	1.83819e-11	1.48279e-11	1.77993e-11	3.09666e-11	1.99259e-11	5.33104e-12	2.22272e-11	3.41128e-11	2.12368e-11	1.05164e-11	1.33422e-11	3.1491e-11	2.95975e-11	2.21107e-11	3.60064e-11	2.21107e-11	3.20445e-13	2.67135e-11	1.85275e-11	1.78284e-11	2.17029e-11	2.07124e-11	3.1258e-11	1.11864e-11	2.17611e-11	1.82071e-11	2.88109e-11	2.23146e-11	3.83951e-11	2.00424e-11	1.8178e-11	2.33051e-11	2.62182e-11	2.77622e-11	2.12368e-11	1.9518e-11	1.4857e-12	2.35673e-11	2.76748e-12
2434.63	7.92945e-12	1.72405e-11	2.19261e-11	2.42989e-11	2.20463e-11	8.71038e-12	3.2739e-11	7.26866e-12	1.26751e-11	2.25869e-11	1.83519e-11	1.47776e-11	1.77511e-11	3.09369e-11	1.99137e-11	5.31633e-12	2.24067e-11	3.41206e-11	2.13554e-11	1.05726e-11	1.3456e-11	3.14475e-11	2.95852e-11	2.21964e-11	3.60129e-11	2.21964e-11	3.00358e-13	2.68219e-11	1.85921e-11	1.78713e-11	2.17759e-11	2.06946e-11	3.15676e-11	1.13235e-11	2.17159e-11	1.85321e-11	2.87743e-11	2.23166e-11	3.8626e-11	2.0154e-11	1.82617e-11	2.33378e-11	2.62212e-11	2.77831e-11	2.13254e-11	1.95233e-11	1.53182e-12	2.36081e-11	2.79333e-12
2397.67	7.92802e-12	1.73116e-11	2.19879e-11	2.44034e-11	2.21737e-11	8.70224e-12	3.31367e-11	7.33962e-12	1.28211e-11	2.26382e-11	1.83645e-11	1.47412e-11	1.77761e-11	3.09688e-11	1.99749e-11	5.29567e-12	2.26382e-11	3.41586e-11	2.14924e-11	1.06842e-11	1.36263e-11	3.14334e-11	2.96372e-11	2.22976e-11	3.60787e-11	2.22976e-11	3.09688e-13	2.69739e-11	1.87052e-11	1.79619e-11	2.19259e-11	2.07181e-11	3.18979e-11	1.14894e-11	2.17401e-11	1.886e-11	2.8832e-11	2.23905e-11	3.88969e-11	2.03156e-11	1.83645e-11	2.34124e-11	2.62616e-11	2.7841e-11	2.14924e-11	1.96033e-11	1.57941e-12	2.36912e-11	2.78719e-12
2361.27	7.98272e-12	1.74023e-11	2.20962e-11	2.45229e-11	2.23835e-11	8.68519e-12	3.35274e-11	7.40796e-12	1.29959e-11	2.27029e-11	1.8456e-11	1.47521e-11	1.78174e-11	3.11007e-11	2.00526e-11	5.30053e-12	2.28944e-11	3.42938e-11	2.16811e-11	1.07926e-11	1.37622e-11	3.14838e-11	2.97596e-11	2.24474e-11	3.62096e-11	2.24474e-11	2.87378e-13	2.71732e-11	1.88392e-11	1.80729e-11	2.20642e-11	2.07551e-11	3.22502e-11	1.16548e-11	2.17769e-11	1.92543e-11	2.88974e-11	2.24793e-11	3.9243e-11	2.04996e-11	1.85199e-11	2.35331e-11	2.6343e-11	2.79395e-11	2.16811e-11	1.97013e-11	1.59654e-12	2.38204e-11	2.80992e-12
2325.45	8.0001e-12	1.75146e-11	2.22225e-11	2.46916e-11	2.26176e-11	8.72439e-12	3.39757e-11	7.47334e-12	1.31689e-11	2.2848e-11	1.85352e-11	1.47821e-11	1.79097e-11	3.12432e-11	2.01813e-11	5.3334e-12	2.32102e-11	3.44695e-11	2.19262e-11	1.08972e-11	1.39261e-11	3.16382e-11	2.99592e-11	2.26176e-11	3.64119e-11	2.26176e-11	2.963e-13	2.74242e-11	1.9029e-11	1.8206e-11	2.22554e-11	2.08398e-11	3.26259e-11	1.18191e-11	2.18603e-11	1.96216e-11	2.90374e-11	2.26505e-11	3.96383e-11	2.0741e-11	1.86998e-11	2.3704e-11	2.65024e-11	2.81485e-11	2.19262e-11	1.98521e-11	1.64611e-12	2.40003e-11	2.83131e-12
2290.15	8.04495e-12	1.76853e-11	2.24037e-11	2.49156e-11	2.29128e-11	8.75779e-12	3.44202e-11	7.60367e-12	1.33743e-11	2.30147e-11	1.86697e-11	1.48339e-11	1.80248e-11	3.15009e-11	2.0333e-11	5.3633e-12	2.35578e-11	3.47257e-11	2.22e-11	1.1066e-11	1.41211e-11	3.18064e-11	3.0211e-11	2.28449e-11	3.67284e-11	2.28449e-11	2.71559e-13	2.7733e-11	1.92468e-11	1.83981e-11	2.25055e-11	2.0978e-11	3.30624e-11	1.20165e-11	2.19963e-11	2.00614e-11	2.92605e-11	2.28449e-11	4.0055e-11	2.10119e-11	1.89413e-11	2.39312e-11	2.66807e-11	2.8344e-11	2.22e-11	2.00275e-11	1.69725e-12	2.42367e-11	2.88532e-12
2255.38	8.11986e-12	1.78847e-11	2.26096e-11	2.51996e-11	2.32046e-11	8.81985e-12	3.49294e-11	7.69987e-12	1.36148e-11	2.32396e-11	1.88647e-11	1.49447e-11	1.81997e-11	3.17795e-11	2.05447e-11	5.38991e-12	2.39396e-11	3.50694e-11	2.25396e-11	1.12348e-11	1.43148e-11	3.20595e-11	3.04845e-11	2.30996e-11	3.70644e-11	2.30996e-11	2.79995e-13	2.81045e-11	1.94947e-11	1.85847e-11	2.27496e-11	2.11746e-11	3.35294e-11	1.22148e-11	2.21896e-11	2.04747e-11	2.95045e-11	2.30996e-11	4.05643e-11	2.13146e-11	1.91797e-11	2.41846e-11	2.69495e-11	2.86295e-11	2.25046e-11	2.02647e-11	1.71497e-12	2.44996e-11	2.90495e-12
2221.17	8.19152e-12	1.81152e-11	2.28424e-11	2.55128e-11	2.35642e-11	8.87716e-12	3.54725e-11	7.83067e-12	1.38931e-11	2.3492e-11	1.90895e-11	1.5084e-11	1.84039e-11	3.21526e-11	2.08216e-11	5.44899e-12	2.43941e-11	3.54365e-11	2.29146e-11	1.14393e-11	1.45427e-11	3.23691e-11	3.08535e-11	2.34198e-11	3.74934e-11	2.33837e-11	2.52602e-13	2.85079e-11	1.97751e-11	1.88369e-11	2.3059e-11	2.14351e-11	3.40291e-11	1.24136e-11	2.24455e-11	2.09299e-11	2.9807e-11	2.33837e-11	4.1102e-11	2.16516e-11	1.94864e-11	2.45024e-11	2.7281e-11	2.89771e-11	2.28424e-11	2.04968e-11	1.76821e-12	2.48272e-11	2.95905e-12
2187.45	8.29717e-12	1.83803e-11	2.31056e-11	2.58961e-11	2.39985e-11	8.96689e-12	3.60164e-11	7.99951e-12	1.41759e-11	2.38125e-11	1.93477e-11	1.52177e-11	1.86407e-11	3.25561e-11	2.10964e-11	5.54385e-12	2.48915e-11	3.59048e-11	2.33288e-11	1.16458e-11	1.4734e-11	3.27422e-11	3.12911e-11	2.37753e-11	3.80256e-11	2.37381e-11	2.60449e-13	2.89471e-11	2.00918e-11	1.91244e-11	2.3366e-11	2.16917e-11	3.45653e-11	1.26132e-11	2.26963e-11	2.14312e-11	3.01749e-11	2.37381e-11	4.17091e-11	2.20266e-11	1.97941e-11	2.48543e-11	2.76448e-11	2.93935e-11	2.32172e-11	2.07615e-11	1.82314e-12	2.52264e-11	3.01377e-12
2154.24	8.40146e-12	1.86827e-11	2.34397e-11	2.62785e-11	2.44371e-11	9.092e-12	3.65982e-11	8.17129e-12	1.45012e-11	2.41686e-11	1.96418e-11	1.54219e-11	1.89129e-11	3.30304e-11	2.14448e-11	5.60097e-12	2.53962e-11	3.64447e-11	2.3785e-11	1.18541e-11	1.49999e-11	3.31839e-11	3.17644e-11	2.41686e-11	3.8593e-11	2.41302e-11	2.6854e-13	2.94243e-11	2.04858e-11	1.94116e-11	2.37466e-11	2.20203e-11	3.5102e-11	1.28516e-11	2.30561e-11	2.19052e-11	3.06135e-11	2.41302e-11	4.23526e-11	2.24806e-11	2.01405e-11	2.52811e-11	2.80816e-11	2.98463e-11	2.36699e-11	2.10612e-11	1.87978e-12	2.56264e-11	3.06903e-12
2121.56	8.50408e-12	1.90254e-11	2.37719e-11	2.67384e-11	2.49189e-11	9.21605e-12	3.72202e-11	8.34586e-12	1.48327e-11	2.45629e-11	1.99747e-11	1.56633e-11	1.92232e-11	3.35812e-11	2.18337e-11	5.69575e-12	2.59869e-11	3.7062e-11	2.42861e-11	1.21035e-11	1.52282e-11	3.36999e-11	3.23155e-11	2.46025e-11	3.9277e-11	2.45629e-11	2.37323e-13	2.99818e-11	2.08844e-11	1.97769e-11	2.41279e-11	2.23875e-11	3.57171e-11	1.30528e-11	2.34159e-11	2.2427e-11	3.10893e-11	2.45629e-11	4.30742e-11	2.29412e-11	2.0568e-11	2.57496e-11	2.85579e-11	3.03774e-11	2.41279e-11	2.14382e-11	1.93814e-12	2.61055e-11	3.12475e-12
2089.35	8.64591e-12	1.94125e-11	2.41433e-11	2.72428e-11	2.54891e-11	9.38e-12	3.7887e-11	8.56434e-12	1.52119e-11	2.50405e-11	2.03505e-11	1.59052e-11	1.95756e-11	3.41758e-11	2.22265e-11	5.79113e-12	2.6631e-11	3.77239e-11	2.48366e-11	1.23979e-11	1.54974e-11	3.42574e-11	3.29116e-11	2.50813e-11	3.99669e-11	2.49997e-11	2.44696e-13	3.05869e-11	2.13293e-11	2.01466e-11	2.45919e-11	2.27975e-11	3.63373e-11	1.32951e-11	2.3817e-11	2.29606e-11	3.16473e-11	2.50405e-11	4.38413e-11	2.345e-11	2.1003e-11	2.6264e-11	2.9078e-11	3.0954e-11	2.45919e-11	2.18187e-11	1.99835e-12	2.6631e-11	3.18104e-12
2057.64	8.78835e-12	1.98053e-11	2.45569e-11	2.78368e-11	2.60707e-11	9.54523e-12	3.86014e-11	8.7463e-12	1.56004e-11	2.5524e-11	2.07724e-11	1.61891e-11	1.99315e-11	3.4817e-11	2.27067e-11	5.88693e-12	2.72901e-11	3.84753e-11	2.53979e-11	1.26989e-11	1.57686e-11	3.49011e-11	3.35555e-11	2.56081e-11	4.0788e-11	2.5524e-11	2.52297e-13	3.12428e-11	2.17816e-11	2.05622e-11	2.50194e-11	2.32534e-11	3.70036e-11	1.3582e-11	2.43046e-11	2.35057e-11	3.22099e-11	2.55661e-11	4.46566e-11	2.39682e-11	2.14452e-11	2.68276e-11	2.96869e-11	3.15792e-11	2.51456e-11	2.22442e-11	2.06043e-12	2.7206e-11	3.23781e-12
2026.42	8.93112e-12	2.02468e-11	2.50158e-11	2.83975e-11	2.66633e-11	9.75486e-12	3.9323e-11	8.97448e-12	1.60413e-11	2.60563e-11	2.12006e-11	1.64749e-11	2.03335e-11	3.55511e-11	2.31949e-11	6.02634e-12	2.80073e-11	3.92796e-11	2.60563e-11	1.30065e-11	1.60847e-11	3.55944e-11	3.42504e-11	2.61864e-11	4.16641e-11	2.60563e-11	2.16775e-13	3.19093e-11	2.22844e-11	2.09838e-11	2.55361e-11	2.37585e-11	3.76755e-11	1.38302e-11	2.4799e-11	2.41054e-11	3.28631e-11	2.60997e-11	4.55661e-11	2.45389e-11	2.19376e-11	2.74003e-11	3.03485e-11	3.22561e-11	2.57095e-11	2.26746e-11	2.12439e-12	2.78339e-11	3.33833e-12
1995.66	9.11916e-12	2.06969e-11	2.55247e-11	2.90562e-11	2.73575e-11	9.9238e-12	4.01422e-11	9.25327e-12	1.65397e-11	2.66423e-11	2.16804e-11	1.68079e-11	2.07863e-11	3.62978e-11	2.37366e-11	6.12414e-12	2.87879e-11	4.01422e-11	2.67317e-11	1.33211e-11	1.64056e-11	3.63425e-11	3.50015e-11	2.67764e-11	4.26008e-11	2.66423e-11	2.23509e-13	3.2677e-11	2.28426e-11	2.14568e-11	2.60611e-11	2.42731e-11	3.84435e-11	1.41258e-11	2.53459e-11	2.47201e-11	3.3571e-11	2.6687e-11	4.64899e-11	2.51224e-11	2.2485e-11	2.80727e-11	3.1023e-11	3.29452e-11	2.63293e-11	2.31555e-11	2.19039e-12	2.85197e-11	3.39734e-12
1965.36	9.31027e-12	2.12016e-11	2.60411e-11	2.97283e-11	2.8023e-11	1.01399e-11	4.09283e-11	9.49463e-12	1.70074e-11	2.72394e-11	2.22156e-11	1.71917e-11	2.12477e-11	3.71489e-11	2.42897e-11	6.2683e-12	2.95901e-11	4.10666e-11	2.74238e-11	1.36889e-11	1.67308e-11	3.71028e-11	3.58123e-11	2.74238e-11	4.36016e-11	2.72394e-11	2.30452e-13	3.35077e-11	2.346e-11	2.19851e-11	2.66403e-11	2.48427e-11	3.9223e-11	1.44263e-11	2.59489e-11	2.53497e-11	3.42913e-11	2.73316e-11	4.74732e-11	2.58106e-11	2.30452e-11	2.87604e-11	3.17563e-11	3.37382e-11	2.69629e-11	2.36905e-11	2.21234e-12	2.92213e-11	3.50287e-12
1935.54	9.50427e-12	2.17173e-11	2.6612e-11	3.04612e-11	2.87979e-11	1.04072e-11	4.17713e-11	9.7894e-12	1.75354e-11	2.79426e-11	2.27627e-11	1.75829e-11	2.17648e-11	3.80171e-11	2.49012e-11	6.41538e-12	3.04137e-11	4.20564e-11	2.81802e-11	1.41138e-11	1.70602e-11	3.79696e-11	3.66865e-11	2.81326e-11	4.46701e-11	2.7895e-11	1.90085e-13	3.43104e-11	2.40458e-11	2.25251e-11	2.72297e-11	2.54239e-11	4.0013e-11	1.47316e-11	2.65644e-11	2.59942e-11	3.50708e-11	2.80376e-11	4.85668e-11	2.64694e-11	2.36656e-11	2.95108e-11	3.25521e-11	3.4548e-11	2.76574e-11	2.42359e-11	2.28102e-12	2.9986e-11	3.61162e-12
1906.16	9.70153e-12	2.22939e-11	2.71937e-11	3.12115e-11	2.95946e-11	1.06325e-11	4.26769e-11	1.00935e-11	1.80801e-11	2.86146e-11	2.33719e-11	1.79821e-11	2.22939e-11	3.89531e-11	2.55277e-11	6.56568e-12	3.13095e-11	4.31179e-11	2.90066e-11	1.45033e-11	1.74431e-11	3.88551e-11	3.76302e-11	2.88596e-11	4.57638e-11	2.85656e-11	1.9599e-13	3.52293e-11	2.46948e-11	2.30779e-11	2.78796e-11	2.60667e-11	4.0864e-11	1.50423e-11	2.72427e-11	2.67037e-11	3.59152e-11	2.87126e-11	4.96836e-11	2.71937e-11	2.43028e-11	3.02805e-11	3.33674e-11	3.54253e-11	2.84186e-11	2.48418e-11	2.35188e-12	3.08195e-11	3.72382e-12
1877.22	9.95238e-12	2.28854e-11	2.78364e-11	3.20295e-11	3.04129e-11	1.09123e-11	4.35985e-11	1.04071e-11	1.86418e-11	2.93519e-11	2.39969e-11	1.84397e-11	2.28349e-11	3.99611e-11	2.62197e-11	6.76964e-12	3.22821e-11	4.42047e-11	2.98571e-11	1.49538e-11	1.7884e-11	3.98095e-11	3.85971e-11	2.96046e-11	4.69833e-11	2.93014e-11	2.02079e-13	3.61721e-11	2.54114e-11	2.36937e-11	2.85436e-11	2.67754e-11	4.17798e-11	1.54085e-11	2.79374e-11	2.73817e-11	3.67784e-11	2.95035e-11	5.08228e-11	2.79879e-11	2.49567e-11	3.11201e-11	3.42524e-11	3.63237e-11	2.91499e-11	2.54619e-11	2.42495e-12	3.16253e-11	3.8395e-12
1848.74	1.02093e-11	2.35438e-11	2.84922e-11	3.29197e-11	3.12529e-11	1.11989e-11	4.45874e-11	1.07302e-11	1.92726e-11	3.0159e-11	2.46377e-11	1.8908e-11	2.34397e-11	4.09934e-11	2.69296e-11	6.92772e-12	3.32843e-11	4.53167e-11	3.0732e-11	1.54181e-11	1.82829e-11	4.0785e-11	3.9587e-11	3.04195e-11	4.81815e-11	3.01069e-11	2.08353e-13	3.71388e-11	2.61482e-11	2.43252e-11	2.92735e-11	2.75025e-11	4.27123e-11	1.57827e-11	2.87006e-11	2.81276e-11	3.77118e-11	3.02632e-11	5.2036e-11	2.87527e-11	2.56795e-11	3.19821e-11	3.52116e-11	3.72951e-11	2.99507e-11	2.60962e-11	2.50023e-12	3.25551e-11	3.9587e-12
1820.68	1.04727e-11	2.42215e-11	2.92162e-11	3.37812e-11	3.217e-11	1.14931e-11	4.55966e-11	1.10635e-11	1.98713e-11	3.09885e-11	2.53494e-11	1.9388e-11	2.40604e-11	4.2052e-11	2.77124e-11	7.14293e-12	3.43183e-11	4.65633e-11	3.16867e-11	1.58433e-11	1.86898e-11	4.18372e-11	4.06556e-11	3.1257e-11	4.95172e-11	3.08811e-11	1.61119e-13	3.81851e-11	2.69068e-11	2.50271e-11	3.00218e-11	2.82495e-11	4.37169e-11	1.61656e-11	2.94847e-11	2.88403e-11	3.86685e-11	3.10959e-11	5.33303e-11	2.95921e-11	2.64235e-11	3.29219e-11	3.61443e-11	3.82926e-11	3.08274e-11	2.67994e-11	2.5779e-12	3.3459e-11	4.08168e-12
1793.04	1.07427e-11	2.49186e-11	2.99577e-11	3.47199e-11	3.3114e-11	1.18502e-11	4.66808e-11	1.14072e-11	2.0544e-11	3.18404e-11	2.60815e-11	1.99349e-11	2.46971e-11	4.31922e-11	2.84626e-11	7.36483e-12	3.53844e-11	4.77883e-11	3.26157e-11	1.63909e-11	1.91596e-11	4.29153e-11	4.17525e-11	3.21173e-11	5.08339e-11	3.17297e-11	1.66124e-13	3.92606e-11	2.76873e-11	2.56938e-11	3.08437e-11	2.90163e-11	4.47427e-11	1.6557e-11	3.02899e-11	2.96254e-11	3.97036e-11	3.20065e-11	5.46548e-11	3.0456e-11	2.71889e-11	3.38339e-11	3.72118e-11	3.93714e-11	3.17297e-11	2.75212e-11	2.65798e-12	3.4443e-11	4.20847e-12
1765.84	1.10191e-11	2.56351e-11	3.07165e-11	3.57407e-11	3.4085e-11	1.2161e-11	4.77875e-11	1.18184e-11	2.12389e-11	3.27147e-11	2.68341e-11	2.04967e-11	2.54067e-11	4.4419e-11	2.92891e-11	7.59347e-12	3.64829e-11	4.91578e-11	3.36282e-11	1.68998e-11	1.96403e-11	4.40764e-11	4.29345e-11	3.30573e-11	5.22979e-11	3.26576e-11	1.71281e-13	4.03653e-11	2.85469e-11	2.64344e-11	3.163e-11	2.986e-11	4.57892e-11	1.69569e-11	3.11732e-11	3.0431e-11	4.0765e-11	3.2886e-11	5.60661e-11	3.14016e-11	2.7976e-11	3.48843e-11	3.82528e-11	4.04795e-11	3.26006e-11	2.82614e-11	2.7405e-12	3.54552e-11	4.33913e-12
1739.03	1.13614e-11	2.64315e-11	3.15529e-11	3.67333e-11	3.51438e-11	1.25388e-11	4.89188e-11	1.21856e-11	2.19575e-11	3.36722e-11	2.76088e-11	2.10745e-11	2.61371e-11	4.56222e-11	3.0199e-11	7.82936e-12	3.76751e-11	5.05082e-11	3.46729e-11	1.74248e-11	2.01326e-11	4.5269e-11	4.40917e-11	3.40254e-11	5.37459e-11	3.35544e-11	1.76602e-13	4.15604e-11	2.94337e-11	2.72556e-11	3.24948e-11	3.07288e-11	4.69173e-11	1.74248e-11	3.20827e-11	3.12586e-11	4.18547e-11	3.38487e-11	5.75723e-11	3.23771e-11	2.8845e-11	3.59091e-11	3.93823e-11	4.16193e-11	3.36133e-11	2.90805e-11	2.82563e-12	3.65566e-11	4.47392e-12
1712.63	1.16537e-11	2.72525e-11	3.2351e-11	3.78137e-11	3.62356e-11	1.29283e-11	5.0135e-11	1.26248e-11	2.27003e-11	3.46575e-11	2.84665e-11	2.16685e-11	2.68277e-11	4.69181e-11	3.10764e-11	8.01189e-12	3.89062e-11	5.18952e-11	3.58107e-11	1.7966e-11	2.06367e-11	4.64932e-11	4.534e-11	3.50823e-11	5.52941e-11	3.45361e-11	1.82088e-13	4.27908e-11	3.03481e-11	2.80416e-11	3.34436e-11	3.16227e-11	4.80713e-11	1.78447e-11	3.30187e-11	3.21082e-11	4.30335e-11	3.48396e-11	5.90573e-11	3.33222e-11	2.97411e-11	3.70246e-11	4.0545e-11	4.28515e-11	3.45968e-11	2.98625e-11	2.91341e-12	3.76316e-11	4.6129e-12
1686.65	1.20155e-11	2.80986e-11	3.32302e-11	3.8925e-11	3.7298e-11	1.33296e-11	5.13786e-11	1.30793e-11	2.34677e-11	3.56083e-11	2.93502e-11	2.22786e-11	2.7598e-11	4.82495e-11	3.19786e-11	8.26062e-12	4.01767e-11	5.33811e-11	3.69225e-11	1.85864e-11	2.11522e-11	4.77489e-11	4.66225e-11	3.61089e-11	5.68231e-11	3.55457e-11	1.25161e-13	4.40567e-11	3.12902e-11	2.88496e-11	3.43567e-11	3.25419e-11	4.92508e-11	1.83361e-11	3.39812e-11	3.29799e-11	4.41818e-11	3.5796e-11	6.06405e-11	3.43567e-11	3.06644e-11	3.81115e-11	4.17412e-11	4.40567e-11	3.56083e-11	3.0727e-11	3.00386e-12	3.87999e-11	4.75612e-12
1661.04	1.23887e-11	2.89715e-11	3.4198e-11	4.00697e-11	3.84566e-11	1.37437e-11	5.2652e-11	1.34856e-11	2.43257e-11	3.67145e-11	3.01975e-11	2.29062e-11	2.83908e-11	4.96194e-11	3.2972e-11	8.58176e-12	4.14247e-11	5.49104e-11	3.8134e-11	1.91638e-11	2.17448e-11	4.91032e-11	4.80062e-11	3.71661e-11	5.84592e-11	3.65854e-11	1.29049e-13	4.53607e-11	3.22623e-11	2.97458e-11	3.53594e-11	3.35528e-11	5.04582e-11	1.87766e-11	3.49723e-11	3.38754e-11	4.54253e-11	3.6908e-11	6.22662e-11	3.5424e-11	3.1617e-11	3.92954e-11	4.29733e-11	4.53607e-11	3.67145e-11	3.1617e-11	3.09718e-12	4.00052e-11	4.96839e-12
1635.83	1.27736e-11	2.98715e-11	3.51273e-11	4.1248e-11	3.96513e-11	1.41707e-11	5.3955e-11	1.39711e-11	2.5148e-11	3.77885e-11	3.11356e-11	2.36178e-11	2.92062e-11	5.10277e-11	3.39963e-11	8.84835e-12	4.27781e-11	5.64831e-11	3.93186e-11	1.98256e-11	2.22872e-11	5.0429e-11	4.93645e-11	3.83207e-11	6.01422e-11	3.77219e-11	1.33058e-13	4.67033e-11	3.32645e-11	3.06699e-11	3.63248e-11	3.45285e-11	5.17595e-11	1.92934e-11	3.60587e-11	3.48612e-11	4.67033e-11	3.7988e-11	6.39343e-11	3.65244e-11	3.25992e-11	4.05161e-11	4.43083e-11	4.67033e-11	3.7855e-11	3.25327e-11	3.19339e-12	4.1248e-11	5.12273e-12
1611.01	1.31701e-11	3.07989e-11	3.60807e-11	4.25285e-11	4.08823e-11	1.46106e-11	5.53557e-11	1.44734e-11	2.59973e-11	3.8893e-11	3.21022e-11	2.42824e-11	3.0113e-11	5.25433e-11	3.50518e-11	9.12306e-12	4.41748e-11	5.80995e-11	4.06079e-11	2.05097e-11	2.29105e-11	5.18574e-11	5.07599e-11	3.94418e-11	6.18722e-11	3.88245e-11	1.37189e-13	4.80847e-11	3.42972e-11	3.15534e-11	3.7384e-11	3.55319e-11	5.30921e-11	1.98238e-11	3.71782e-11	3.58063e-11	4.80161e-11	3.90988e-11	6.57135e-11	3.76583e-11	3.36113e-11	4.17054e-11	4.56153e-11	4.80847e-11	3.89616e-11	3.34741e-11	3.29253e-12	4.25285e-11	5.28177e-12
1586.55	1.35793e-11	3.17557e-11	3.71308e-11	4.3779e-11	4.21523e-11	1.50645e-11	5.67217e-11	1.49938e-11	2.69463e-11	4.00305e-11	3.30994e-11	2.50368e-11	3.09777e-11	5.40341e-11	3.60699e-11	9.40647e-12	4.56178e-11	5.97629e-11	4.19401e-11	2.12176e-11	2.35515e-11	5.32562e-11	5.2266e-11	4.0667e-11	6.37235e-11	3.99598e-11	1.41451e-13	4.95784e-11	3.53627e-11	3.25336e-11	3.84746e-11	3.66357e-11	5.44585e-11	2.03689e-11	3.82624e-11	3.68479e-11	4.93663e-11	4.02427e-11	6.75427e-11	3.88989e-11	3.46554e-11	4.3001e-11	4.69616e-11	4.95077e-11	4.0172e-11	3.44432e-11	3.39481e-12	4.38497e-11	5.51657e-12
1562.47	1.40011e-11	3.27421e-11	3.82113e-11	4.5066e-11	4.34617e-11	1.55325e-11	5.81921e-11	1.55325e-11	2.78563e-11	4.12741e-11	3.41277e-11	2.58145e-11	3.18671e-11	5.55668e-11	3.71904e-11	9.69868e-12	4.71079e-11	6.15465e-11	4.3243e-11	2.19496e-11	2.42102e-11	5.47647e-11	5.37438e-11	4.18574e-11	6.55572e-11	4.12011e-11	7.29224e-14	5.10457e-11	3.65341e-11	3.35443e-11	3.96698e-11	3.77738e-11	5.58585e-11	2.09287e-11	3.9451e-11	3.78467e-11	5.0754e-11	4.14199e-11	6.93492e-11	4.01073e-11	3.58049e-11	4.43368e-11	4.84205e-11	5.09727e-11	4.14199e-11	3.55132e-11	3.50027e-12	4.52119e-11	5.68795e-12
1538.76	1.44358e-11	3.38338e-11	3.92473e-11	4.64651e-11	4.4811e-11	1.60899e-11	5.96979e-11	1.60899e-11	2.88716e-11	4.24803e-11	3.52624e-11	2.65408e-11	3.28564e-11	5.72168e-11	3.8345e-11	1.0075e-11	4.87207e-11	6.33069e-11	4.46607e-11	2.27063e-11	2.48867e-11	5.63145e-11	5.53371e-11	4.31569e-11	6.74421e-11	4.24051e-11	7.51863e-14	5.25552e-11	3.76683e-11	3.45857e-11	4.08262e-11	3.88713e-11	5.7292e-11	2.15785e-11	4.06758e-11	3.89465e-11	5.21793e-11	4.26307e-11	7.12766e-11	4.13525e-11	3.69165e-11	4.57133e-11	4.98485e-11	5.24801e-11	4.27058e-11	3.65406e-11	3.60894e-12	4.66155e-11	5.86453e-12
1515.4	1.49617e-11	3.48849e-11	4.03889e-11	4.78311e-11	4.62031e-11	1.65897e-11	6.12424e-11	1.66672e-11	2.9846e-11	4.37224e-11	3.63578e-11	2.73652e-11	3.37996e-11	5.88392e-11	3.95362e-11	1.03879e-11	5.02342e-11	6.51185e-11	4.61256e-11	2.34892e-11	2.55823e-11	5.78314e-11	5.69011e-11	4.44976e-11	6.93822e-11	4.37224e-11	7.7522e-14	5.41103e-11	3.88385e-11	3.56601e-11	4.20169e-11	4.00789e-11	5.88392e-11	2.21713e-11	4.18619e-11	4.00789e-11	5.36452e-11	4.38774e-11	7.32583e-11	4.26371e-11	3.80633e-11	4.71334e-11	5.13971e-11	5.41103e-11	4.40325e-11	3.75982e-11	3.72105e-12	4.80636e-11	6.12424e-12
1492.4	1.54265e-11	3.60485e-11	4.15637e-11	4.9237e-11	4.75585e-11	1.71051e-11	6.28251e-11	1.72649e-11	3.0933e-11	4.50806e-11	3.74873e-11	2.82153e-11	3.47696e-11	6.05871e-11	4.07644e-11	1.07106e-11	5.18747e-11	6.69815e-11	4.76384e-11	2.42988e-11	2.6297e-11	5.94681e-11	5.85888e-11	4.58e-11	7.13777e-11	4.50007e-11	7.99302e-14	5.57113e-11	4.0045e-11	3.67679e-11	4.32422e-11	4.1244e-11	6.03473e-11	2.27801e-11	4.31623e-11	4.1164e-11	5.51518e-11	4.52405e-11	7.52942e-11	4.39616e-11	3.93257e-11	4.85975e-11	5.29138e-11	5.56314e-11	4.54003e-11	3.87661e-11	3.83665e-12	4.96366e-11	6.31448e-12
1469.76	1.59879e-11	3.71677e-11	4.27717e-11	5.07656e-11	4.9035e-11	1.77185e-11	6.45283e-11	1.78833e-11	3.19757e-11	4.63978e-11	3.86511e-11	2.90089e-11	3.58491e-11	6.23032e-11	4.203e-11	1.11256e-11	5.35676e-11	6.88962e-11	4.91998e-11	2.51356e-11	2.7031e-11	6.11495e-11	6.02429e-11	4.72219e-11	7.34288e-11	4.63978e-11	8.24117e-14	5.74409e-11	4.13707e-11	3.7827e-11	4.45847e-11	4.25244e-11	6.19736e-11	2.34049e-11	4.45023e-11	4.23596e-11	5.66992e-11	4.65626e-11	7.73846e-11	4.54088e-11	4.05466e-11	5.01063e-11	5.45565e-11	5.73585e-11	4.68098e-11	3.98873e-11	3.95576e-12	5.11777e-11	6.59294e-12
1447.44	1.64845e-11	3.84073e-11	4.40154e-11	5.22577e-11	5.05582e-11	1.82689e-11	6.6193e-11	1.85239e-11	3.3139e-11	4.77541e-11	3.98518e-11	2.99101e-11	3.68778e-11	6.40687e-11	4.33356e-11	1.14712e-11	5.53166e-11	7.08665e-11	5.07282e-11	2.59164e-11	2.77858e-11	6.27942e-11	6.19444e-11	4.86039e-11	7.55399e-11	4.78391e-11	8.49718e-14	5.91404e-11	4.26558e-11	3.90021e-11	4.58848e-11	4.37605e-11	6.36439e-11	2.4132e-11	4.57998e-11	4.35905e-11	5.82907e-11	4.79241e-11	7.95336e-11	4.68195e-11	4.18911e-11	5.15779e-11	5.61664e-11	5.90554e-11	4.8179e-11	4.11264e-11	4.07865e-12	5.27675e-11	6.88272e-12
1425.47	1.70842e-11	3.96004e-11	4.52951e-11	5.37934e-11	5.21288e-11	1.88365e-11	6.78989e-11	1.91869e-11	3.42561e-11	4.92376e-11	4.11774e-11	3.08392e-11	3.79357e-11	6.58838e-11	4.45942e-11	1.18275e-11	5.71227e-11	7.28051e-11	5.23916e-11	2.68091e-11	2.86489e-11	6.45696e-11	6.37811e-11	5.01137e-11	7.77113e-11	4.92376e-11	8.76114e-14	6.08899e-11	4.39809e-11	4.02137e-11	4.73102e-11	4.51199e-11	6.52705e-11	2.4794e-11	4.72226e-11	4.48571e-11	5.99262e-11	4.92376e-11	8.17415e-11	4.82739e-11	4.31924e-11	5.31802e-11	5.79112e-11	6.08023e-11	4.96757e-11	4.23163e-11	4.20535e-12	5.44067e-11	7.09653e-12
1403.84	1.7705e-11	4.09201e-11	4.6611e-11	5.53732e-11	5.36569e-11	1.95116e-11	6.97359e-11	1.98729e-11	3.55002e-11	5.06759e-11	4.24558e-11	3.17967e-11	3.90232e-11	6.77486e-11	4.59787e-11	1.22851e-11	5.88961e-11	7.48847e-11	5.40182e-11	2.77317e-11	2.9448e-11	6.63033e-11	6.55806e-11	5.15792e-11	7.9853e-11	5.07663e-11	0	6.269e-11	4.53464e-11	4.14621e-11	4.86886e-11	4.64303e-11	6.70259e-11	2.55638e-11	4.85983e-11	4.61594e-11	6.1606e-11	5.06759e-11	8.40082e-11	4.97726e-11	4.45334e-11	5.47408e-11	5.96187e-11	6.25997e-11	5.12179e-11	4.35397e-11	4.33591e-12	5.60958e-11	7.40718e-12
1382.53	1.8255e-11	4.21913e-11	4.79658e-11	5.70002e-11	5.53237e-11	2.01177e-11	7.15296e-11	2.05834e-11	3.66962e-11	5.2157e-11	4.37746e-11	3.26913e-11	4.02354e-11	6.96669e-11	4.7407e-11	1.26667e-11	6.08188e-11	7.70248e-11	5.57894e-11	2.86864e-11	3.02697e-11	6.81767e-11	6.74316e-11	5.31815e-11	8.21473e-11	5.22502e-11	0	6.45443e-11	4.6755e-11	4.27501e-11	5.0108e-11	4.78727e-11	6.88287e-11	2.62648e-11	5.0108e-11	4.7407e-11	6.33335e-11	5.2157e-11	8.63385e-11	5.13188e-11	4.60099e-11	5.64414e-11	6.13777e-11	6.44512e-11	5.2809e-11	4.48923e-11	4.4706e-12	5.78384e-11	7.63728e-12
1361.54	1.89181e-11	4.3598e-11	4.93599e-11	5.86749e-11	5.70423e-11	2.08387e-11	7.34636e-11	2.13189e-11	3.79322e-11	5.36813e-11	4.51345e-11	3.37068e-11	4.13893e-11	7.1639e-11	4.88797e-11	1.30602e-11	6.27082e-11	7.91294e-11	5.75225e-11	2.96735e-11	3.1114e-11	7.00065e-11	6.93343e-11	5.47376e-11	8.44111e-11	5.37773e-11	0	6.63573e-11	4.82075e-11	4.40782e-11	5.16646e-11	4.92638e-11	7.05827e-11	2.69847e-11	5.15686e-11	4.87837e-11	6.51089e-11	5.36813e-11	8.87325e-11	5.2913e-11	4.74392e-11	5.80987e-11	6.31883e-11	6.63573e-11	5.44495e-11	4.61908e-11	4.60948e-12	5.96352e-11	7.97056e-12
1340.89	1.96044e-11	4.49515e-11	5.07933e-11	6.03975e-11	5.87143e-11	2.14857e-11	7.53483e-11	2.20797e-11	3.93079e-11	5.52488e-11	4.65357e-11	3.47533e-11	4.25753e-11	7.36651e-11	5.02982e-11	1.35647e-11	6.4754e-11	8.13881e-11	5.94073e-11	3.06938e-11	3.208e-11	7.18829e-11	7.11898e-11	5.6338e-11	8.67347e-11	5.54469e-11	0	6.83184e-11	4.97041e-11	4.53476e-11	5.31696e-11	5.06943e-11	7.2477e-11	2.78224e-11	5.30706e-11	5.01992e-11	6.69323e-11	5.51498e-11	9.11903e-11	5.45557e-11	4.8912e-11	5.99024e-11	6.5051e-11	6.82194e-11	5.60409e-11	4.75259e-11	4.75259e-12	6.13876e-11	8.31703e-12
1320.53	2.03155e-11	4.645e-11	5.22691e-11	6.21716e-11	6.04361e-11	2.22552e-11	7.73827e-11	2.28677e-11	4.0631e-11	5.6863e-11	4.79814e-11	3.57308e-11	4.37958e-11	7.57493e-11	5.18607e-11	1.39861e-11	6.67656e-11	8.36101e-11	6.12528e-11	3.16473e-11	3.29744e-11	7.38096e-11	7.31971e-11	5.7986e-11	8.92249e-11	5.70672e-11	0	7.03386e-11	5.12482e-11	4.67563e-11	5.47192e-11	5.2167e-11	7.44222e-11	2.85846e-11	5.47192e-11	5.16566e-11	6.87052e-11	5.67609e-11	9.37168e-11	5.62505e-11	5.04315e-11	6.16612e-11	6.70718e-11	7.02366e-11	5.77818e-11	4.89002e-11	4.90022e-12	6.32946e-11	8.57539e-12
1300.48	2.09466e-11	4.7893e-11	5.37875e-11	6.39977e-11	6.22083e-11	2.29466e-11	7.93656e-11	2.36833e-11	4.19985e-11	5.85242e-11	4.95772e-11	3.68408e-11	4.5051e-11	7.78919e-11	5.34718e-11	1.45258e-11	6.88396e-11	8.58916e-11	6.31556e-11	3.27357e-11	3.38935e-11	7.57868e-11	7.52604e-11	5.96821e-11	9.15757e-11	5.87347e-11	0	7.23132e-11	5.28402e-11	4.82088e-11	5.6419e-11	5.37875e-11	7.64183e-11	2.93674e-11	5.63138e-11	5.3156e-11	7.0629e-11	5.83137e-11	9.62071e-11	5.78927e-11	5.19981e-11	6.34714e-11	6.89449e-11	7.23132e-11	5.94716e-11	5.0314e-11	5.05245e-12	6.52608e-11	8.94705e-12
1280.75	2.17055e-11	4.94884e-11	5.53489e-11	6.58761e-11	6.40311e-11	2.37675e-11	8.13954e-11	2.45272e-11	4.34109e-11	6.02326e-11	5.11163e-11	3.7876e-11	4.63411e-11	7.99846e-11	5.50233e-11	1.49768e-11	7.08683e-11	8.82327e-11	6.51164e-11	3.38605e-11	3.48372e-11	7.7814e-11	7.72714e-11	6.14264e-11	9.40931e-11	6.04497e-11	0	7.44497e-11	5.43721e-11	4.9597e-11	5.80621e-11	5.53489e-11	7.83567e-11	3.01706e-11	5.79535e-11	5.46977e-11	7.24962e-11	6.00156e-11	9.88683e-11	5.969e-11	5.36125e-11	6.53334e-11	7.09768e-11	7.43412e-11	6.12094e-11	5.17675e-11	5.20931e-12	6.71784e-11	9.33334e-12
1261.31	2.24916e-11	5.10258e-11	5.69564e-11	6.78106e-11	6.59083e-11	2.45058e-11	8.35883e-11	2.5401e-11	4.48713e-11	6.19918e-11	5.25924e-11	3.90526e-11	4.76688e-11	8.21336e-11	5.66207e-11	1.55539e-11	7.30698e-11	9.0526e-11	6.71392e-11	3.49124e-11	3.59195e-11	7.97837e-11	7.9448e-11	6.32227e-11	9.66804e-11	6.22156e-11	-1.11899e-13	7.65387e-11	5.60612e-11	5.11377e-11	5.97539e-11	5.68445e-11	8.04551e-11	3.11078e-11	5.9642e-11	5.6285e-11	7.44126e-11	6.16562e-11	1.01492e-10	6.15443e-11	5.52779e-11	6.72511e-11	7.30698e-11	7.65387e-11	6.31108e-11	5.32638e-11	5.37113e-12	6.92653e-11	9.62328e-12
1242.16	2.33057e-11	5.26109e-11	5.86104e-11	6.96864e-11	6.78403e-11	2.53824e-11	8.57234e-11	2.63054e-11	4.63807e-11	6.36869e-11	5.42261e-11	4.01504e-11	4.90343e-11	8.44543e-11	5.83796e-11	1.60371e-11	7.52243e-11	9.29921e-11	6.92249e-11	3.61123e-11	3.69199e-11	8.19161e-11	8.157e-11	6.4956e-11	9.92223e-11	6.4033e-11	-1.15375e-13	7.86856e-11	5.76874e-11	5.26109e-11	6.14948e-11	5.8495e-11	8.24929e-11	3.19588e-11	6.13794e-11	5.78027e-11	7.63781e-11	6.33407e-11	1.04183e-10	6.33407e-11	5.69951e-11	6.92249e-11	7.5109e-11	7.86856e-11	6.4956e-11	5.4803e-11	5.53799e-12	7.13016e-11	1.00376e-11
1223.32	2.41482e-11	5.42442e-11	6.0311e-11	7.17309e-11	6.98276e-11	2.61705e-11	8.7909e-11	2.72411e-11	4.79395e-11	6.55451e-11	5.59096e-11	4.1278e-11	5.04376e-11	8.67194e-11	6.00731e-11	1.66539e-11	7.75598e-11	9.54033e-11	7.12551e-11	3.72334e-11	3.79472e-11	8.39834e-11	8.37455e-11	6.68536e-11	1.01827e-10	6.5902e-11	-1.18957e-13	8.08905e-11	5.94784e-11	5.41253e-11	6.3285e-11	6.01921e-11	8.46972e-11	3.2832e-11	6.3166e-11	5.94784e-11	7.83925e-11	6.50693e-11	1.07061e-10	6.51883e-11	5.86457e-11	7.11361e-11	7.73218e-11	8.08905e-11	6.68536e-11	5.63855e-11	5.70992e-12	7.33963e-11	1.04682e-11
1204.74	2.5021e-11	5.59293e-11	6.19393e-11	7.37139e-11	7.18741e-11	2.71061e-11	9.01492e-11	2.821e-11	4.94288e-11	6.7336e-11	5.75238e-11	4.25603e-11	5.18818e-11	8.89227e-11	6.18166e-11	1.71713e-11	7.98465e-11	9.7999e-11	7.34686e-11	3.85127e-11	3.90034e-11	8.62244e-11	8.59791e-11	6.86852e-11	1.04622e-10	6.78266e-11	-1.22652e-13	8.31581e-11	6.12034e-11	5.58067e-11	6.51282e-11	6.19393e-11	8.68377e-11	3.37293e-11	6.50056e-11	6.10807e-11	8.04597e-11	6.68454e-11	1.09896e-10	6.72133e-11	6.04675e-11	7.32233e-11	7.94785e-11	8.31581e-11	6.88078e-11	5.78918e-11	5.8873e-12	7.55537e-11	1.07934e-11
1186.45	2.57983e-11	5.76668e-11	6.3737e-11	7.57509e-11	7.38539e-11	2.79481e-11	9.24439e-11	2.90863e-11	5.10907e-11	6.91748e-11	5.93108e-11	4.37559e-11	5.32406e-11	9.13057e-11	6.36105e-11	1.77047e-11	8.22004e-11	1.00537e-10	7.56244e-11	3.97091e-11	4.00885e-11	8.83971e-11	8.82706e-11	7.05659e-11	1.0724e-10	6.98072e-11	-1.26462e-13	8.5362e-11	6.29782e-11	5.74138e-11	6.7025e-11	6.36105e-11	8.91559e-11	3.46506e-11	6.6772e-11	6.28517e-11	8.25798e-11	6.8669e-11	1.12678e-10	6.91748e-11	6.22194e-11	7.5245e-11	8.16946e-11	8.54885e-11	7.06924e-11	5.95637e-11	6.19665e-12	7.77743e-11	1.12551e-11
1168.45	2.67296e-11	5.95875e-11	6.5455e-11	7.79722e-11	7.60164e-11	2.89462e-11	9.47923e-11	3.01197e-11	5.26769e-11	7.11921e-11	6.10217e-11	4.4984e-11	5.47631e-11	9.37492e-11	6.5455e-11	1.83848e-11	8.4622e-11	1.03137e-10	7.78419e-11	4.09419e-11	4.12027e-11	9.06199e-11	9.04895e-11	7.24959e-11	1.10048e-10	7.17136e-11	-1.30388e-13	8.77514e-11	6.4803e-11	5.90659e-11	6.89754e-11	6.5455e-11	9.14023e-11	3.57264e-11	6.87147e-11	6.46726e-11	8.47524e-11	7.04097e-11	1.15654e-10	7.11921e-11	6.40207e-11	7.74507e-11	8.41005e-11	8.78818e-11	7.27567e-11	6.11521e-11	6.38903e-12	8.00585e-11	1.1735e-11
1150.72	2.76944e-11	6.14386e-11	6.73539e-11	8.01256e-11	7.8109e-11	2.98454e-11	9.71993e-11	3.11898e-11	5.44477e-11	7.31347e-11	6.29174e-11	4.63814e-11	5.61955e-11	9.61238e-11	6.73539e-11	1.89559e-11	8.6982e-11	1.05669e-10	8.01256e-11	4.23482e-11	4.23482e-11	9.28973e-11	9.28973e-11	7.44791e-11	1.12929e-10	7.38069e-11	-1.34439e-13	9.0074e-11	6.66817e-11	6.07664e-11	7.08493e-11	6.72194e-11	9.37039e-11	3.67018e-11	7.05804e-11	6.64128e-11	8.6982e-11	7.23281e-11	1.18709e-10	7.32692e-11	6.60095e-11	7.95878e-11	8.64442e-11	9.03429e-11	7.48824e-11	6.29174e-11	6.5875e-12	8.2411e-11	1.20995e-11
1133.25	2.86933e-11	6.33471e-11	6.9169e-11	8.23374e-11	8.02582e-11	3.07726e-11	9.96643e-11	3.21587e-11	5.61392e-11	7.51294e-11	6.47333e-11	4.76836e-11	5.78025e-11	9.8694e-11	6.93076e-11	1.95447e-11	8.95454e-11	1.08397e-10	8.2476e-11	4.36638e-11	4.35252e-11	9.52286e-11	9.52286e-11	7.65156e-11	1.15882e-10	7.58225e-11	-1.38615e-13	9.25949e-11	6.86145e-11	6.25155e-11	7.29116e-11	6.9169e-11	9.60603e-11	3.77033e-11	7.26344e-11	6.83373e-11	8.91296e-11	7.41591e-11	1.21704e-10	7.5268e-11	6.79214e-11	8.1783e-11	8.88523e-11	9.27335e-11	7.69314e-11	6.45947e-11	6.79214e-12	8.46939e-11	1.2614e-11
1116.05	2.97271e-11	6.51709e-11	7.11735e-11	8.46078e-11	8.2464e-11	3.18709e-11	1.02187e-10	3.33e-11	5.8025e-11	7.71761e-11	6.6743e-11	4.90211e-11	5.93112e-11	1.01186e-10	7.11735e-11	2.02944e-11	9.20396e-11	1.11191e-10	8.48936e-11	4.50194e-11	4.47335e-11	9.74705e-11	9.77563e-11	7.86052e-11	1.18765e-10	7.78907e-11	-1.42919e-13	9.50409e-11	7.04589e-11	6.41705e-11	7.50323e-11	7.10306e-11	9.84709e-11	3.8731e-11	7.46035e-11	7.0173e-11	9.1325e-11	7.61756e-11	1.24911e-10	7.74619e-11	6.98872e-11	8.40361e-11	9.11821e-11	9.53267e-11	7.91769e-11	6.63142e-11	6.86009e-12	8.71804e-11	1.30056e-11
1099.11	3.07979e-11	6.71954e-11	7.30897e-11	8.67941e-11	8.47311e-11	3.28609e-11	1.04624e-10	3.43345e-11	5.98275e-11	7.92788e-11	6.8669e-11	5.03966e-11	6.10064e-11	1.0374e-10	7.32371e-11	2.09249e-11	9.47514e-11	1.13908e-10	8.73835e-11	4.62705e-11	4.59758e-11	9.9909e-11	1.00204e-10	8.07524e-11	1.21718e-10	8.0163e-11	-1.47358e-13	9.75512e-11	7.25003e-11	6.60165e-11	7.70684e-11	7.29424e-11	1.0094e-10	3.97868e-11	7.66264e-11	7.22056e-11	9.37199e-11	7.80999e-11	1.28054e-10	7.97209e-11	7.19109e-11	8.62047e-11	9.37199e-11	9.7846e-11	8.13418e-11	6.82269e-11	7.0732e-12	8.97412e-11	1.3557e-11
1082.42	3.19066e-11	6.92828e-11	7.50564e-11	8.91865e-11	8.70594e-11	3.38817e-11	1.07267e-10	3.5553e-11	6.1686e-11	8.14377e-11	7.06503e-11	5.18102e-11	6.25977e-11	1.06355e-10	7.53603e-11	2.15749e-11	9.7391e-11	1.16687e-10	8.99461e-11	4.77079e-11	4.72521e-11	1.02253e-10	1.02709e-10	8.28051e-11	1.2474e-10	8.23493e-11	-1.51936e-13	1.00126e-10	7.46006e-11	6.79154e-11	7.91587e-11	7.49045e-11	1.03468e-10	4.08708e-11	7.87029e-11	7.41448e-11	9.60236e-11	8.00703e-11	1.31273e-10	8.18935e-11	7.39928e-11	8.85787e-11	9.61755e-11	1.00582e-10	8.35648e-11	7.00425e-11	7.29293e-12	9.22252e-11	1.41301e-11
1066	3.28971e-11	7.12771e-11	7.70733e-11	9.1642e-11	8.94489e-11	3.50903e-11	1.0997e-10	3.66568e-11	6.34445e-11	8.34961e-11	7.2687e-11	5.3262e-11	6.42277e-11	1.09031e-10	7.73866e-11	2.24014e-11	1.00101e-10	1.19526e-10	9.24253e-11	4.9189e-11	4.85624e-11	1.04801e-10	1.05271e-10	8.50626e-11	1.27829e-10	8.45927e-11	-3.13306e-13	1.02764e-10	7.66033e-11	6.97106e-11	8.14596e-11	7.69166e-11	1.06054e-10	4.1983e-11	8.0833e-11	7.61334e-11	9.83781e-11	8.20862e-11	1.34565e-10	8.41227e-11	7.61334e-11	9.10154e-11	9.88481e-11	1.03234e-10	8.58459e-11	7.19038e-11	7.51934e-12	9.47751e-11	1.45687e-11
1049.82	3.40806e-11	7.34913e-11	7.91445e-11	9.40043e-11	9.1743e-11	3.61804e-11	1.12579e-10	3.77955e-11	6.54154e-11	8.57668e-11	7.47835e-11	5.47551e-11	6.60615e-11	1.11771e-10	7.96291e-11	2.30973e-11	1.02888e-10	1.22432e-10	9.51349e-11	5.07171e-11	4.99095e-11	1.07249e-10	1.07895e-10	8.72205e-11	1.30992e-10	8.68975e-11	-3.23039e-13	1.05472e-10	7.866e-11	7.17146e-11	8.36671e-11	7.8983e-11	1.08703e-10	4.31257e-11	8.3021e-11	7.81754e-11	1.00788e-10	8.41516e-11	1.37776e-10	8.65744e-11	7.83369e-11	9.33582e-11	1.01434e-10	1.05795e-10	8.81896e-11	7.38144e-11	7.75293e-12	9.73962e-11	1.51828e-11
1033.88	3.53058e-11	7.56078e-11	8.12701e-11	9.65915e-11	9.426e-11	3.73043e-11	1.1541e-10	3.89697e-11	6.74475e-11	8.80981e-11	7.69401e-11	5.6123e-11	6.77806e-11	1.14577e-10	8.17697e-11	2.38148e-11	1.05584e-10	1.25402e-10	9.77573e-11	5.21261e-11	5.12934e-11	1.09748e-10	1.10581e-10	8.94304e-11	1.34062e-10	8.92638e-11	-3.33074e-13	1.08083e-10	8.0937e-11	7.36094e-11	8.59331e-11	8.11035e-11	1.11247e-10	4.42988e-11	8.5267e-11	8.02708e-11	1.03253e-10	8.62662e-11	1.41223e-10	8.89308e-11	8.04374e-11	9.59253e-11	1.04086e-10	1.08582e-10	9.05961e-11	7.56078e-11	7.99378e-12	1.00089e-10	1.56545e-11
1018.19	3.65737e-11	7.79551e-11	8.34498e-11	9.90751e-11	9.66712e-11	3.84625e-11	1.18135e-10	4.01795e-11	6.93698e-11	9.03181e-11	7.89854e-11	5.76937e-11	6.95415e-11	1.17276e-10	8.39649e-11	2.45541e-11	1.08519e-10	1.28437e-10	1.00449e-10	5.37444e-11	5.25424e-11	1.12297e-10	1.13155e-10	9.16917e-11	1.37366e-10	9.152e-11	-3.43415e-13	1.10923e-10	8.31064e-11	7.57229e-11	8.82576e-11	8.32781e-11	1.14014e-10	4.55025e-11	8.75707e-11	8.24195e-11	1.05772e-10	8.84293e-11	1.44749e-10	9.13483e-11	8.27629e-11	9.83883e-11	1.06802e-10	1.11438e-10	9.30654e-11	7.76117e-11	8.24195e-12	1.02853e-10	1.63122e-11
1002.74	3.78869e-11	8.01998e-11	8.5688e-11	1.01622e-10	9.93202e-11	3.98343e-11	1.21096e-10	4.14277e-11	7.15247e-11	9.25926e-11	8.1262e-11	5.93089e-11	7.13477e-11	1.20211e-10	8.62191e-11	2.53169e-11	1.11536e-10	1.31365e-10	1.03215e-10	5.52369e-11	5.39976e-11	1.149e-10	1.15962e-10	9.4009e-11	1.40571e-10	9.4009e-11	-3.54083e-13	1.13661e-10	8.53339e-11	7.77212e-11	9.06452e-11	8.53339e-11	1.1667e-10	4.65619e-11	8.976e-11	8.46258e-11	1.08172e-10	9.04682e-11	1.48184e-10	9.38319e-11	8.51569e-11	1.00914e-10	1.09589e-10	1.14369e-10	9.56024e-11	7.96686e-11	8.49799e-12	1.05694e-10	1.68189e-11
987.513	3.92464e-11	8.25086e-11	8.79848e-11	1.04414e-10	1.01858e-10	4.10717e-11	1.23945e-10	4.27146e-11	7.35641e-11	9.51039e-11	8.36039e-11	6.07862e-11	7.3199e-11	1.23033e-10	8.85325e-11	2.61034e-11	1.14453e-10	1.34533e-10	1.06056e-10	5.69529e-11	5.54925e-11	1.17557e-10	1.18652e-10	9.63817e-11	1.44025e-10	9.65643e-11	-3.65082e-13	1.16461e-10	8.76197e-11	7.97705e-11	9.3096e-11	8.76197e-11	1.19564e-10	4.78258e-11	9.21833e-11	8.68896e-11	1.10803e-10	9.27309e-11	1.51692e-10	9.63817e-11	8.74372e-11	1.03501e-10	1.12445e-10	1.17374e-10	9.80246e-11	8.17784e-11	8.76197e-12	1.08612e-10	1.7524e-11
972.53	4.04648e-11	8.4882e-11	9.034e-11	1.07091e-10	1.04456e-10	4.23469e-11	1.26852e-10	4.40407e-11	7.56597e-11	9.74919e-11	8.60112e-11	6.24852e-11	7.50951e-11	1.25911e-10	9.09046e-11	2.69138e-11	1.17442e-10	1.3758e-10	1.08973e-10	5.85328e-11	5.68389e-11	1.20265e-10	1.21583e-10	9.86212e-11	1.47367e-10	9.89976e-11	-3.76417e-13	1.19512e-10	8.99636e-11	8.18706e-11	9.54216e-11	8.97754e-11	1.22335e-10	4.91224e-11	9.44806e-11	8.92107e-11	1.1349e-10	9.50452e-11	1.5546e-10	9.89976e-11	8.97754e-11	1.06149e-10	1.15372e-10	1.20265e-10	1.00691e-10	8.37527e-11	9.034e-12	1.11419e-10	1.8068e-11
957.766	4.19159e-11	8.75188e-11	9.27583e-11	1.09835e-10	1.07118e-10	4.36624e-11	1.29823e-10	4.54089e-11	7.7816e-11	9.99383e-11	8.8295e-11	6.42322e-11	7.70398e-11	1.29047e-10	9.33404e-11	2.77499e-11	1.20508e-10	1.40884e-10	1.1197e-10	6.01571e-11	5.84105e-11	1.23031e-10	1.24389e-10	1.01103e-10	1.50781e-10	1.01685e-10	-3.8811e-13	1.22449e-10	9.21761e-11	8.40258e-11	9.79978e-11	9.21761e-11	1.25165e-10	5.02602e-11	9.70275e-11	9.1594e-11	1.16045e-10	9.72215e-11	1.59125e-10	1.01685e-10	9.23702e-11	1.08671e-10	1.18179e-10	1.23419e-10	1.03237e-10	8.59664e-11	9.31464e-12	1.14492e-10	1.88233e-11
943.226	4.3218e-11	9.00375e-11	9.52396e-11	1.12647e-10	1.09846e-10	4.50187e-11	1.32855e-10	4.68195e-11	8.00333e-11	1.02443e-10	9.08378e-11	6.58274e-11	7.90329e-11	1.32055e-10	9.58399e-11	2.86119e-11	1.23651e-10	1.4406e-10	1.15048e-10	6.18257e-11	5.98249e-11	1.25652e-10	1.27253e-10	1.03643e-10	1.54264e-10	1.04243e-10	-6.0025e-13	1.25452e-10	9.46394e-11	8.62359e-11	1.00642e-10	9.44393e-11	1.28053e-10	5.16215e-11	9.94414e-11	9.40391e-11	1.18849e-10	9.94414e-11	1.62868e-10	1.04243e-10	9.48395e-11	1.11446e-10	1.2125e-10	1.26453e-10	1.06044e-10	8.80366e-11	9.604e-12	1.17649e-10	1.94081e-11
928.915	4.4766e-11	9.26265e-11	9.75776e-11	1.15525e-10	1.12637e-10	4.64164e-11	1.36155e-10	4.80667e-11	8.2518e-11	1.05004e-10	9.32454e-11	6.76648e-11	8.10739e-11	1.35123e-10	9.84027e-11	2.95002e-11	1.26871e-10	1.47295e-10	1.18001e-10	6.35389e-11	6.14759e-11	1.28522e-10	1.30378e-10	1.06036e-10	1.57816e-10	1.06861e-10	-6.18885e-13	1.28522e-10	9.7165e-11	8.85006e-11	1.03148e-10	9.67524e-11	1.30997e-10	5.28115e-11	1.0191e-10	9.65461e-11	1.21508e-10	1.0191e-10	1.66686e-10	1.07067e-10	9.73713e-11	1.14287e-10	1.24396e-10	1.2976e-10	1.08717e-10	9.01509e-11	9.90216e-12	1.20683e-10	2.00106e-11
914.812	4.63694e-11	9.52912e-11	1.00183e-10	1.18263e-10	1.15498e-10	4.78583e-11	1.39321e-10	4.95599e-11	8.4656e-11	1.07628e-10	9.57166e-11	6.93414e-11	8.31671e-11	1.38257e-10	1.01034e-10	3.04166e-11	1.30175e-10	1.50807e-10	1.21241e-10	6.53e-11	6.29603e-11	1.31451e-10	1.33365e-10	1.08479e-10	1.61442e-10	1.09542e-10	-6.38111e-13	1.31664e-10	9.95453e-11	9.08244e-11	1.05926e-10	9.91199e-11	1.34216e-10	5.42394e-11	1.0465e-10	9.91199e-11	1.24219e-10	1.04225e-10	1.70376e-10	1.09755e-10	9.99707e-11	1.16987e-10	1.27409e-10	1.3294e-10	1.11457e-10	9.23133e-11	1.02098e-11	1.23793e-10	2.0845e-11
900.924	4.78099e-11	9.80321e-11	1.02638e-10	1.21279e-10	1.18209e-10	4.9345e-11	1.42552e-10	5.08802e-11	8.70666e-11	1.10314e-10	9.84707e-11	7.10568e-11	8.53121e-11	1.41456e-10	1.03734e-10	3.13615e-11	1.33561e-10	1.54176e-10	1.24349e-10	6.71092e-11	6.46968e-11	1.34218e-10	1.36412e-10	1.11191e-10	1.65141e-10	1.12287e-10	-6.57933e-13	1.34876e-10	1.02199e-10	9.2988e-11	1.08559e-10	1.0176e-10	1.37289e-10	5.5705e-11	1.07243e-10	1.01541e-10	1.27201e-10	1.06585e-10	1.74352e-10	1.12507e-10	1.02638e-10	1.19963e-10	1.30709e-10	1.36192e-10	1.14261e-10	9.47425e-11	1.05269e-11	1.26981e-10	2.14925e-11
887.255	4.95202e-11	1.00623e-10	1.05372e-10	1.24366e-10	1.212e-10	5.0877e-11	1.45847e-10	5.24598e-11	8.95435e-11	1.1306e-10	1.01076e-10	7.30367e-11	8.72823e-11	1.44717e-10	1.06276e-10	3.23351e-11	1.36803e-10	1.57606e-10	1.27532e-10	6.89666e-11	6.62531e-11	1.37255e-10	1.39516e-10	1.13738e-10	1.68912e-10	1.15095e-10	-6.7836e-13	1.38159e-10	1.04694e-10	9.54226e-11	1.11251e-10	1.04241e-10	1.4042e-10	5.69822e-11	1.09894e-10	1.04241e-10	1.30019e-10	1.09216e-10	1.78409e-10	1.15547e-10	1.05372e-10	1.22783e-10	1.33863e-10	1.39516e-10	1.1713e-10	9.70054e-11	1.08538e-11	1.30471e-10	2.21598e-11
873.785	5.10586e-11	1.03516e-10	1.08179e-10	1.2753e-10	1.24266e-10	5.24574e-11	1.48979e-10	5.38564e-11	9.2092e-11	1.15873e-10	1.03749e-10	7.48393e-11	8.95274e-11	1.47814e-10	1.09112e-10	3.31065e-11	1.40353e-10	1.61103e-10	1.31027e-10	7.08759e-11	6.7845e-11	1.4012e-10	1.42684e-10	1.16339e-10	1.72527e-10	1.17971e-10	-6.99433e-13	1.41285e-10	1.0748e-10	9.79206e-11	1.14241e-10	1.0678e-10	1.43617e-10	5.85192e-11	1.12609e-10	1.07013e-10	1.32892e-10	1.11676e-10	1.82552e-10	1.18437e-10	1.08179e-10	1.25898e-10	1.37089e-10	1.42917e-10	1.20069e-10	9.93195e-11	1.11909e-11	1.33825e-10	2.28481e-11
860.52	5.28851e-11	1.06491e-10	1.10818e-10	1.3077e-10	1.27165e-10	5.4087e-11	1.52405e-10	5.55294e-11	9.4472e-11	1.18751e-10	1.06732e-10	7.66834e-11	9.18278e-11	1.51203e-10	1.1178e-10	3.41349e-11	1.43751e-10	1.64665e-10	1.34376e-10	7.28372e-11	6.97122e-11	1.43271e-10	1.45915e-10	1.18992e-10	1.76444e-10	1.21155e-10	-7.21161e-13	1.44713e-10	1.10097e-10	1.00241e-10	1.17068e-10	1.09376e-10	1.46876e-10	5.98563e-11	1.15386e-10	1.09616e-10	1.35819e-10	1.14184e-10	1.8654e-10	1.21395e-10	1.11059e-10	1.28847e-10	1.40386e-10	1.46396e-10	1.23078e-10	1.01684e-10	1.15386e-11	1.37261e-10	2.35579e-11
847.463	5.47748e-11	1.0955e-10	1.13763e-10	1.33839e-10	1.30369e-10	5.57662e-11	1.55898e-10	5.70055e-11	9.71572e-11	1.21694e-10	1.0955e-10	7.88163e-11	9.4183e-11	1.54658e-10	1.14755e-10	3.51947e-11	1.47471e-10	1.6829e-10	1.37805e-10	7.46028e-11	7.13808e-11	1.46231e-10	1.49206e-10	1.21694e-10	1.80435e-10	1.23925e-10	-7.4355e-13	1.48214e-10	1.12772e-10	1.0261e-10	1.19959e-10	1.12028e-10	1.50197e-10	6.12189e-11	1.18224e-10	1.12524e-10	1.39044e-10	1.16737e-10	1.90844e-10	1.24421e-10	1.14011e-10	1.32104e-10	1.43753e-10	1.49949e-10	1.26156e-10	1.04097e-10	1.18968e-11	1.40779e-10	2.42893e-11
834.597	5.64764e-11	1.12442e-10	1.16786e-10	1.3723e-10	1.33652e-10	5.74986e-11	1.59463e-10	5.85208e-11	9.96643e-11	1.24453e-10	1.12442e-10	8.07536e-11	9.65977e-11	1.58185e-10	1.17808e-10	3.60325e-11	1.5103e-10	1.71985e-10	1.41319e-10	7.66648e-11	7.30871e-11	1.49496e-10	1.52563e-10	1.24453e-10	1.84251e-10	1.27008e-10	-7.66648e-13	1.51796e-10	1.15764e-10	1.05286e-10	1.23175e-10	1.14742e-10	1.53585e-10	6.28651e-11	1.2113e-10	1.15253e-10	1.42085e-10	1.19342e-10	1.94984e-10	1.27519e-10	1.16786e-10	1.35186e-10	1.47452e-10	1.53585e-10	1.29308e-10	1.06564e-10	1.22664e-11	1.44385e-10	2.52994e-11
821.927	5.84943e-11	1.15671e-10	1.19624e-10	1.40703e-10	1.3675e-10	5.92848e-11	1.63099e-10	6.00753e-11	1.02497e-10	1.27528e-10	1.15408e-10	8.27352e-11	9.8808e-11	1.61782e-10	1.20678e-10	3.71518e-11	1.54931e-10	1.75747e-10	1.44918e-10	7.87829e-11	7.48306e-11	1.5256e-10	1.55985e-10	1.27265e-10	1.88394e-10	1.30163e-10	-7.90464e-13	1.55194e-10	1.1857e-10	1.07767e-10	1.26211e-10	1.17516e-10	1.57039e-10	6.42911e-11	1.24103e-10	1.18306e-10	1.45182e-10	1.21995e-10	1.9946e-10	1.30954e-10	1.19887e-10	1.38331e-10	1.50979e-10	1.57302e-10	1.32534e-10	1.09084e-10	1.26474e-11	1.47817e-10	2.60853e-11
809.456	6.03103e-11	1.18991e-10	1.22794e-10	1.43984e-10	1.40181e-10	6.11253e-11	1.66804e-10	6.19404e-11	1.05136e-10	1.30672e-10	1.18447e-10	8.47605e-11	1.01332e-10	1.65174e-10	1.23609e-10	3.83052e-11	1.58654e-10	1.79573e-10	1.48603e-10	8.06855e-11	7.68821e-11	1.55938e-10	1.59469e-10	1.30129e-10	1.92613e-10	1.33389e-10	-8.15004e-13	1.58926e-10	1.21436e-10	1.10569e-10	1.29314e-10	1.20349e-10	1.60556e-10	6.57437e-11	1.27141e-10	1.21164e-10	1.48331e-10	1.24696e-10	2.04023e-10	1.34204e-10	1.23066e-10	1.41539e-10	1.54579e-10	1.61099e-10	1.35562e-10	1.11384e-10	1.30401e-11	1.51591e-10	2.68952e-11
797.167	6.2464e-11	1.22127e-10	1.25768e-10	1.47617e-10	1.43415e-10	6.30242e-11	1.70585e-10	6.35844e-11	1.08121e-10	1.33891e-10	1.21567e-10	8.68334e-11	1.0392e-10	1.68905e-10	1.26889e-10	3.92151e-11	1.62462e-10	1.8347e-10	1.52379e-10	8.29118e-11	7.87102e-11	1.59101e-10	1.63023e-10	1.33051e-10	1.96916e-10	1.36692e-10	-1.12043e-12	1.62742e-10	1.24368e-10	1.13163e-10	1.32491e-10	1.23247e-10	1.64143e-10	6.75059e-11	1.3025e-10	1.24368e-10	1.51818e-10	1.27449e-10	2.084e-10	1.37533e-10	1.26329e-10	1.45096e-10	1.58261e-10	1.64703e-10	1.38933e-10	1.14004e-10	1.34452e-11	1.5546e-10	2.77306e-11
785.065	6.44044e-11	1.25632e-10	1.29098e-10	1.51336e-10	1.47004e-10	6.4982e-11	1.74441e-10	6.52708e-11	1.10903e-10	1.37184e-10	1.24766e-10	8.9242e-11	1.06571e-10	1.72708e-10	1.29964e-10	4.04333e-11	1.66643e-10	1.87437e-10	1.55957e-10	8.49099e-11	8.05777e-11	1.62599e-10	1.66643e-10	1.36029e-10	2.01011e-10	1.40072e-10	-1.15524e-12	1.66354e-10	1.27365e-10	1.15812e-10	1.3574e-10	1.2621e-10	1.67798e-10	6.90253e-11	1.3343e-10	1.27365e-10	1.5509e-10	1.30542e-10	2.13141e-10	1.40939e-10	1.29386e-10	1.48448e-10	1.62022e-10	1.68664e-10	1.42383e-10	1.16679e-10	1.38628e-11	1.59423e-10	2.85921e-11
773.153	6.64039e-11	1.28937e-10	1.32212e-10	1.54843e-10	1.50674e-10	6.69994e-11	1.78367e-10	6.69994e-11	1.1375e-10	1.4055e-10	1.28043e-10	9.1417e-11	1.09284e-10	1.76581e-10	1.33403e-10	4.16886e-11	1.70625e-10	1.9147e-10	1.59905e-10	8.72482e-11	8.24838e-11	1.65861e-10	1.70328e-10	1.39061e-10	2.05465e-10	1.4323e-10	-1.1911e-12	1.70328e-10	1.30426e-10	1.18812e-10	1.39061e-10	1.29235e-10	1.71519e-10	7.05728e-11	1.36381e-10	1.30723e-10	1.58417e-10	1.33403e-10	2.17674e-10	1.44421e-10	1.32808e-10	1.51865e-10	1.65861e-10	1.7271e-10	1.4591e-10	1.19408e-10	1.42932e-11	1.63479e-10	2.94798e-11
761.415	6.87738e-11	1.32635e-10	1.35705e-10	1.58732e-10	1.54127e-10	6.87738e-11	1.82373e-10	6.87738e-11	1.16977e-10	1.43688e-10	1.31407e-10	9.36429e-11	1.11757e-10	1.80224e-10	1.36626e-10	4.26766e-11	1.74698e-10	1.95575e-10	1.63952e-10	8.93445e-11	8.44321e-11	1.69478e-10	1.74084e-10	1.41846e-10	2.10006e-10	1.46758e-10	-1.2281e-12	1.74391e-10	1.33863e-10	1.21582e-10	1.4246e-10	1.32021e-10	1.75312e-10	7.24581e-11	1.39697e-10	1.33863e-10	1.61803e-10	1.36319e-10	2.22594e-10	1.47986e-10	1.36012e-10	1.55355e-10	1.69785e-10	1.76847e-10	1.49215e-10	1.22196e-10	1.47372e-11	1.67329e-10	3.03955e-11
749.855	7.09102e-11	1.36439e-10	1.38971e-10	1.62714e-10	1.57965e-10	7.09102e-11	1.86456e-10	7.05937e-11	1.19978e-10	1.47202e-10	1.34856e-10	9.59187e-11	1.14596e-10	1.8424e-10	1.40238e-10	4.40023e-11	1.78858e-10	1.99752e-10	1.68095e-10	9.18034e-11	8.64218e-11	1.7316e-10	1.77909e-10	1.44986e-10	2.14313e-10	1.50368e-10	-1.26625e-12	1.78225e-10	1.37072e-10	1.24409e-10	1.46252e-10	1.35173e-10	1.79175e-10	7.40758e-11	1.43087e-10	1.37389e-10	1.65563e-10	1.39288e-10	2.27293e-10	1.51317e-10	1.39604e-10	1.58915e-10	1.73793e-10	1.81074e-10	1.529e-10	1.25043e-10	1.5195e-11	1.71577e-10	3.10232e-11
738.478	7.34381e-11	1.40022e-10	1.42633e-10	1.66786e-10	1.61564e-10	7.31117e-11	1.90613e-10	7.24589e-11	1.2305e-10	1.50793e-10	1.3839e-10	9.82438e-11	1.17501e-10	1.88328e-10	1.43612e-10	4.5042e-11	1.83106e-10	2.03995e-10	1.72008e-10	9.40007e-11	8.87785e-11	1.76578e-10	1.818e-10	1.48182e-10	2.19009e-10	1.54057e-10	-1.30557e-12	1.82453e-10	1.40348e-10	1.27293e-10	1.49487e-10	1.3839e-10	1.83106e-10	7.57228e-11	1.4655e-10	1.40675e-10	1.69071e-10	1.42307e-10	2.32391e-10	1.55036e-10	1.43286e-10	1.62869e-10	1.77883e-10	1.85064e-10	1.56668e-10	1.27619e-10	1.56668e-11	1.75925e-10	3.19864e-11
727.266	7.57194e-11	1.44035e-10	1.46391e-10	1.70621e-10	1.65573e-10	7.53829e-11	1.94851e-10	7.43733e-11	1.26199e-10	1.54468e-10	1.42016e-10	1.00623e-10	1.20478e-10	1.92496e-10	1.47064e-10	4.64412e-11	1.87448e-10	2.08313e-10	1.76342e-10	9.65843e-11	9.08633e-11	1.8038e-10	1.85765e-10	1.51439e-10	2.23793e-10	1.57833e-10	-1.34612e-12	1.86775e-10	1.43699e-10	1.30574e-10	1.53121e-10	1.41679e-10	1.87111e-10	7.74021e-11	1.50093e-10	1.44372e-10	1.7264e-10	1.45381e-10	2.37591e-10	1.58843e-10	1.46727e-10	1.66583e-10	1.82063e-10	1.89467e-10	1.60525e-10	1.30574e-10	1.61535e-11	1.8038e-10	3.298e-11
716.225	7.84186e-11	1.47816e-10	1.50245e-10	1.7488e-10	1.69329e-10	7.77247e-11	1.99516e-10	7.63367e-11	1.29425e-10	1.58225e-10	1.45734e-10	1.03055e-10	1.23527e-10	1.96741e-10	1.50938e-10	4.7537e-11	1.9223e-10	2.12702e-10	1.80779e-10	9.88908e-11	9.2992e-11	1.84249e-10	1.89801e-10	1.54408e-10	2.28663e-10	1.61695e-10	-1.38794e-12	1.91189e-10	1.47122e-10	1.33589e-10	1.57184e-10	1.4504e-10	1.91189e-10	7.91126e-11	1.53714e-10	1.47816e-10	1.76615e-10	1.48857e-10	2.42543e-10	1.62736e-10	1.50592e-10	1.7037e-10	1.86331e-10	1.93965e-10	1.64124e-10	1.33589e-10	1.66553e-11	1.84596e-10	3.40045e-11
705.358	8.08532e-11	1.52047e-10	1.53836e-10	1.79237e-10	1.73512e-10	8.01377e-11	2.03922e-10	7.83489e-11	1.32728e-10	1.61706e-10	1.49543e-10	1.05538e-10	1.26646e-10	2.0106e-10	1.54551e-10	4.90128e-11	1.96767e-10	2.17517e-10	1.85318e-10	1.01245e-10	9.51635e-11	1.88181e-10	1.94262e-10	1.57771e-10	2.33616e-10	1.65284e-10	-1.43103e-12	1.95336e-10	1.50616e-10	1.36663e-10	1.60991e-10	1.48469e-10	1.95336e-10	8.1211e-11	1.57413e-10	1.51331e-10	1.8031e-10	1.52047e-10	2.47926e-10	1.66715e-10	1.54194e-10	1.74228e-10	1.90685e-10	1.98555e-10	1.68146e-10	1.36663e-10	1.71724e-11	1.89254e-10	3.50602e-11
694.649	8.33649e-11	1.56033e-10	1.57877e-10	1.83698e-10	1.77427e-10	8.26272e-11	2.08412e-10	8.0414e-11	1.36113e-10	1.65623e-10	1.5345e-10	1.08079e-10	1.29843e-10	2.05461e-10	1.58615e-10	5.01665e-11	2.01404e-10	2.2206e-10	1.896e-10	1.04022e-10	9.7382e-11	1.92182e-10	1.98453e-10	1.61197e-10	2.3866e-10	1.69312e-10	-1.47548e-12	1.99928e-10	1.54188e-10	1.39802e-10	1.64885e-10	1.51975e-10	1.99559e-10	8.2996e-11	1.61197e-10	1.55295e-10	1.84436e-10	1.55295e-10	2.53415e-10	1.70787e-10	1.58246e-10	1.78165e-10	1.95133e-10	2.03248e-10	1.72263e-10	1.39802e-10	1.77058e-11	1.94026e-10	3.61494e-11
684.103	8.63349e-11	1.60499e-10	1.62021e-10	1.88263e-10	1.81798e-10	8.5194e-11	2.12985e-10	8.21513e-11	1.39581e-10	1.69627e-10	1.57457e-10	1.11056e-10	1.33116e-10	2.09942e-10	1.62401e-10	5.17249e-11	2.06519e-10	2.26677e-10	1.94349e-10	1.06492e-10	9.96465e-11	1.9587e-10	2.02716e-10	1.64683e-10	2.43792e-10	1.73431e-10	-1.52132e-12	2.04618e-10	1.57837e-10	1.43384e-10	1.68867e-10	1.55935e-10	2.03857e-10	8.48137e-11	1.65063e-10	1.58978e-10	1.88263e-10	1.58978e-10	2.59005e-10	1.74952e-10	1.62401e-10	1.82558e-10	1.99673e-10	2.08041e-10	1.76093e-10	1.43004e-10	1.82558e-11	1.98532e-10	3.72724e-11
673.723	8.90153e-11	1.64698e-10	1.65874e-10	1.92932e-10	1.86265e-10	8.78389e-11	2.18029e-10	8.43097e-11	1.43522e-10	1.73717e-10	1.61561e-10	1.1372e-10	1.36464e-10	2.14499e-10	1.66659e-10	5.29386e-11	2.11362e-10	2.31361e-10	1.98814e-10	1.09014e-10	1.01956e-10	1.9999e-10	2.07049e-10	1.67835e-10	2.49008e-10	1.77639e-10	-1.56855e-12	2.09402e-10	1.61561e-10	1.4666e-10	1.72933e-10	1.596e-10	2.08225e-10	8.66625e-11	1.69011e-10	1.62737e-10	1.9254e-10	1.62345e-10	2.64693e-10	1.79207e-10	1.66266e-10	1.86658e-10	2.04696e-10	2.12931e-10	1.80383e-10	1.45875e-10	1.88226e-11	2.0352e-10	3.80374e-11
663.494	9.21849e-11	1.6941e-10	1.70219e-10	1.97308e-10	1.90839e-10	9.05676e-11	2.2278e-10	8.65244e-11	1.47172e-10	1.77901e-10	1.65771e-10	1.16444e-10	1.39895e-10	2.19141e-10	1.70623e-10	5.45832e-11	2.16311e-10	2.36527e-10	2.03777e-10	1.11592e-10	1.04315e-10	2.04181e-10	2.11863e-10	1.71432e-10	2.54317e-10	1.81944e-10	-1.61728e-12	2.14289e-10	1.65771e-10	1.50003e-10	1.77092e-10	1.63345e-10	2.12672e-10	8.8546e-11	1.73049e-10	1.66984e-10	1.96904e-10	1.66175e-10	2.70085e-10	1.83561e-10	1.70623e-10	1.90839e-10	2.09438e-10	2.17928e-10	1.84774e-10	1.49194e-10	1.94073e-11	2.08629e-10	3.9219e-11
653.421	9.50486e-11	1.73839e-10	1.74673e-10	2.02187e-10	1.951e-10	9.33811e-11	2.27616e-10	8.87954e-11	1.5091e-10	1.82593e-10	1.70087e-10	1.19228e-10	1.43407e-10	2.23864e-10	1.75089e-10	5.58619e-11	2.21363e-10	2.4179e-10	2.08857e-10	1.14642e-10	1.06721e-10	2.0844e-10	2.16361e-10	1.75089e-10	2.59716e-10	1.86345e-10	-1.66752e-12	2.19279e-10	1.6967e-10	1.53412e-10	1.81343e-10	1.67169e-10	2.17194e-10	9.04629e-11	1.77174e-10	1.70921e-10	2.00936e-10	1.6967e-10	2.75974e-10	1.88013e-10	1.74673e-10	1.95517e-10	2.14276e-10	2.23031e-10	1.89263e-10	1.52578e-10	2.00102e-11	2.13859e-10	4.04373e-11
643.506	9.79995e-11	1.78806e-10	1.79236e-10	2.07174e-10	1.99867e-10	9.62802e-11	2.32964e-10	9.11223e-11	1.54736e-10	1.86973e-10	1.74508e-10	1.2207e-10	1.47429e-10	2.29095e-10	1.79236e-10	5.75962e-11	2.26946e-10	2.46718e-10	2.13622e-10	1.17341e-10	1.09175e-10	2.13192e-10	2.21358e-10	1.78806e-10	2.6563e-10	1.90841e-10	-2.14911e-12	2.24367e-10	1.73648e-10	1.57315e-10	1.85683e-10	1.71069e-10	2.21788e-10	9.28416e-11	1.81385e-10	1.75367e-10	2.05455e-10	1.73648e-10	2.81963e-10	1.9256e-10	1.79236e-10	1.99867e-10	2.19209e-10	2.28236e-10	1.9342e-10	1.56025e-10	2.06315e-11	2.19209e-10	4.16927e-11
633.736	1.01487e-10	1.83917e-10	1.83917e-10	2.12281e-10	2.04747e-10	9.92711e-11	2.37985e-10	9.35098e-11	1.58657e-10	1.91451e-10	1.79043e-10	1.24975e-10	1.51123e-10	2.33996e-10	1.83917e-10	5.89422e-11	2.32223e-10	2.52166e-10	2.18928e-10	1.201e-10	1.1168e-10	2.17599e-10	2.26019e-10	1.82588e-10	2.71223e-10	1.94997e-10	-2.21587e-12	2.29564e-10	1.77713e-10	1.60872e-10	1.90565e-10	1.75054e-10	2.26905e-10	9.48393e-11	1.8569e-10	1.79486e-10	2.10065e-10	1.7727e-10	2.88063e-10	1.97213e-10	1.83917e-10	2.04747e-10	2.24246e-10	2.33553e-10	1.98099e-10	1.59543e-10	2.12724e-11	2.24246e-10	4.25448e-11
624.115	1.0464e-10	1.88717e-10	1.88717e-10	2.17504e-10	2.09736e-10	1.02355e-10	2.4355e-10	9.59578e-11	1.62671e-10	1.96028e-10	1.83691e-10	1.28401e-10	1.54903e-10	2.38981e-10	1.8826e-10	6.07732e-11	2.3761e-10	2.57715e-10	2.23901e-10	1.23374e-10	1.14235e-10	2.22074e-10	2.31213e-10	1.86432e-10	2.76907e-10	1.99684e-10	-1.82777e-12	2.34868e-10	1.8232e-10	1.64499e-10	1.95114e-10	1.79121e-10	2.31669e-10	9.68716e-11	1.90088e-10	1.84148e-10	2.14763e-10	1.81406e-10	2.94727e-10	2.01968e-10	1.88717e-10	2.09279e-10	2.29842e-10	2.38981e-10	2.02882e-10	1.62671e-10	2.19332e-11	2.29842e-10	4.38664e-11
614.645	1.08359e-10	1.93634e-10	1.93634e-10	2.23315e-10	2.14834e-10	1.05533e-10	2.48756e-10	9.84657e-11	1.66779e-10	2.00701e-10	1.88451e-10	1.31445e-10	1.59241e-10	2.44515e-10	1.93162e-10	6.21889e-11	2.43573e-10	2.63361e-10	2.29439e-10	1.26262e-10	1.1684e-10	2.26612e-10	2.36506e-10	1.89865e-10	2.83148e-10	2.04469e-10	-1.88451e-12	2.40275e-10	1.86567e-10	1.68193e-10	1.99758e-10	1.83269e-10	2.36506e-10	9.89369e-11	1.95047e-10	1.88451e-10	2.19546e-10	1.85624e-10	3.01051e-10	2.07296e-10	1.93162e-10	2.14363e-10	2.35093e-10	2.44515e-10	2.07767e-10	1.66308e-10	2.26141e-11	2.35564e-10	4.52283e-11
605.313	1.11726e-10	1.99163e-10	1.98677e-10	2.28795e-10	2.20051e-10	1.08811e-10	2.5454e-10	1.00553e-10	1.70989e-10	2.05964e-10	1.93334e-10	1.34556e-10	1.63217e-10	2.49682e-10	1.97706e-10	6.41208e-11	2.49197e-10	2.68627e-10	2.3511e-10	1.29213e-10	1.19498e-10	2.31709e-10	2.4191e-10	1.9382e-10	2.89029e-10	2.09364e-10	-2.42882e-12	2.45796e-10	1.90905e-10	1.7196e-10	2.04506e-10	1.8799e-10	2.4191e-10	1.01039e-10	1.99649e-10	1.93334e-10	2.24423e-10	1.89934e-10	3.07488e-10	2.12279e-10	1.98191e-10	2.19079e-10	2.40453e-10	2.50168e-10	2.12764e-10	1.70017e-10	2.38024e-11	2.41424e-10	4.61475e-11
596.123	1.15196e-10	2.04348e-10	2.03847e-10	2.34399e-10	2.25384e-10	1.12191e-10	2.60444e-10	1.03176e-10	1.758e-10	2.10859e-10	1.98338e-10	1.37735e-10	1.67285e-10	2.55435e-10	2.02846e-10	6.56118e-11	2.55435e-10	2.74468e-10	2.4041e-10	1.32726e-10	1.22709e-10	2.36403e-10	2.47422e-10	1.97837e-10	2.95504e-10	2.14365e-10	-2.50427e-12	2.51929e-10	1.95333e-10	1.76301e-10	2.09858e-10	1.92328e-10	2.46921e-10	1.03677e-10	2.04348e-10	1.97837e-10	2.29391e-10	1.94331e-10	3.14536e-10	2.1737e-10	2.03347e-10	2.24382e-10	2.4642e-10	2.55936e-10	2.17871e-10	1.73796e-10	2.45418e-11	2.47422e-10	4.75811e-11
587.078	1.19289e-10	2.10176e-10	2.09143e-10	2.40127e-10	2.30832e-10	1.15674e-10	2.66464e-10	1.05863e-10	1.80225e-10	2.15857e-10	2.03463e-10	1.41494e-10	1.71962e-10	2.60784e-10	2.0811e-10	6.76488e-11	2.61816e-10	2.80407e-10	2.46324e-10	1.35814e-10	1.25486e-10	2.41677e-10	2.52521e-10	2.01914e-10	3.02096e-10	2.19988e-10	-2.58202e-12	2.57685e-10	2.00364e-10	1.80225e-10	2.14824e-10	1.97266e-10	2.52521e-10	1.05863e-10	2.09143e-10	2.0243e-10	2.34447e-10	1.98815e-10	3.21203e-10	2.2257e-10	2.08627e-10	2.29799e-10	2.52005e-10	2.62333e-10	2.23086e-10	1.77643e-10	2.53038e-11	2.53554e-10	4.90583e-11
578.164	1.22995e-10	2.16173e-10	2.14575e-10	2.4599e-10	2.36406e-10	1.198e-10	2.72079e-10	1.08619e-10	1.84758e-10	2.21497e-10	2.08719e-10	1.44825e-10	1.76239e-10	2.66755e-10	2.12978e-10	6.92179e-11	2.6782e-10	2.86455e-10	2.52379e-10	1.38968e-10	1.28319e-10	2.47055e-10	2.58236e-10	2.06056e-10	3.08818e-10	2.25224e-10	-2.66223e-12	2.6356e-10	2.04991e-10	1.84226e-10	2.199e-10	2.01797e-10	2.57703e-10	1.08086e-10	2.14575e-10	2.07654e-10	2.396e-10	2.03394e-10	3.28519e-10	2.28419e-10	2.1351e-10	2.34808e-10	2.58236e-10	2.68352e-10	2.28419e-10	1.81564e-10	2.60898e-11	2.59833e-10	5.05823e-11
569.386	1.27365e-10	2.2179e-10	2.20692e-10	2.52533e-10	2.42103e-10	1.23522e-10	2.78336e-10	1.11444e-10	1.894e-10	2.26731e-10	2.14104e-10	1.48226e-10	1.81165e-10	2.72297e-10	2.18496e-10	7.13681e-11	2.74493e-10	2.92609e-10	2.58023e-10	1.42736e-10	1.31207e-10	2.51984e-10	2.64062e-10	2.10261e-10	3.15118e-10	2.30574e-10	-2.74493e-12	2.69552e-10	2.09712e-10	1.88851e-10	2.25633e-10	2.06419e-10	2.63513e-10	1.10346e-10	2.19594e-10	2.12457e-10	2.44848e-10	2.08066e-10	3.35979e-10	2.33868e-10	2.19045e-10	2.40456e-10	2.64062e-10	2.74493e-10	2.33868e-10	1.85557e-10	2.69003e-11	2.66258e-10	5.16046e-11
560.747	1.31319e-10	2.2811e-10	2.26412e-10	2.58675e-10	2.47921e-10	1.27357e-10	2.84713e-10	1.14338e-10	1.94148e-10	2.32638e-10	2.19619e-10	1.51696e-10	1.86224e-10	2.78486e-10	2.24148e-10	7.30178e-11	2.81317e-10	2.99429e-10	2.64336e-10	1.46036e-10	1.34149e-10	2.57543e-10	2.69996e-10	2.14525e-10	3.22071e-10	2.36034e-10	-2.83015e-12	2.76222e-10	2.15091e-10	1.93016e-10	2.3094e-10	2.11695e-10	2.6943e-10	1.13206e-10	2.24714e-10	2.17921e-10	2.50751e-10	2.12827e-10	3.43014e-10	2.39996e-10	2.24714e-10	2.46223e-10	2.70562e-10	2.81317e-10	2.3943e-10	1.8962e-10	2.77354e-11	2.72826e-10	5.32067e-11
552.233	1.35982e-10	2.34029e-10	2.32278e-10	2.6496e-10	2.53872e-10	1.31313e-10	2.91223e-10	1.17306e-10	1.99012e-10	2.38114e-10	2.25274e-10	1.55825e-10	1.90841e-10	2.84803e-10	2.2936e-10	7.52861e-11	2.87721e-10	3.05813e-10	2.70796e-10	1.49405e-10	1.37149e-10	2.63209e-10	2.76049e-10	2.18855e-10	3.29158e-10	2.41616e-10	-2.91806e-12	2.82469e-10	2.20606e-10	1.97261e-10	2.36947e-10	2.1652e-10	2.74882e-10	1.15555e-10	2.30527e-10	2.2294e-10	2.56206e-10	2.17688e-10	3.50751e-10	2.45701e-10	2.30527e-10	2.52121e-10	2.76632e-10	2.87721e-10	2.44534e-10	1.9376e-10	2.8597e-11	2.78967e-10	5.48596e-11
543.849	1.40206e-10	2.40697e-10	2.38892e-10	2.71988e-10	2.60555e-10	1.35392e-10	2.97863e-10	1.20349e-10	2.04592e-10	2.44308e-10	2.31069e-10	1.59462e-10	1.96168e-10	2.91243e-10	2.35281e-10	7.70231e-11	2.94854e-10	3.12304e-10	2.76802e-10	1.53444e-10	1.40206e-10	2.68979e-10	2.82819e-10	2.23247e-10	3.36374e-10	2.47316e-10	-3.00871e-12	2.89438e-10	2.25653e-10	2.02186e-10	2.42502e-10	2.22043e-10	2.81014e-10	1.17942e-10	2.35883e-10	2.28662e-10	2.61758e-10	2.22645e-10	3.58639e-10	2.51528e-10	2.36485e-10	2.58148e-10	2.83421e-10	2.94854e-10	2.50927e-10	1.97973e-10	2.94854e-11	2.85828e-10	5.59621e-11
535.597	1.44559e-10	2.46929e-10	2.45068e-10	2.78571e-10	2.66782e-10	1.39595e-10	3.04628e-10	1.23464e-10	2.09703e-10	2.50031e-10	2.37623e-10	1.63172e-10	2.01638e-10	2.97804e-10	2.41345e-10	7.94143e-11	3.02147e-10	3.19518e-10	2.83534e-10	1.56967e-10	1.43318e-10	2.74848e-10	2.89118e-10	2.27696e-10	3.44335e-10	2.53133e-10	-3.10212e-12	2.95942e-10	2.31418e-10	2.06601e-10	2.4817e-10	2.27075e-10	2.86636e-10	1.20362e-10	2.41345e-10	2.3452e-10	2.68023e-10	2.27696e-10	3.66671e-10	2.58097e-10	2.42586e-10	2.64301e-10	2.90359e-10	3.02147e-10	2.56235e-10	2.02258e-10	3.04008e-11	2.9284e-10	5.76995e-11
527.465	1.49689e-10	2.5332e-10	2.52041e-10	2.85305e-10	2.73151e-10	1.43932e-10	3.12172e-10	1.2666e-10	2.14938e-10	2.56519e-10	2.43725e-10	1.67601e-10	2.06622e-10	3.04496e-10	2.46923e-10	8.12416e-11	3.09614e-10	3.26246e-10	2.89783e-10	1.60564e-10	1.46491e-10	2.80827e-10	2.9554e-10	2.3221e-10	3.51834e-10	2.59717e-10	-3.19849e-12	3.03217e-10	2.36688e-10	2.111e-10	2.546e-10	2.3221e-10	2.92982e-10	1.23462e-10	2.47563e-10	2.39887e-10	2.7443e-10	2.3349e-10	3.74863e-10	2.64195e-10	2.48842e-10	2.70592e-10	2.9682e-10	3.08974e-10	2.62276e-10	2.06622e-10	3.13452e-11	3.00018e-10	5.94919e-11
519.456	1.54339e-10	2.6053e-10	2.58551e-10	2.92849e-10	2.80317e-10	1.49063e-10	3.19232e-10	1.29935e-10	2.20296e-10	2.63168e-10	2.49977e-10	1.71488e-10	2.12381e-10	3.11317e-10	2.53275e-10	8.37654e-11	3.17253e-10	3.33742e-10	2.96806e-10	1.64893e-10	1.50382e-10	2.86913e-10	3.02743e-10	2.36786e-10	3.59466e-10	2.65807e-10	-3.29785e-12	3.10657e-10	2.42722e-10	2.16339e-10	2.6053e-10	2.38105e-10	2.99445e-10	1.25978e-10	2.53275e-10	2.4602e-10	2.80317e-10	2.38764e-10	3.8321e-10	2.71083e-10	2.55253e-10	2.77019e-10	3.04062e-10	3.16593e-10	2.69104e-10	2.11062e-10	3.23189e-11	3.0736e-10	6.06804e-11
511.574	1.59811e-10	2.67258e-10	2.65898e-10	3.00581e-10	2.8698e-10	1.53691e-10	3.26422e-10	1.33289e-10	2.25776e-10	2.69299e-10	2.56378e-10	1.75452e-10	2.18295e-10	3.18262e-10	2.59778e-10	8.6366e-11	3.25062e-10	3.40703e-10	3.03981e-10	1.68652e-10	1.53691e-10	2.931e-10	3.09421e-10	2.41417e-10	3.67225e-10	2.72019e-10	-3.40023e-12	3.17582e-10	2.48217e-10	2.21015e-10	2.67258e-10	2.44137e-10	3.06021e-10	1.28529e-10	2.59778e-10	2.51617e-10	2.8698e-10	2.44817e-10	3.92387e-10	2.78139e-10	2.61818e-10	2.8358e-10	3.11461e-10	3.23702e-10	2.75419e-10	2.15575e-10	3.33223e-11	3.14862e-10	6.25643e-11
503.807	1.64776e-10	2.7486e-10	2.72756e-10	3.07815e-10	2.93791e-10	1.58465e-10	3.34459e-10	1.36729e-10	2.32088e-10	2.76262e-10	2.6294e-10	1.795e-10	2.24375e-10	3.25344e-10	2.66445e-10	8.83477e-11	3.32356e-10	3.48483e-10	3.10619e-10	1.72488e-10	1.57063e-10	2.99401e-10	3.1693e-10	2.46813e-10	3.75127e-10	2.79067e-10	-3.50586e-12	3.25344e-10	2.54526e-10	2.26479e-10	2.74158e-10	2.49617e-10	3.12723e-10	1.3182e-10	2.65744e-10	2.58031e-10	2.93791e-10	2.50319e-10	4.01071e-10	2.84676e-10	2.67848e-10	2.90987e-10	3.19033e-10	3.31655e-10	2.81871e-10	2.20168e-10	3.43574e-11	3.22539e-10	6.45079e-11
496.158	1.70617e-10	2.81952e-10	2.80506e-10	3.15931e-10	3.01472e-10	1.63388e-10	3.41957e-10	1.40253e-10	2.37852e-10	2.83398e-10	2.69662e-10	1.84353e-10	2.299e-10	3.33282e-10	2.72554e-10	9.10922e-11	3.40511e-10	3.56417e-10	3.181e-10	1.77124e-10	1.60496e-10	3.0581e-10	3.23883e-10	2.51588e-10	3.83889e-10	2.85567e-10	-3.61477e-12	3.33282e-10	2.60263e-10	2.31345e-10	2.80506e-10	2.55926e-10	3.19546e-10	1.34469e-10	2.72554e-10	2.63878e-10	3.00026e-10	2.56649e-10	4.09915e-10	2.92074e-10	2.75446e-10	2.97857e-10	3.26775e-10	3.39788e-10	2.88459e-10	2.24839e-10	3.61477e-11	3.3039e-10	6.57888e-11
488.629	1.75914e-10	2.89215e-10	2.88469e-10	3.23503e-10	3.09341e-10	1.69206e-10	3.50338e-10	1.43862e-10	2.43745e-10	2.90706e-10	2.76543e-10	1.88586e-10	2.36292e-10	3.40647e-10	2.79525e-10	9.31749e-11	3.49592e-10	3.63755e-10	3.24994e-10	1.81132e-10	1.63988e-10	3.13068e-10	3.31703e-10	2.56417e-10	3.9208e-10	2.92196e-10	-3.727e-12	3.40647e-10	2.66853e-10	2.36292e-10	2.87724e-10	2.62381e-10	3.26485e-10	1.37899e-10	2.78779e-10	2.7058e-10	3.07104e-10	2.62381e-10	4.1966e-10	2.9965e-10	2.82506e-10	3.04868e-10	3.34684e-10	3.48101e-10	2.95178e-10	2.30328e-10	3.727e-11	3.38411e-10	6.78313e-11
481.21	1.82148e-10	2.97431e-10	2.95894e-10	3.32016e-10	3.16645e-10	1.74462e-10	3.58147e-10	1.47563e-10	2.4978e-10	2.97431e-10	2.83597e-10	1.92907e-10	2.42863e-10	3.48155e-10	2.86671e-10	9.60693e-11	3.58147e-10	3.71981e-10	3.32784e-10	1.8599e-10	1.67545e-10	3.19719e-10	3.38933e-10	2.61309e-10	4.00417e-10	2.99736e-10	-3.84277e-12	3.48924e-10	2.73606e-10	2.42095e-10	2.94356e-10	2.68226e-10	3.33553e-10	1.40646e-10	2.85902e-10	2.77448e-10	3.14339e-10	2.68994e-10	4.28854e-10	3.06653e-10	2.88977e-10	3.12033e-10	3.42007e-10	3.56609e-10	3.02042e-10	2.35178e-10	3.84277e-11	3.47387e-10	6.99385e-11
473.904	1.87806e-10	3.05086e-10	3.04293e-10	3.39952e-10	3.24896e-10	1.79882e-10	3.66895e-10	1.51354e-10	2.55955e-10	3.05086e-10	2.90822e-10	1.98107e-10	2.49615e-10	3.56593e-10	2.93992e-10	9.82613e-11	3.66895e-10	3.80366e-10	3.40745e-10	1.90183e-10	1.71165e-10	3.26481e-10	3.47084e-10	2.67049e-10	4.09686e-10	3.0667e-10	-3.96215e-12	3.57386e-10	2.79728e-10	2.47238e-10	3.01916e-10	2.74973e-10	3.40745e-10	1.4343e-10	2.92407e-10	2.8369e-10	3.21727e-10	2.75766e-10	4.39006e-10	3.14595e-10	2.96369e-10	3.20142e-10	3.50254e-10	3.6531e-10	3.09048e-10	2.40106e-10	3.96215e-11	3.55009e-10	7.13187e-11
466.713	1.93637e-10	3.12923e-10	3.12923e-10	3.48872e-10	3.32532e-10	1.85466e-10	3.75834e-10	1.55236e-10	2.63084e-10	3.12923e-10	2.99033e-10	2.02624e-10	2.56548e-10	3.64396e-10	3.00668e-10	1.01312e-10	3.75834e-10	3.88907e-10	3.48056e-10	1.94454e-10	1.74845e-10	3.34166e-10	3.55409e-10	2.72071e-10	4.19137e-10	3.1374e-10	-4.08516e-12	3.6603e-10	2.86778e-10	2.5328e-10	3.09655e-10	2.81876e-10	3.48056e-10	1.47066e-10	2.99851e-10	2.90863e-10	3.29264e-10	2.81876e-10	4.49367e-10	3.22727e-10	3.03936e-10	3.2763e-10	3.58677e-10	3.73383e-10	3.16191e-10	2.45109e-10	4.08516e-11	3.63579e-10	7.35328e-11
459.626	2.00494e-10	3.21802e-10	3.20959e-10	3.58025e-10	3.41177e-10	1.9207e-10	3.8414e-10	1.59216e-10	2.69572e-10	3.20959e-10	3.06638e-10	2.07233e-10	2.63675e-10	3.73189e-10	3.08323e-10	1.04459e-10	3.84983e-10	3.97619e-10	3.56341e-10	1.99652e-10	1.79434e-10	3.41177e-10	3.6308e-10	2.77154e-10	4.27946e-10	3.21802e-10	-4.21206e-12	3.74874e-10	2.94002e-10	2.58621e-10	3.16747e-10	2.88105e-10	3.55498e-10	1.49949e-10	3.06638e-10	2.98214e-10	3.36965e-10	2.88948e-10	4.59115e-10	3.31068e-10	3.11693e-10	3.36123e-10	3.67292e-10	3.82455e-10	3.24329e-10	2.50197e-10	4.2963e-11	3.73189e-10	7.58171e-11
452.648	2.06723e-10	3.30061e-10	3.30061e-10	3.66542e-10	3.50039e-10	1.98037e-10	3.93468e-10	1.63293e-10	2.76209e-10	3.29193e-10	3.14427e-10	2.12802e-10	2.70998e-10	3.81308e-10	3.16164e-10	1.06836e-10	3.95205e-10	4.06496e-10	3.63936e-10	2.04117e-10	1.83271e-10	3.4917e-10	3.71753e-10	2.82289e-10	4.37765e-10	3.29193e-10	-4.34291e-12	3.83913e-10	3.00529e-10	2.64918e-10	3.2485e-10	2.95318e-10	3.63067e-10	1.53739e-10	3.14427e-10	3.04872e-10	3.44827e-10	2.96186e-10	4.69903e-10	3.39616e-10	3.19638e-10	3.43958e-10	3.76096e-10	3.91731e-10	3.31798e-10	2.55363e-10	4.42977e-11	3.82176e-10	7.81724e-11
445.779	2.1314e-10	3.38517e-10	3.39413e-10	3.7613e-10	3.58219e-10	2.04185e-10	4.02997e-10	1.67467e-10	2.82993e-10	3.37622e-10	3.22397e-10	2.17618e-10	2.78515e-10	3.90459e-10	3.24188e-10	1.10152e-10	4.04788e-10	4.15534e-10	3.72548e-10	2.09558e-10	1.8717e-10	3.57324e-10	3.80608e-10	2.88366e-10	4.47774e-10	3.37622e-10	-4.47774e-12	3.93146e-10	3.08069e-10	2.71351e-10	3.33144e-10	3.02695e-10	3.71652e-10	1.56721e-10	3.22397e-10	3.12546e-10	3.53741e-10	3.03591e-10	4.80909e-10	3.47473e-10	3.2777e-10	3.52846e-10	3.85086e-10	4.01205e-10	3.39413e-10	2.615e-10	4.56729e-11	3.91354e-10	7.97038e-11
439.011	2.20685e-10	3.47186e-10	3.49033e-10	3.85968e-10	3.67501e-10	2.10528e-10	4.12745e-10	1.71746e-10	2.90861e-10	3.46263e-10	3.30566e-10	2.22532e-10	2.86244e-10	3.98895e-10	3.31489e-10	1.12651e-10	4.14592e-10	4.24749e-10	3.81351e-10	2.14221e-10	1.91137e-10	3.6473e-10	3.89661e-10	2.93631e-10	4.57991e-10	3.4534e-10	-4.61684e-12	4.02588e-10	3.15792e-10	2.7701e-10	3.41646e-10	3.10252e-10	3.79504e-10	1.60666e-10	3.29642e-10	3.20409e-10	3.6196e-10	3.11175e-10	4.92155e-10	3.5642e-10	3.36106e-10	3.61037e-10	3.94278e-10	4.11822e-10	3.47186e-10	2.66853e-10	4.70918e-11	4.00742e-10	8.21797e-11
432.345	2.2754e-10	3.5702e-10	3.58924e-10	3.95102e-10	3.77013e-10	2.17068e-10	4.22711e-10	1.77082e-10	2.97992e-10	3.55115e-10	3.38931e-10	2.2754e-10	2.94184e-10	4.0843e-10	3.39883e-10	1.1615e-10	4.24615e-10	4.34136e-10	3.89389e-10	2.19924e-10	1.96123e-10	3.73205e-10	3.9891e-10	2.99896e-10	4.67458e-10	3.54164e-10	-4.76026e-12	4.12239e-10	3.22746e-10	2.83712e-10	3.49403e-10	3.17033e-10	3.87485e-10	1.63753e-10	3.37979e-10	3.27506e-10	3.70348e-10	3.18938e-10	5.03636e-10	3.65588e-10	3.44643e-10	3.70348e-10	4.04622e-10	4.21759e-10	3.55115e-10	2.72287e-10	4.85547e-11	4.10335e-10	8.47326e-11
425.784	2.34605e-10	3.6614e-10	3.69085e-10	4.05405e-10	3.85773e-10	2.23807e-10	4.3289e-10	1.81598e-10	3.05281e-10	3.64177e-10	3.4749e-10	2.33623e-10	3.02336e-10	4.18166e-10	3.48471e-10	1.19756e-10	4.35835e-10	4.44669e-10	3.98534e-10	2.24789e-10	2.00248e-10	3.81846e-10	4.0835e-10	3.05281e-10	4.78044e-10	3.62214e-10	-3.92644e-12	4.22092e-10	3.30803e-10	2.89575e-10	3.58288e-10	3.24913e-10	3.9657e-10	1.67855e-10	3.46508e-10	3.3571e-10	3.78901e-10	3.26876e-10	5.15345e-10	3.74975e-10	3.53379e-10	3.78901e-10	4.14239e-10	4.31908e-10	3.63196e-10	2.77796e-10	5.10437e-11	4.20129e-10	8.63817e-11
419.319	2.42905e-10	3.7549e-10	3.78527e-10	4.15974e-10	3.95732e-10	2.3076e-10	4.43301e-10	1.86227e-10	3.13752e-10	3.73466e-10	3.5626e-10	2.38856e-10	3.11728e-10	4.27108e-10	3.57272e-10	1.22464e-10	4.46337e-10	4.54434e-10	4.06865e-10	2.3076e-10	2.04445e-10	3.90672e-10	4.17999e-10	3.10716e-10	4.88846e-10	3.7043e-10	-4.04841e-12	4.32168e-10	3.39055e-10	2.96546e-10	3.67393e-10	3.32982e-10	4.04841e-10	1.71045e-10	3.54236e-10	3.44115e-10	3.88648e-10	3.35006e-10	5.27306e-10	3.84599e-10	3.62333e-10	3.88648e-10	4.24071e-10	4.42289e-10	3.71442e-10	2.83389e-10	5.26294e-11	4.30144e-10	8.90651e-11
412.952	2.50451e-10	3.85068e-10	3.89242e-10	4.2681e-10	4.05939e-10	2.38972e-10	4.53942e-10	1.90969e-10	3.21412e-10	3.82981e-10	3.6524e-10	2.44189e-10	3.20368e-10	4.37245e-10	3.6524e-10	1.26269e-10	4.57072e-10	4.64377e-10	4.16374e-10	2.35841e-10	2.09752e-10	3.99677e-10	4.27853e-10	3.17237e-10	4.99858e-10	3.7985e-10	-4.17418e-12	4.42463e-10	3.475e-10	3.02628e-10	3.76719e-10	3.41239e-10	4.13243e-10	1.75315e-10	3.63153e-10	3.52718e-10	3.9759e-10	3.43326e-10	5.39512e-10	3.9446e-10	3.71502e-10	3.98634e-10	4.34114e-10	4.52898e-10	3.80894e-10	2.90105e-10	5.42643e-11	4.40376e-10	9.18319e-11
406.686	2.58226e-10	3.94871e-10	4.0025e-10	4.36833e-10	4.16389e-10	2.46391e-10	4.64807e-10	1.95821e-10	3.29238e-10	3.92719e-10	3.74428e-10	2.50694e-10	3.29238e-10	4.47592e-10	3.74428e-10	1.30189e-10	4.69111e-10	4.7449e-10	4.24997e-10	2.41011e-10	2.14112e-10	4.08858e-10	4.37908e-10	3.22783e-10	5.11072e-10	3.88415e-10	-4.30377e-12	4.54047e-10	3.55061e-10	3.09871e-10	3.85187e-10	3.49681e-10	4.22845e-10	1.78606e-10	3.72276e-10	3.60441e-10	4.06706e-10	3.51833e-10	5.51958e-10	4.0563e-10	3.80883e-10	4.07782e-10	4.44364e-10	4.63731e-10	3.89491e-10	2.95884e-10	5.5949e-11	4.5082e-10	9.36069e-11
400.511	2.66248e-10	4.04919e-10	4.11575e-10	4.48184e-10	4.27106e-10	2.54045e-10	4.75918e-10	2.00795e-10	3.37247e-10	4.027e-10	3.8495e-10	2.56264e-10	3.38357e-10	4.58168e-10	3.8384e-10	1.33124e-10	4.80355e-10	4.85902e-10	4.34872e-10	2.47389e-10	2.18545e-10	4.18231e-10	4.48184e-10	3.29482e-10	5.22511e-10	3.98262e-10	-4.43746e-12	4.64824e-10	3.63872e-10	3.17279e-10	3.94934e-10	3.58325e-10	4.31543e-10	1.83045e-10	3.80513e-10	3.69419e-10	4.17122e-10	3.60544e-10	5.64667e-10	4.16012e-10	3.90497e-10	4.18231e-10	4.5484e-10	4.75918e-10	3.98262e-10	3.01747e-10	5.7687e-11	4.61496e-10	9.65148e-11
394.43	2.74519e-10	4.1521e-10	4.23216e-10	4.59819e-10	4.38086e-10	2.61937e-10	4.88415e-10	2.07033e-10	3.4658e-10	4.12922e-10	3.94621e-10	2.61937e-10	3.47724e-10	4.6897e-10	3.92333e-10	1.37259e-10	4.9299e-10	4.96421e-10	4.44949e-10	2.52786e-10	2.23046e-10	4.27792e-10	4.58675e-10	3.35142e-10	5.35312e-10	4.07203e-10	-4.57531e-12	4.75833e-10	3.72888e-10	3.23703e-10	4.04915e-10	3.67169e-10	4.41518e-10	1.87588e-10	3.90045e-10	3.78607e-10	4.26648e-10	3.706e-10	5.77633e-10	4.26648e-10	4.0034e-10	4.28936e-10	4.66682e-10	4.87271e-10	4.07203e-10	3.08834e-10	6.06229e-11	4.72401e-10	9.9513e-11
388.444	2.83041e-10	4.25741e-10	4.35176e-10	4.70557e-10	4.49328e-10	2.70069e-10	5.0004e-10	2.12281e-10	3.54981e-10	4.24562e-10	4.04513e-10	2.68889e-10	3.5734e-10	4.79991e-10	4.02155e-10	1.41521e-10	5.04757e-10	5.08295e-10	4.54046e-10	2.59455e-10	2.28792e-10	4.37535e-10	4.70557e-10	3.42008e-10	5.47214e-10	4.17486e-10	-3.53802e-12	4.87067e-10	3.82106e-10	3.31394e-10	4.15128e-10	3.7503e-10	4.50508e-10	1.91053e-10	3.99796e-10	3.88003e-10	4.37535e-10	3.79747e-10	5.92028e-10	4.37535e-10	4.1041e-10	4.38714e-10	4.77633e-10	4.98861e-10	4.16307e-10	3.14884e-10	6.2505e-11	4.83529e-10	1.02603e-10
382.546	2.91834e-10	4.36535e-10	4.47479e-10	4.82742e-10	4.60855e-10	2.78458e-10	5.13142e-10	2.1766e-10	3.63577e-10	4.35319e-10	4.14648e-10	2.7481e-10	3.67225e-10	4.91254e-10	4.11e-10	1.44701e-10	5.18006e-10	5.19221e-10	4.64503e-10	2.66299e-10	2.33467e-10	4.47479e-10	4.81526e-10	3.48985e-10	5.59349e-10	4.26807e-10	-3.64793e-12	4.99766e-10	3.90328e-10	3.39257e-10	4.25591e-10	3.84248e-10	4.60855e-10	1.95772e-10	4.08568e-10	3.97624e-10	4.47479e-10	3.89112e-10	6.05556e-10	4.48695e-10	4.20727e-10	4.49911e-10	4.88822e-10	5.11926e-10	4.26807e-10	3.21018e-10	6.44467e-11	4.94902e-10	1.04574e-10
376.737	3.009e-10	4.47589e-10	4.60126e-10	4.95231e-10	4.72664e-10	2.87109e-10	5.25321e-10	2.23167e-10	3.72364e-10	4.46335e-10	4.25021e-10	2.8084e-10	3.77379e-10	5.02754e-10	4.2126e-10	1.49196e-10	5.3159e-10	5.3159e-10	4.73917e-10	2.72064e-10	2.39466e-10	4.57619e-10	4.92723e-10	3.54811e-10	5.7171e-10	4.37559e-10	-3.76125e-12	5.1153e-10	3.99946e-10	3.46035e-10	4.36305e-10	3.93677e-10	4.7141e-10	2.006e-10	4.18752e-10	4.07469e-10	4.58872e-10	3.99946e-10	6.20606e-10	4.60126e-10	4.3129e-10	4.6138e-10	5.015e-10	5.24067e-10	4.36305e-10	3.27229e-10	6.77025e-11	5.06515e-10	1.07822e-10
371.02	3.10242e-10	4.58899e-10	4.73118e-10	5.08021e-10	4.84753e-10	2.96022e-10	5.37752e-10	2.30096e-10	3.82631e-10	4.57606e-10	4.35631e-10	2.88266e-10	3.87802e-10	5.14484e-10	4.31753e-10	1.53828e-10	5.44215e-10	5.42923e-10	4.84753e-10	2.77925e-10	2.44315e-10	4.67948e-10	5.04143e-10	3.61948e-10	5.84288e-10	4.47265e-10	-2.58535e-12	5.23533e-10	4.09778e-10	3.54192e-10	4.47265e-10	4.03314e-10	4.80875e-10	2.05535e-10	4.29168e-10	4.17534e-10	4.6924e-10	4.09778e-10	6.34703e-10	4.73118e-10	4.42094e-10	4.73118e-10	5.13191e-10	5.36459e-10	4.45972e-10	3.34802e-10	6.98044e-11	5.18362e-10	1.1117e-10
365.387	3.19879e-10	4.70489e-10	4.86483e-10	5.21137e-10	4.97146e-10	3.05218e-10	5.51792e-10	2.35911e-10	3.91852e-10	4.69156e-10	4.46498e-10	2.94555e-10	3.99849e-10	5.26468e-10	4.41167e-10	1.57274e-10	5.58456e-10	5.5579e-10	4.9448e-10	2.85226e-10	2.50572e-10	4.78486e-10	5.17138e-10	3.69194e-10	5.98441e-10	4.58494e-10	-2.66566e-12	5.37131e-10	4.19841e-10	3.6253e-10	4.57161e-10	4.13177e-10	4.91814e-10	2.09254e-10	4.39834e-10	4.27838e-10	4.81152e-10	4.19841e-10	6.50421e-10	4.8515e-10	4.53162e-10	4.8515e-10	5.25135e-10	5.50459e-10	4.55828e-10	3.41205e-10	7.19728e-11	5.30466e-10	1.14623e-10
359.839	3.29816e-10	4.82356e-10	5.00221e-10	5.34577e-10	5.09841e-10	3.147e-10	5.66185e-10	2.43239e-10	4.01276e-10	4.82356e-10	4.5762e-10	3.00957e-10	4.10896e-10	5.387e-10	4.52123e-10	1.6216e-10	5.71681e-10	5.68933e-10	5.05718e-10	2.92712e-10	2.55608e-10	4.90602e-10	5.2908e-10	3.7654e-10	6.11534e-10	4.68614e-10	-2.74847e-12	5.51068e-10	4.30135e-10	3.71043e-10	4.68614e-10	4.23264e-10	5.0297e-10	2.14381e-10	4.49375e-10	4.38381e-10	4.9335e-10	4.3151e-10	6.66504e-10	4.97473e-10	4.64491e-10	4.97473e-10	5.387e-10	5.63436e-10	4.65865e-10	3.49055e-10	7.55829e-11	5.44197e-10	1.1681e-10
354.378	3.40056e-10	4.94498e-10	5.14334e-10	5.46923e-10	5.22836e-10	3.2447e-10	5.79512e-10	2.49374e-10	4.12318e-10	4.94498e-10	4.68994e-10	3.08884e-10	4.22236e-10	5.51174e-10	4.63326e-10	1.67194e-10	5.86596e-10	5.80929e-10	5.17168e-10	2.98966e-10	2.62126e-10	5.01582e-10	5.42672e-10	3.82563e-10	6.26269e-10	4.80329e-10	-1.4169e-12	5.63926e-10	4.40656e-10	3.78312e-10	4.80329e-10	4.33571e-10	5.14334e-10	2.19619e-10	4.60492e-10	4.49157e-10	5.05833e-10	4.42073e-10	6.81528e-10	5.115e-10	4.76078e-10	5.10083e-10	5.51174e-10	5.78095e-10	4.77495e-10	3.55642e-10	7.79294e-11	5.56841e-10	1.20436e-10
348.997	3.50619e-10	5.05476e-10	5.28851e-10	5.60991e-10	5.37617e-10	3.34549e-10	5.94592e-10	2.5566e-10	4.22204e-10	5.06937e-10	4.80641e-10	3.15558e-10	4.33892e-10	5.65374e-10	4.73336e-10	1.72388e-10	6.01897e-10	5.94592e-10	5.2739e-10	3.05331e-10	2.67347e-10	5.14242e-10	5.55147e-10	3.90064e-10	6.39881e-10	4.92328e-10	0	5.78522e-10	4.49962e-10	3.87143e-10	4.92328e-10	4.44118e-10	5.25929e-10	2.26442e-10	4.71875e-10	4.60188e-10	5.18625e-10	4.54345e-10	6.98317e-10	5.24468e-10	4.87945e-10	5.23008e-10	5.65374e-10	5.93131e-10	4.87945e-10	3.63768e-10	8.03503e-11	5.69757e-10	1.24178e-10
343.698	3.61511e-10	5.18166e-10	5.4528e-10	5.75406e-10	5.51305e-10	3.44942e-10	6.10051e-10	2.63602e-10	4.32307e-10	5.21179e-10	4.92559e-10	3.22348e-10	4.4737e-10	5.78418e-10	4.85028e-10	1.76237e-10	6.17582e-10	6.08544e-10	5.39255e-10	3.1331e-10	2.74146e-10	5.25698e-10	5.69381e-10	3.97663e-10	6.55239e-10	5.0461e-10	1.5063e-12	5.91975e-10	4.60927e-10	3.96156e-10	5.0461e-10	4.53396e-10	5.37748e-10	2.3197e-10	4.83521e-10	4.71471e-10	5.30217e-10	4.66952e-10	7.15491e-10	5.37748e-10	5.00091e-10	5.36242e-10	5.78418e-10	6.07038e-10	4.98585e-10	3.70549e-10	8.43527e-11	5.82937e-10	1.28035e-10
338.482	3.72735e-10	5.31147e-10	5.60655e-10	5.90163e-10	5.65315e-10	3.55651e-10	6.25884e-10	2.70233e-10	4.42623e-10	5.34253e-10	5.04745e-10	3.30802e-10	4.59706e-10	5.91717e-10	4.9698e-10	1.81708e-10	6.33649e-10	6.22778e-10	5.51337e-10	3.19931e-10	2.79551e-10	5.37359e-10	5.82398e-10	4.05349e-10	6.6937e-10	5.15617e-10	1.55306e-12	6.07247e-10	4.72131e-10	4.05349e-10	5.1717e-10	4.64365e-10	5.49784e-10	2.37619e-10	4.93874e-10	4.83002e-10	5.43572e-10	4.78343e-10	7.33045e-10	5.5289e-10	5.12511e-10	5.49784e-10	5.9327e-10	6.22778e-10	5.09404e-10	3.78947e-10	8.69715e-11	5.96376e-10	1.3201e-10
333.342	3.84314e-10	5.44445e-10	5.76471e-10	6.05294e-10	5.81275e-10	3.65098e-10	6.42124e-10	2.78628e-10	4.54772e-10	5.47647e-10	5.17222e-10	3.37876e-10	4.72386e-10	6.06896e-10	5.07615e-10	1.87353e-10	6.50131e-10	6.37321e-10	5.62059e-10	3.28268e-10	2.86634e-10	5.5085e-10	5.97288e-10	4.14739e-10	6.8536e-10	5.28432e-10	3.20262e-12	6.22909e-10	4.83595e-10	4.14739e-10	5.30033e-10	4.75589e-10	5.62059e-10	2.43399e-10	5.06013e-10	4.94804e-10	5.57255e-10	4.91601e-10	7.51013e-10	5.66863e-10	5.25229e-10	5.6366e-10	6.06896e-10	6.38922e-10	5.22026e-10	3.85915e-10	9.12745e-11	6.10098e-10	1.3451e-10
328.28	3.94601e-10	5.56405e-10	5.92728e-10	6.20796e-10	5.9603e-10	3.7644e-10	6.5877e-10	2.85632e-10	4.65597e-10	5.63009e-10	5.29988e-10	3.46721e-10	4.85409e-10	6.20796e-10	5.20081e-10	1.93173e-10	6.65374e-10	6.52166e-10	5.74566e-10	3.36815e-10	2.93887e-10	5.6466e-10	6.1254e-10	4.22669e-10	7.01697e-10	5.41545e-10	6.60421e-12	6.38957e-10	4.95316e-10	4.24321e-10	5.43196e-10	4.88711e-10	5.74566e-10	2.49309e-10	5.1843e-10	5.08524e-10	5.71264e-10	5.05222e-10	7.6939e-10	5.82821e-10	5.38243e-10	5.77868e-10	6.22447e-10	6.53817e-10	5.3329e-10	3.94601e-10	9.411e-11	6.25749e-10	1.38688e-10
323.298	4.06852e-10	5.70274e-10	6.09427e-10	6.36664e-10	6.12832e-10	3.88127e-10	6.75817e-10	2.945e-10	4.76647e-10	5.77083e-10	5.43037e-10	3.54081e-10	5.00479e-10	6.36664e-10	5.32823e-10	1.9917e-10	6.84329e-10	6.67306e-10	5.87297e-10	3.43867e-10	3.01309e-10	5.78786e-10	6.2645e-10	4.30684e-10	7.18375e-10	5.54953e-10	8.51156e-12	6.53687e-10	5.07289e-10	4.34089e-10	5.56655e-10	5.00479e-10	5.87297e-10	2.57049e-10	5.31121e-10	5.20907e-10	5.87297e-10	5.19205e-10	7.89872e-10	5.97511e-10	5.53251e-10	5.92404e-10	6.36664e-10	6.7071e-10	5.46442e-10	4.03448e-10	9.8734e-11	6.40069e-10	1.42994e-10
318.389	4.19491e-10	5.84479e-10	6.28359e-10	6.52932e-10	6.28359e-10	4.00184e-10	6.95056e-10	3.03648e-10	4.89699e-10	5.93255e-10	5.56396e-10	3.6157e-10	5.14271e-10	6.51177e-10	5.45865e-10	2.05358e-10	7.02077e-10	6.84525e-10	6.00276e-10	3.52794e-10	3.08914e-10	5.915e-10	6.424e-10	4.38798e-10	7.35426e-10	5.66927e-10	1.22864e-11	6.70484e-10	5.19537e-10	4.44064e-10	5.70438e-10	5.12516e-10	6.00276e-10	2.63279e-10	5.4411e-10	5.35334e-10	6.02031e-10	5.33579e-10	8.09144e-10	6.14318e-10	5.66927e-10	6.07297e-10	6.52932e-10	6.88036e-10	5.58151e-10	4.10715e-10	1.03556e-10	6.54687e-10	1.47436e-10
313.554	4.32522e-10	5.99017e-10	6.46069e-10	6.69596e-10	6.46069e-10	4.12616e-10	7.13029e-10	3.11271e-10	5.01292e-10	6.08065e-10	5.71871e-10	3.70992e-10	5.28437e-10	6.67786e-10	5.57393e-10	2.11737e-10	7.20268e-10	7.00361e-10	6.13494e-10	3.61944e-10	3.14891e-10	6.06255e-10	6.58737e-10	4.4881e-10	7.52843e-10	5.80919e-10	1.44777e-11	6.87693e-10	5.32057e-10	4.54239e-10	5.84539e-10	5.24818e-10	6.15304e-10	2.71458e-10	5.57393e-10	5.48344e-10	6.17114e-10	5.48344e-10	8.28851e-10	6.31591e-10	5.80919e-10	6.24353e-10	6.69596e-10	7.0579e-10	5.70061e-10	4.19854e-10	1.06773e-10	6.71405e-10	1.52016e-10
308.796	4.4595e-10	6.13882e-10	6.64261e-10	6.86652e-10	6.62395e-10	4.25426e-10	7.31434e-10	3.20935e-10	5.14989e-10	6.25077e-10	5.85893e-10	3.78778e-10	5.44843e-10	6.8292e-10	5.70966e-10	2.18311e-10	7.38897e-10	7.16506e-10	6.26943e-10	3.69449e-10	3.24667e-10	6.21345e-10	6.75456e-10	4.57146e-10	7.70617e-10	5.95223e-10	1.8659e-11	7.07177e-10	5.44843e-10	4.66476e-10	6.0082e-10	5.3738e-10	6.28809e-10	2.78019e-10	5.70966e-10	5.63502e-10	6.32541e-10	5.63502e-10	8.50851e-10	6.49334e-10	5.95223e-10	6.40004e-10	6.86652e-10	7.2397e-10	5.84027e-10	4.29158e-10	1.11954e-10	6.86652e-10	1.56736e-10
304.107	4.59804e-10	6.29104e-10	6.84896e-10	7.06059e-10	6.81048e-10	4.38641e-10	7.52232e-10	3.30905e-10	5.27139e-10	6.42571e-10	6.00246e-10	3.88621e-10	5.59845e-10	7.00287e-10	5.84855e-10	2.25092e-10	7.58003e-10	7.34917e-10	6.40647e-10	3.79002e-10	3.32829e-10	6.368e-10	6.92592e-10	4.675e-10	7.88785e-10	6.09866e-10	2.30864e-11	7.25298e-10	5.57921e-10	4.77119e-10	6.15637e-10	5.50226e-10	6.44495e-10	2.86656e-10	5.84855e-10	5.7716e-10	6.50267e-10	5.79084e-10	8.71511e-10	6.65657e-10	6.1179e-10	6.57962e-10	7.04135e-10	7.42612e-10	5.98322e-10	4.38641e-10	1.17356e-10	7.04135e-10	1.61605e-10
299.489	4.72104e-10	6.4468e-10	7.04189e-10	7.24025e-10	7.00221e-10	4.50284e-10	7.73616e-10	3.41184e-10	5.41531e-10	6.60549e-10	6.16909e-10	3.9871e-10	5.77237e-10	7.18074e-10	5.99056e-10	2.32085e-10	7.79567e-10	7.51796e-10	6.56582e-10	3.88792e-10	3.41184e-10	6.52614e-10	7.1014e-10	4.78055e-10	8.09321e-10	6.24844e-10	2.77708e-11	7.43861e-10	5.71286e-10	4.89957e-10	6.30795e-10	5.63351e-10	6.60549e-10	2.95561e-10	5.99056e-10	5.93105e-10	6.665e-10	5.95089e-10	8.94618e-10	6.84353e-10	6.26827e-10	6.74434e-10	7.22042e-10	7.61714e-10	6.10958e-10	4.483e-10	1.22985e-10	7.20058e-10	1.66625e-10
294.944	4.86761e-10	6.58559e-10	7.26051e-10	7.44458e-10	7.1787e-10	4.64264e-10	7.95588e-10	3.51777e-10	5.56298e-10	6.79011e-10	6.31971e-10	4.06998e-10	5.93112e-10	7.36277e-10	6.11519e-10	2.3929e-10	7.99679e-10	7.71046e-10	6.7083e-10	3.98817e-10	3.49732e-10	6.68785e-10	7.28096e-10	4.86761e-10	8.28312e-10	6.40152e-10	3.47686e-11	7.6491e-10	5.86976e-10	5.01077e-10	6.48333e-10	5.78796e-10	6.74921e-10	3.04737e-10	6.13564e-10	6.09474e-10	6.85147e-10	6.11519e-10	9.18301e-10	7.03554e-10	6.42197e-10	6.93327e-10	7.40368e-10	7.81272e-10	6.25835e-10	4.58128e-10	1.28848e-10	7.38322e-10	1.71798e-10
290.465	5.01882e-10	6.74799e-10	7.46497e-10	7.63367e-10	7.38062e-10	4.78686e-10	8.16086e-10	3.60596e-10	5.69362e-10	6.97996e-10	6.47386e-10	4.17532e-10	6.11537e-10	7.54932e-10	6.28407e-10	2.46724e-10	8.22412e-10	7.90781e-10	6.85344e-10	4.09097e-10	3.60596e-10	6.87452e-10	7.46497e-10	4.97665e-10	8.47717e-10	6.55821e-10	4.00662e-11	7.84455e-10	6.00994e-10	5.14535e-10	6.64256e-10	5.92558e-10	6.91669e-10	3.14204e-10	6.30516e-10	6.26298e-10	7.02213e-10	6.30516e-10	9.40502e-10	7.23301e-10	6.60038e-10	7.10648e-10	7.59149e-10	8.03433e-10	6.4106e-10	4.68142e-10	1.3496e-10	7.57041e-10	1.77135e-10
286.054	5.17473e-10	6.93588e-10	7.69687e-10	7.82732e-10	7.6099e-10	4.93556e-10	8.41437e-10	3.71798e-10	5.84875e-10	7.17505e-10	6.65322e-10	4.28329e-10	6.30535e-10	7.74035e-10	6.4358e-10	2.54388e-10	8.43611e-10	8.10998e-10	7.02285e-10	4.19632e-10	3.69624e-10	7.04459e-10	7.67512e-10	5.1095e-10	8.69702e-10	6.71845e-10	4.78336e-11	8.06649e-10	6.15315e-10	5.28344e-10	6.80542e-10	6.08792e-10	7.08807e-10	3.23964e-10	6.45754e-10	6.45754e-10	7.21853e-10	6.47929e-10	9.6537e-10	7.43596e-10	6.78368e-10	7.3055e-10	7.78384e-10	8.24043e-10	6.54451e-10	4.78336e-10	1.43501e-10	7.7621e-10	1.82638e-10
281.713	5.33539e-10	7.10638e-10	7.93582e-10	8.04792e-10	7.82374e-10	5.08879e-10	8.65319e-10	3.83341e-10	6.00791e-10	7.37539e-10	6.83737e-10	4.39385e-10	6.5011e-10	7.93582e-10	6.59077e-10	2.64527e-10	8.6756e-10	8.31693e-10	7.17363e-10	4.30418e-10	3.81099e-10	7.24088e-10	7.86857e-10	5.2233e-10	8.9222e-10	6.90462e-10	5.6044e-11	8.29451e-10	6.32176e-10	5.40264e-10	6.99429e-10	6.23209e-10	7.2633e-10	3.34022e-10	6.61319e-10	6.63561e-10	7.42022e-10	6.68044e-10	9.90857e-10	7.66681e-10	6.94945e-10	7.50989e-10	7.98066e-10	8.45143e-10	6.70286e-10	4.90945e-10	1.50198e-10	7.95824e-10	1.88308e-10
277.435	5.50113e-10	7.2809e-10	8.18235e-10	8.27481e-10	8.04367e-10	5.26999e-10	8.89889e-10	3.97561e-10	6.17143e-10	7.58139e-10	7.00354e-10	4.50723e-10	6.70306e-10	8.13612e-10	6.74928e-10	2.72745e-10	8.922e-10	8.52906e-10	7.35025e-10	4.41477e-10	3.92938e-10	7.41959e-10	8.06678e-10	5.33933e-10	9.13002e-10	7.07288e-10	6.70306e-11	8.52906e-10	6.47191e-10	5.57047e-10	7.18845e-10	6.40258e-10	7.46582e-10	3.4671e-10	6.79551e-10	6.81863e-10	7.62762e-10	6.86485e-10	1.01933e-09	7.88187e-10	7.14222e-10	7.72007e-10	8.20546e-10	8.69086e-10	6.86485e-10	5.01574e-10	1.59486e-10	8.15923e-10	1.94157e-10
273.222	5.67202e-10	7.45942e-10	8.43653e-10	8.50803e-10	8.26971e-10	5.4337e-10	9.17533e-10	4.09911e-10	6.33931e-10	7.79307e-10	7.19727e-10	4.62341e-10	6.91129e-10	8.36504e-10	6.91129e-10	2.83601e-10	9.17533e-10	8.74635e-10	7.53092e-10	4.52808e-10	4.05144e-10	7.62624e-10	8.29354e-10	5.48137e-10	9.36598e-10	7.26877e-10	7.86457e-11	8.77018e-10	6.64913e-10	5.71968e-10	7.38793e-10	6.5538e-10	7.65008e-10	3.59863e-10	6.95895e-10	7.03044e-10	7.84073e-10	7.07811e-10	1.04623e-09	8.10288e-10	7.34026e-10	7.93606e-10	8.4127e-10	8.93701e-10	7.03044e-10	5.14772e-10	1.69207e-10	8.36504e-10	2.02572e-10
269.075	5.84812e-10	7.66644e-10	8.69845e-10	8.72303e-10	8.52645e-10	5.60239e-10	9.46019e-10	4.22637e-10	6.51156e-10	8.03501e-10	7.39614e-10	4.74238e-10	7.10128e-10	8.57559e-10	7.10128e-10	2.94863e-10	9.43561e-10	8.96875e-10	7.71558e-10	4.64409e-10	4.17722e-10	7.83844e-10	8.52645e-10	5.62697e-10	9.63219e-10	7.44529e-10	9.09161e-11	9.01789e-10	6.83099e-10	5.87268e-10	7.59272e-10	6.7327e-10	7.86301e-10	3.71036e-10	7.15043e-10	7.24871e-10	8.05958e-10	7.29786e-10	1.07379e-09	8.35445e-10	7.54357e-10	8.15787e-10	8.64931e-10	9.18989e-10	7.22414e-10	5.25839e-10	1.79375e-10	8.57559e-10	2.08861e-10
264.989	6.05512e-10	7.87926e-10	8.96867e-10	8.99401e-10	8.79132e-10	5.77643e-10	9.75406e-10	4.38299e-10	6.6885e-10	8.25928e-10	7.6259e-10	4.86436e-10	7.34722e-10	8.81666e-10	7.29655e-10	3.04023e-10	9.70339e-10	9.22202e-10	7.90459e-10	4.78836e-10	4.30699e-10	8.0566e-10	8.76599e-10	5.77643e-10	9.88074e-10	7.65124e-10	1.03874e-10	9.27269e-10	6.99252e-10	6.05512e-10	7.80325e-10	6.91652e-10	8.08194e-10	3.85095e-10	7.34722e-10	7.47389e-10	8.30995e-10	7.52456e-10	1.10462e-09	8.61398e-10	7.75258e-10	8.38596e-10	8.89267e-10	9.45004e-10	7.39788e-10	5.3964e-10	1.92548e-10	8.81666e-10	2.15349e-10
260.965	6.24322e-10	8.0979e-10	9.24728e-10	9.24728e-10	9.0383e-10	5.982e-10	1.00571e-09	4.51915e-10	6.89628e-10	8.51586e-10	7.83668e-10	5.01547e-10	7.57546e-10	9.0383e-10	7.47097e-10	3.16079e-10	1.00048e-09	9.48238e-10	8.12403e-10	4.91099e-10	4.46691e-10	8.30688e-10	9.01218e-10	5.92975e-10	1.01616e-09	7.8628e-10	1.20162e-10	9.56075e-10	7.18362e-10	6.2171e-10	8.01953e-10	7.10525e-10	8.30688e-10	4.02283e-10	7.54933e-10	7.70607e-10	8.54198e-10	7.75831e-10	1.13371e-09	8.85544e-10	7.99341e-10	8.64647e-10	9.14279e-10	9.71748e-10	7.60158e-10	5.53792e-10	2.03754e-10	9.06442e-10	2.24651e-10
257.004	6.43705e-10	8.29544e-10	9.53437e-10	9.50744e-10	9.3189e-10	6.16772e-10	1.03693e-09	4.68639e-10	7.08345e-10	8.78024e-10	8.05304e-10	5.14425e-10	7.81064e-10	9.29197e-10	7.67598e-10	3.31279e-10	1.02885e-09	9.74984e-10	8.32238e-10	5.06345e-10	4.60559e-10	8.53784e-10	9.26504e-10	6.08691e-10	1.04232e-09	8.07997e-10	1.3736e-10	9.85757e-10	7.40664e-10	6.41012e-10	8.24157e-10	7.32584e-10	8.53784e-10	4.17465e-10	7.75678e-10	7.94531e-10	8.80717e-10	7.99918e-10	1.1689e-09	9.13037e-10	8.21465e-10	8.88797e-10	9.39971e-10	9.99224e-10	7.78371e-10	5.70985e-10	2.18159e-10	9.29197e-10	2.34319e-10
253.101	6.66478e-10	8.55314e-10	9.85833e-10	9.80278e-10	9.63616e-10	6.38709e-10	1.07192e-09	4.85974e-10	7.30349e-10	9.053e-10	8.30321e-10	5.30406e-10	8.05328e-10	9.55286e-10	7.88666e-10	3.44347e-10	1.06081e-09	1.00249e-09	8.55314e-10	5.19298e-10	4.77643e-10	8.80307e-10	9.52509e-10	6.276e-10	1.07192e-09	8.30321e-10	1.55512e-10	1.01638e-09	7.60896e-10	6.60925e-10	8.4976e-10	7.52565e-10	8.7753e-10	4.35988e-10	7.96997e-10	8.2199e-10	9.08077e-10	8.24767e-10	1.20244e-09	9.414e-10	8.46983e-10	9.16408e-10	9.69171e-10	1.03026e-09	7.99774e-10	5.85946e-10	2.36044e-10	9.58063e-10	2.41598e-10
249.258	6.90046e-10	8.79021e-10	1.01646e-09	1.01073e-09	9.93551e-10	6.5855e-10	1.10522e-09	5.03934e-10	7.53038e-10	9.33423e-10	8.56115e-10	5.46883e-10	8.33209e-10	9.84962e-10	8.10303e-10	3.57908e-10	1.09377e-09	1.03077e-09	8.79021e-10	5.3543e-10	4.95344e-10	9.07654e-10	9.82098e-10	6.47097e-10	1.10236e-09	8.56115e-10	1.77522e-10	1.04795e-09	7.8167e-10	6.81456e-10	8.73295e-10	7.7308e-10	9.0479e-10	4.55258e-10	8.21756e-10	8.47525e-10	9.36286e-10	8.53252e-10	1.23693e-09	9.70645e-10	8.73295e-10	9.44876e-10	9.96414e-10	1.05941e-09	8.21756e-10	6.04148e-10	2.51967e-10	9.84962e-10	2.51967e-10
245.474	7.11469e-10	9.06311e-10	1.05097e-09	1.03916e-09	1.0244e-09	6.81948e-10	1.14248e-09	5.25483e-10	7.76416e-10	9.62402e-10	8.82693e-10	5.63861e-10	8.59077e-10	1.01259e-09	8.35459e-10	3.74923e-10	1.12772e-09	1.06277e-09	9.06311e-10	5.52053e-10	5.13675e-10	9.35833e-10	1.00964e-09	6.67186e-10	1.13658e-09	8.79742e-10	2.00746e-10	1.08049e-09	8.05938e-10	7.05564e-10	9.00407e-10	7.97081e-10	9.3288e-10	4.78249e-10	8.44315e-10	8.7679e-10	9.65354e-10	8.79742e-10	1.27533e-09	1.00373e-09	9.00407e-10	9.74211e-10	1.02735e-09	1.0923e-09	8.47268e-10	6.19952e-10	2.7455e-10	1.01259e-09	2.62742e-10
241.747	7.36614e-10	9.31421e-10	1.08666e-09	1.07144e-09	1.05926e-09	7.06175e-10	1.18102e-09	5.44851e-10	8.00536e-10	9.92298e-10	9.10114e-10	5.81377e-10	8.88807e-10	1.04404e-09	8.58369e-10	3.92658e-10	1.16275e-09	1.09579e-09	9.31421e-10	5.72246e-10	5.3572e-10	9.64904e-10	1.041e-09	6.90956e-10	1.16884e-09	9.07071e-10	2.25246e-10	1.1171e-09	8.30974e-10	7.27483e-10	9.28378e-10	8.21843e-10	9.6186e-10	4.99193e-10	8.70544e-10	9.07071e-10	9.95342e-10	9.10114e-10	1.31495e-09	1.03491e-09	9.28378e-10	1.00447e-09	1.05926e-09	1.12623e-09	8.70544e-10	6.39211e-10	2.95254e-10	1.04404e-09	2.76991e-10
238.075	7.65774e-10	9.60356e-10	1.12355e-09	1.10472e-09	1.09217e-09	7.3439e-10	1.22398e-09	5.68054e-10	8.25404e-10	1.02626e-09	9.38387e-10	5.99438e-10	9.19556e-10	1.07334e-09	8.85034e-10	4.11133e-10	1.20201e-09	1.12983e-09	9.60356e-10	5.90023e-10	5.58638e-10	9.94879e-10	1.07334e-09	7.12421e-10	1.20515e-09	9.35249e-10	2.54212e-10	1.1518e-09	8.56788e-10	7.56359e-10	9.57218e-10	8.47373e-10	9.9174e-10	5.24116e-10	8.97587e-10	9.41525e-10	1.0294e-09	9.41525e-10	1.3558e-09	1.0702e-09	9.57218e-10	1.03882e-09	1.09217e-09	1.16121e-09	8.97587e-10	6.59068e-10	3.20119e-10	1.07648e-09	2.88734e-10
234.462	7.92784e-10	9.90171e-10	1.16167e-09	1.14226e-09	1.12931e-09	7.60426e-10	1.26522e-09	5.92161e-10	8.5103e-10	1.06136e-09	9.6752e-10	6.21284e-10	9.54577e-10	1.10666e-09	9.12511e-10	4.33604e-10	1.23933e-09	1.16491e-09	9.90171e-10	6.0834e-10	5.82454e-10	1.029e-09	1.10666e-09	7.37775e-10	1.24257e-09	9.64285e-10	2.87991e-10	1.19403e-09	8.83388e-10	7.83077e-10	9.90171e-10	8.73681e-10	1.02253e-09	5.50095e-10	9.2869e-10	9.73992e-10	1.06136e-09	9.73992e-10	1.39789e-09	1.10666e-09	9.90171e-10	1.07107e-09	1.12608e-09	1.2005e-09	9.25454e-10	6.82765e-10	3.46236e-10	1.1099e-09	3.0417e-10
230.901	8.24084e-10	1.02427e-09	1.20443e-09	1.17774e-09	1.16773e-09	7.90721e-10	1.31119e-09	6.20566e-10	8.80803e-10	1.09767e-09	1.00091e-09	6.40584e-10	9.87567e-10	1.14104e-09	9.40858e-10	4.57083e-10	1.28117e-09	1.20109e-09	1.02427e-09	6.30575e-10	6.0722e-10	1.06097e-09	1.14104e-09	7.67366e-10	1.28117e-09	9.9424e-10	3.23628e-10	1.23446e-09	9.1083e-10	8.10739e-10	1.02093e-09	9.04158e-10	1.05763e-09	5.80529e-10	9.57539e-10	1.01426e-09	1.09767e-09	1.01092e-09	1.44131e-09	1.14438e-09	1.02427e-09	1.10768e-09	1.16439e-09	1.2378e-09	9.54203e-10	7.03975e-10	3.7701e-10	1.14438e-09	3.20292e-10
227.394	8.56565e-10	1.05609e-09	1.24529e-09	1.21777e-09	1.21089e-09	8.22164e-10	1.36225e-09	6.46724e-10	9.11605e-10	1.13521e-09	1.03545e-09	6.63924e-10	1.02513e-09	1.17993e-09	9.73525e-10	4.81603e-10	1.32441e-09	1.24185e-09	1.05609e-09	6.53604e-10	6.36403e-10	1.09737e-09	1.17993e-09	7.98084e-10	1.32441e-09	1.02857e-09	3.61202e-10	1.27969e-09	9.42565e-10	8.42804e-10	1.05609e-09	9.32245e-10	1.09393e-09	6.12323e-10	9.90725e-10	1.05265e-09	1.13521e-09	1.04577e-09	1.48953e-09	1.18337e-09	1.05953e-09	1.14553e-09	1.20057e-09	1.27969e-09	9.83845e-10	7.29284e-10	4.09362e-10	1.18337e-09	3.37122e-10
223.943	8.90251e-10	1.09242e-09	1.29104e-09	1.25912e-09	1.25557e-09	8.54783e-10	1.41163e-09	6.77442e-10	9.43453e-10	1.17754e-09	1.07469e-09	6.91629e-10	1.06404e-09	1.21656e-09	1.00375e-09	5.07195e-10	1.37262e-09	1.28395e-09	1.09242e-09	6.77442e-10	6.66802e-10	1.13853e-09	1.22011e-09	8.29955e-10	1.36552e-09	1.06404e-09	4.04337e-10	1.32651e-09	9.75375e-10	8.79611e-10	1.09242e-09	9.64734e-10	1.13143e-09	6.45521e-10	1.02503e-09	1.09597e-09	1.17754e-09	1.08533e-09	1.53932e-09	1.2272e-09	1.09951e-09	1.18818e-09	1.24139e-09	1.32651e-09	1.01794e-09	7.55472e-10	4.46899e-10	1.22365e-09	3.58229e-10
220.542	9.2522e-10	1.13367e-09	1.34212e-09	1.30189e-09	1.30189e-09	8.88651e-10	1.46646e-09	7.09458e-10	9.80076e-10	1.21778e-09	1.11538e-09	7.16772e-10	1.10441e-09	1.25801e-09	1.03859e-09	5.37579e-10	1.42257e-09	1.33115e-09	1.13367e-09	7.02144e-10	7.02144e-10	1.18121e-09	1.26166e-09	8.63052e-10	1.41526e-09	1.10076e-09	4.53468e-10	1.37503e-09	1.00933e-09	9.1425e-10	1.13367e-09	9.9836e-10	1.1739e-09	6.83859e-10	1.06053e-09	1.14098e-09	1.22144e-09	1.13001e-09	1.59079e-09	1.27264e-09	1.14098e-09	1.22875e-09	1.28726e-09	1.37137e-09	1.04956e-09	7.86255e-10	4.86381e-10	1.26532e-09	3.76671e-10
217.192	9.65274e-10	1.17266e-09	1.39135e-09	1.34988e-09	1.34988e-09	9.27568e-10	1.52332e-09	7.46579e-10	1.01806e-09	1.26315e-09	1.15757e-09	7.46579e-10	1.14626e-09	1.30086e-09	1.07839e-09	5.69361e-10	1.47431e-09	1.37627e-09	1.17266e-09	7.31497e-10	7.39038e-10	1.22545e-09	1.30463e-09	9.01174e-10	1.46299e-09	1.13872e-09	5.05261e-10	1.42906e-09	1.04823e-09	9.53962e-10	1.17266e-09	1.03692e-09	1.2179e-09	7.23956e-10	1.10102e-09	1.18774e-09	1.26692e-09	1.17266e-09	1.64398e-09	1.31971e-09	1.18397e-09	1.27823e-09	1.33479e-09	1.42152e-09	1.0897e-09	8.18221e-10	5.27884e-10	1.31217e-09	3.99684e-10
213.896	1.0069e-09	1.21684e-09	1.44621e-09	1.39956e-09	1.40345e-09	9.68029e-10	1.58617e-09	7.81421e-10	1.05744e-09	1.31403e-09	1.20129e-09	7.77533e-10	1.19351e-09	1.34513e-09	1.11576e-09	6.02588e-10	1.52785e-09	1.43066e-09	1.22073e-09	7.61982e-10	7.77533e-10	1.27127e-09	1.35291e-09	9.44703e-10	1.51619e-09	1.18185e-09	5.63711e-10	1.48509e-09	1.08466e-09	9.95242e-10	1.22073e-09	1.073e-09	1.26349e-09	7.6587e-10	1.14297e-09	1.24016e-09	1.31403e-09	1.22073e-09	1.7028e-09	1.36846e-09	1.23239e-09	1.32569e-09	1.38401e-09	1.47731e-09	1.12742e-09	8.51398e-10	5.75374e-10	1.36068e-09	4.27643e-10
210.647	1.05422e-09	1.26667e-09	1.50316e-09	1.45105e-09	1.45907e-09	1.01013e-09	1.65148e-09	8.25738e-10	1.09831e-09	1.36287e-09	1.25063e-09	8.13712e-10	1.24261e-09	1.39494e-09	1.15844e-09	6.4135e-10	1.58734e-09	1.48312e-09	1.26667e-09	7.9367e-10	8.21729e-10	1.32278e-09	1.40295e-09	9.86075e-10	1.57131e-09	1.22658e-09	6.25316e-10	1.54325e-09	1.13038e-09	1.04219e-09	1.26667e-09	1.11835e-09	1.31477e-09	8.13712e-10	1.1865e-09	1.29472e-09	1.36688e-09	1.27067e-09	1.76371e-09	1.42299e-09	1.2827e-09	1.37489e-09	1.43502e-09	1.53122e-09	1.17046e-09	8.89873e-10	6.29324e-10	1.41498e-09	4.52953e-10
207.448	1.09937e-09	1.31841e-09	1.56226e-09	1.50853e-09	1.51679e-09	1.0539e-09	1.72344e-09	8.67921e-10	1.14483e-09	1.4176e-09	1.30188e-09	8.47256e-10	1.29361e-09	1.44653e-09	1.20682e-09	6.81938e-10	1.64905e-09	1.54159e-09	1.31841e-09	8.30724e-10	8.67921e-10	1.37627e-09	1.4548e-09	1.03737e-09	1.63252e-09	1.27708e-09	6.94337e-10	1.60772e-09	1.17376e-09	1.09523e-09	1.31841e-09	1.16136e-09	1.36801e-09	8.63788e-10	1.23575e-09	1.35561e-09	1.42174e-09	1.32255e-09	1.8309e-09	1.4796e-09	1.33494e-09	1.43414e-09	1.492e-09	1.59119e-09	1.21509e-09	9.25783e-10	6.81938e-10	1.47133e-09	4.87689e-10
204.299	1.1548e-09	1.37213e-09	1.62354e-09	1.56388e-09	1.57667e-09	1.10367e-09	1.79825e-09	9.16173e-10	1.19315e-09	1.47866e-09	1.35508e-09	8.86344e-10	1.35082e-09	1.49997e-09	1.25281e-09	7.28677e-10	1.71729e-09	1.60224e-09	1.37639e-09	8.69299e-10	9.16173e-10	1.43179e-09	1.50849e-09	1.08662e-09	1.69598e-09	1.32525e-09	7.71289e-10	1.67468e-09	1.22298e-09	1.14628e-09	1.37213e-09	1.2102e-09	1.42752e-09	9.20434e-10	1.2869e-09	1.419e-09	1.47866e-09	1.38065e-09	1.89626e-09	1.54258e-09	1.39343e-09	1.49144e-09	1.5511e-09	1.65337e-09	1.2656e-09	9.71569e-10	7.45722e-10	1.5298e-09	5.19875e-10
201.196	1.20825e-09	1.42793e-09	1.69155e-09	1.63004e-09	1.64322e-09	1.15992e-09	1.87609e-09	9.66601e-10	1.2478e-09	1.53778e-09	1.41475e-09	9.31452e-10	1.41036e-09	1.55974e-09	1.30491e-09	7.77675e-10	1.78821e-09	1.66519e-09	1.43233e-09	9.09484e-10	9.75389e-10	1.49384e-09	1.56853e-09	1.14235e-09	1.76185e-09	1.3796e-09	8.52367e-10	1.74428e-09	1.27416e-09	1.20386e-09	1.43233e-09	1.26098e-09	1.48944e-09	9.84177e-10	1.34445e-09	1.48505e-09	1.54217e-09	1.44111e-09	1.97275e-09	1.60807e-09	1.4543e-09	1.55535e-09	1.61686e-09	1.72231e-09	1.31809e-09	1.01493e-09	8.12824e-10	1.59489e-09	5.57993e-10
198.141	1.26844e-09	1.49041e-09	1.76675e-09	1.69427e-09	1.71239e-09	1.21408e-09	1.95702e-09	1.02381e-09	1.30468e-09	1.60367e-09	1.48135e-09	9.73978e-10	1.47229e-09	1.61726e-09	1.36357e-09	8.33544e-10	1.86188e-09	1.73504e-09	1.49947e-09	9.55858e-10	1.03287e-09	1.55837e-09	1.63085e-09	1.20501e-09	1.83017e-09	1.44058e-09	9.46798e-10	1.82111e-09	1.33186e-09	1.26844e-09	1.49494e-09	1.31374e-09	1.55384e-09	1.05099e-09	1.39981e-09	1.55837e-09	1.6082e-09	1.504e-09	2.04762e-09	1.67615e-09	1.52212e-09	1.62179e-09	1.68521e-09	1.79393e-09	1.37263e-09	1.06458e-09	8.87906e-10	1.66256e-09	5.97977e-10
195.133	1.33117e-09	1.56004e-09	1.84496e-09	1.76555e-09	1.78891e-09	1.27512e-09	2.05047e-09	1.08829e-09	1.36387e-09	1.67681e-09	1.5507e-09	1.0229e-09	1.53668e-09	1.68615e-09	1.42459e-09	8.92118e-10	1.93837e-09	1.81226e-09	1.56938e-09	1.00422e-09	1.1023e-09	1.6301e-09	1.70016e-09	1.27045e-09	1.90568e-09	1.50399e-09	1.04625e-09	1.90568e-09	1.39189e-09	1.33117e-09	1.56004e-09	1.37321e-09	1.62543e-09	1.12566e-09	1.46662e-09	1.63944e-09	1.67681e-09	1.57405e-09	2.12987e-09	1.75154e-09	1.58806e-09	1.69082e-09	1.76088e-09	1.87298e-09	1.43393e-09	1.12099e-09	9.71521e-10	1.73753e-09	6.44567e-10
192.169	1.40142e-09	1.63258e-09	1.92635e-09	1.84448e-09	1.86856e-09	1.34363e-09	2.14306e-09	1.15099e-09	1.43031e-09	1.74816e-09	1.62295e-09	1.07876e-09	1.6085e-09	1.75298e-09	1.4881e-09	9.53542e-10	2.02267e-09	1.89264e-09	1.64221e-09	1.05468e-09	1.17507e-09	1.7e-09	1.77224e-09	1.34363e-09	1.98895e-09	1.56997e-09	1.15581e-09	1.98895e-09	1.45439e-09	1.40623e-09	1.63258e-09	1.43513e-09	1.70482e-09	1.20397e-09	1.53626e-09	1.72408e-09	1.75298e-09	1.64703e-09	2.2153e-09	1.83003e-09	1.66629e-09	1.76742e-09	1.83485e-09	1.95524e-09	1.49774e-09	1.17989e-09	1.05949e-09	1.81558e-09	6.93485e-10
189.25	1.47475e-09	1.70812e-09	2.01102e-09	1.9266e-09	1.95143e-09	1.41516e-09	2.24936e-09	1.22647e-09	1.49957e-09	1.82729e-09	1.69819e-09	1.13709e-09	1.68826e-09	1.82729e-09	1.55916e-09	1.02785e-09	2.11529e-09	1.97626e-09	1.72302e-09	1.11227e-09	1.2513e-09	1.78261e-09	1.84716e-09	1.42013e-09	2.07557e-09	1.64357e-09	1.27613e-09	2.0855e-09	1.5244e-09	1.48468e-09	1.70812e-09	1.50454e-09	1.78757e-09	1.29102e-09	1.60881e-09	1.81736e-09	1.83226e-09	1.72799e-09	2.30895e-09	1.91171e-09	1.74785e-09	1.85212e-09	1.92164e-09	2.04081e-09	1.56909e-09	1.24137e-09	1.15696e-09	1.90178e-09	7.44821e-10
186.378	1.55637e-09	1.79187e-09	2.10417e-09	2.01202e-09	2.04273e-09	1.48981e-09	2.36015e-09	1.30039e-09	1.57173e-09	1.91474e-09	1.78163e-09	1.19799e-09	1.76627e-09	1.9045e-09	1.63316e-09	1.10072e-09	2.20656e-09	2.06833e-09	1.80723e-09	1.1724e-09	1.33622e-09	1.86355e-09	1.9301e-09	1.50517e-09	2.1656e-09	1.7202e-09	1.40278e-09	2.18096e-09	1.59733e-09	1.57173e-09	1.79187e-09	1.57685e-09	1.87379e-09	1.38742e-09	1.68948e-09	1.91474e-09	1.91986e-09	1.81235e-09	2.40623e-09	2.00178e-09	1.83283e-09	1.93522e-09	2.0069e-09	2.13489e-09	1.6434e-09	1.31063e-09	1.26455e-09	1.99154e-09	8.08902e-10
183.547	1.64167e-09	1.88449e-09	2.20121e-09	2.10091e-09	2.13786e-09	1.57305e-09	2.4757e-09	1.38829e-09	1.65222e-09	2.0059e-09	1.87393e-09	1.26688e-09	1.85281e-09	1.99006e-09	1.71557e-09	1.1877e-09	2.31206e-09	2.16426e-09	1.90032e-09	1.24049e-09	1.43052e-09	1.95839e-09	2.01645e-09	1.59416e-09	2.26455e-09	1.80003e-09	1.55193e-09	2.29094e-09	1.67862e-09	1.66278e-09	1.87921e-09	1.6575e-09	1.96894e-09	1.48859e-09	1.77363e-09	2.02173e-09	2.01117e-09	1.90032e-09	2.51265e-09	2.09563e-09	1.92672e-09	2.03229e-09	2.10619e-09	2.23288e-09	1.72613e-09	1.38301e-09	1.38301e-09	2.09035e-09	8.70981e-10
180.759	1.73621e-09	1.98113e-09	2.30769e-09	2.19883e-09	2.24237e-09	1.66001e-09	2.60703e-09	1.4804e-09	1.74165e-09	2.10086e-09	1.97024e-09	1.34434e-09	1.94847e-09	2.07909e-09	1.80696e-09	1.27358e-09	2.42198e-09	2.26959e-09	1.99745e-09	1.31712e-09	1.53483e-09	2.05732e-09	2.11175e-09	1.69267e-09	2.373e-09	1.89404e-09	1.70899e-09	2.40565e-09	1.76342e-09	1.76342e-09	1.97568e-09	1.74165e-09	2.07365e-09	1.60014e-09	1.86683e-09	2.13896e-09	2.11175e-09	1.99745e-09	2.62336e-09	2.19883e-09	2.03011e-09	2.12808e-09	2.20972e-09	2.34034e-09	1.8124e-09	1.46407e-09	1.50762e-09	2.19883e-09	9.47022e-10
178.015	1.835e-09	2.08753e-09	2.41861e-09	2.30638e-09	2.35688e-09	1.75644e-09	2.73847e-09	1.57687e-09	1.835e-09	2.20537e-09	2.0763e-09	1.41974e-09	2.04824e-09	2.17731e-09	1.89673e-09	1.37485e-09	2.53646e-09	2.37933e-09	2.10997e-09	1.39168e-09	1.64421e-09	2.16048e-09	2.21098e-09	1.80133e-09	2.48595e-09	1.98652e-09	1.87428e-09	2.52523e-09	1.85184e-09	1.87428e-09	2.0763e-09	1.82939e-09	2.18853e-09	1.72277e-09	1.96407e-09	2.26149e-09	2.21659e-09	2.10436e-09	2.73847e-09	2.31199e-09	2.13803e-09	2.23904e-09	2.3176e-09	2.45789e-09	1.90795e-09	1.55442e-09	1.64982e-09	2.31199e-09	1.02693e-09
175.311	1.94408e-09	2.20445e-09	2.54003e-09	2.41853e-09	2.4706e-09	1.85729e-09	2.88719e-09	1.6895e-09	1.93829e-09	2.31438e-09	2.19288e-09	1.51013e-09	2.15237e-09	2.27966e-09	2.00194e-09	1.4812e-09	2.66154e-09	2.49953e-09	2.22181e-09	1.4812e-09	1.7705e-09	2.27388e-09	2.31438e-09	1.91515e-09	2.60368e-09	2.09451e-09	2.0598e-09	2.65575e-09	1.95565e-09	1.99037e-09	2.18709e-09	1.93251e-09	2.3086e-09	1.85729e-09	2.07137e-09	2.39538e-09	2.32595e-09	2.21602e-09	2.86405e-09	2.4301e-09	2.25652e-09	2.35488e-09	2.43589e-09	2.58054e-09	2.00772e-09	1.649e-09	1.79943e-09	2.43589e-09	1.1109e-09
172.648	2.05816e-09	2.32662e-09	2.67263e-09	2.54139e-09	2.60104e-09	1.97464e-09	3.0425e-09	1.8076e-09	2.04623e-09	2.434e-09	2.31469e-09	1.60477e-09	2.26696e-09	2.38628e-09	2.11185e-09	1.59881e-09	2.79791e-09	2.6249e-09	2.35048e-09	1.56898e-09	1.90306e-09	2.39821e-09	2.434e-09	2.04623e-09	2.73825e-09	2.20731e-09	2.25503e-09	2.79791e-09	2.06413e-09	2.11782e-09	2.30872e-09	2.0343e-09	2.434e-09	2.00447e-09	2.18941e-09	2.54139e-09	2.4519e-09	2.33259e-09	3.00074e-09	2.55332e-09	2.38628e-09	2.48173e-09	2.56525e-09	2.71439e-09	2.11782e-09	1.75391e-09	1.96271e-09	2.56525e-09	1.21104e-09
170.027	2.18972e-09	2.46036e-09	2.81096e-09	2.67564e-09	2.73715e-09	2.09131e-09	3.21077e-09	1.93753e-09	2.16512e-09	2.56493e-09	2.44806e-09	1.7038e-09	2.3927e-09	2.50957e-09	2.23278e-09	1.7284e-09	2.94013e-09	2.76791e-09	2.48496e-09	1.67304e-09	2.0421e-09	2.52802e-09	2.55878e-09	2.18357e-09	2.87862e-09	2.33119e-09	2.47266e-09	2.95243e-09	2.17742e-09	2.26353e-09	2.44191e-09	2.15282e-09	2.57723e-09	2.15897e-09	2.31274e-09	2.6941e-09	2.58338e-09	2.46036e-09	3.14926e-09	2.6941e-09	2.52802e-09	2.61413e-09	2.7064e-09	2.86017e-09	2.23893e-09	1.86372e-09	2.14666e-09	2.71255e-09	1.31629e-09
167.445	2.32751e-09	2.60655e-09	2.95536e-09	2.81584e-09	2.8856e-09	2.22604e-09	3.38662e-09	2.07383e-09	2.2958e-09	2.70168e-09	2.58753e-09	1.82015e-09	2.52411e-09	2.63192e-09	2.35922e-09	1.87088e-09	3.09489e-09	2.91731e-09	2.63826e-09	1.78844e-09	2.20067e-09	2.66997e-09	2.689e-09	2.33385e-09	3.02512e-09	2.46069e-09	2.70802e-09	3.11391e-09	2.30848e-09	2.41629e-09	2.58119e-09	2.27677e-09	2.72705e-09	2.32751e-09	2.448e-09	2.86658e-09	2.72071e-09	2.60021e-09	3.30417e-09	2.84121e-09	2.67632e-09	2.7651e-09	2.86023e-09	3.01244e-09	2.3719e-09	1.98504e-09	2.34019e-09	2.86658e-09	1.43329e-09
164.901	2.47828e-09	2.76599e-09	3.1191e-09	2.9687e-09	3.04063e-09	2.36712e-09	3.57683e-09	2.2298e-09	2.43251e-09	2.851e-09	2.74638e-09	1.94208e-09	2.67445e-09	2.77253e-09	2.50443e-09	2.02709e-09	3.26296e-09	3.07333e-09	2.79869e-09	1.90938e-09	2.36712e-09	2.82485e-09	2.83792e-09	2.49789e-09	3.19103e-09	2.60252e-09	2.96216e-09	3.28911e-09	2.44558e-09	2.5829e-09	2.7333e-09	2.41289e-09	2.89023e-09	2.51751e-09	2.59598e-09	3.04063e-09	2.87716e-09	2.75292e-09	3.4722e-09	3.0014e-09	2.83792e-09	2.92293e-09	3.02101e-09	3.18449e-09	2.51097e-09	2.12517e-09	2.55675e-09	3.03409e-09	1.56282e-09
162.398	2.64287e-09	2.93951e-09	3.2901e-09	3.13503e-09	3.20919e-09	2.52825e-09	3.77552e-09	2.40015e-09	2.58893e-09	3.01367e-09	2.91255e-09	2.07654e-09	2.8249e-09	2.91929e-09	2.65635e-09	2.19789e-09	3.44516e-09	3.24964e-09	2.97322e-09	2.04283e-09	2.55522e-09	2.99345e-09	2.99345e-09	2.66983e-09	3.36426e-09	2.75748e-09	3.22942e-09	3.47887e-09	2.59567e-09	2.76422e-09	2.89906e-09	2.55522e-09	3.06087e-09	2.71703e-09	2.75748e-09	3.23616e-09	3.04064e-09	2.91255e-09	3.64742e-09	3.17548e-09	3.02042e-09	3.09458e-09	3.19571e-09	3.36426e-09	2.66309e-09	2.27205e-09	2.79793e-09	3.21593e-09	1.70573e-09
159.931	2.82229e-09	3.12815e-09	3.47572e-09	3.30889e-09	3.39925e-09	2.69716e-09	3.99013e-09	2.57898e-09	2.75277e-09	3.18376e-09	3.10034e-09	2.21751e-09	2.99607e-09	3.07949e-09	2.82229e-09	2.38434e-09	3.6356e-09	3.44096e-09	3.16291e-09	2.1897e-09	2.75277e-09	3.16986e-09	3.15595e-09	2.86399e-09	3.55914e-09	2.92656e-09	3.52438e-09	3.68426e-09	2.75972e-09	2.95436e-09	3.07949e-09	2.71801e-09	3.24632e-09	2.92656e-09	2.93351e-09	3.44096e-09	3.21852e-09	3.08644e-09	3.84415e-09	3.3645e-09	3.21157e-09	3.28108e-09	3.38535e-09	3.55914e-09	2.83619e-09	2.433e-09	3.05863e-09	3.41316e-09	1.86299e-09
157.502	3.01747e-09	3.33284e-09	3.67687e-09	3.49768e-09	3.59086e-09	2.88129e-09	4.22159e-09	2.78095e-09	2.93146e-09	3.37584e-09	3.297e-09	2.37957e-09	3.18232e-09	3.24683e-09	3.00314e-09	2.58743e-09	3.84172e-09	3.64103e-09	3.36867e-09	2.3509e-09	2.96013e-09	3.3615e-09	3.34e-09	3.07481e-09	3.76288e-09	3.11065e-09	3.84172e-09	3.90623e-09	2.93146e-09	3.17515e-09	3.2755e-09	2.88846e-09	3.44751e-09	3.16082e-09	3.12498e-09	3.66253e-09	3.40451e-09	3.28266e-09	4.04957e-09	3.56936e-09	3.41884e-09	3.47618e-09	3.59086e-09	3.77005e-09	3.01747e-09	2.60176e-09	3.34e-09	3.6267e-09	2.03554e-09
155.111	3.22939e-09	3.55454e-09	3.89448e-09	3.70973e-09	3.8058e-09	3.08159e-09	4.4635e-09	3.0003e-09	3.12593e-09	3.57671e-09	3.5102e-09	2.54952e-09	3.37719e-09	3.43631e-09	3.19983e-09	2.80816e-09	4.07184e-09	3.86492e-09	3.59149e-09	2.51996e-09	3.19244e-09	3.57671e-09	3.53976e-09	3.30329e-09	3.97577e-09	3.30329e-09	4.1753e-09	4.14574e-09	3.12593e-09	3.40675e-09	3.48804e-09	3.08159e-09	3.658e-09	3.40675e-09	3.33285e-09	3.89448e-09	3.61366e-09	3.48065e-09	4.27137e-09	3.78363e-09	3.64322e-09	3.69495e-09	3.81319e-09	3.99794e-09	3.21461e-09	2.79338e-09	3.65061e-09	3.85753e-09	2.22436e-09
152.755	3.45924e-09	3.7945e-09	4.12975e-09	3.93165e-09	4.03832e-09	3.30685e-09	4.72407e-09	3.23828e-09	3.33733e-09	3.7945e-09	3.74116e-09	2.74301e-09	3.58877e-09	3.63449e-09	3.41352e-09	3.04779e-09	4.31262e-09	4.09928e-09	3.83259e-09	2.71253e-09	3.43638e-09	3.80212e-09	3.74878e-09	3.55829e-09	4.21357e-09	3.5202e-09	4.53358e-09	4.40405e-09	3.32971e-09	3.66496e-09	3.71068e-09	3.28399e-09	3.88593e-09	3.66496e-09	3.55829e-09	4.13737e-09	3.84021e-09	3.70306e-09	4.51073e-09	4.02308e-09	3.88593e-09	3.92403e-09	4.05356e-09	4.24405e-09	3.42876e-09	3.00207e-09	3.98498e-09	4.1069e-09	2.43823e-09
150.434	3.70811e-09	4.05378e-09	4.37589e-09	4.17163e-09	4.28947e-09	3.54313e-09	5.00438e-09	3.496e-09	3.5667e-09	4.03022e-09	3.99093e-09	2.94606e-09	3.8181e-09	3.84952e-09	3.65312e-09	3.3153e-09	4.57229e-09	4.35232e-09	4.10092e-09	2.9225e-09	3.70811e-09	4.05378e-09	3.98308e-09	3.82595e-09	4.47016e-09	3.74739e-09	4.91796e-09	4.68228e-09	3.55885e-09	3.93594e-09	3.95951e-09	3.50385e-09	4.13235e-09	3.9438e-09	3.80239e-09	4.40731e-09	4.08521e-09	3.9438e-09	4.7687e-09	4.27376e-09	4.14806e-09	4.17948e-09	4.31304e-09	4.50944e-09	3.66098e-09	3.22889e-09	4.34446e-09	4.38374e-09	2.6711e-09
148.15	3.97714e-09	4.33354e-09	4.64944e-09	4.43074e-09	4.55224e-09	3.79893e-09	5.29745e-09	3.77463e-09	3.81513e-09	4.27684e-09	4.26064e-09	3.17523e-09	4.06624e-09	4.07434e-09	3.90423e-09	3.59643e-09	4.85194e-09	4.62514e-09	4.38214e-09	3.15093e-09	3.98524e-09	4.31734e-09	4.22824e-09	4.11484e-09	4.74664e-09	4.00143e-09	5.32985e-09	4.98154e-09	3.79893e-09	4.23634e-09	4.22014e-09	3.74223e-09	4.39024e-09	4.24444e-09	4.06624e-09	4.68184e-09	4.34164e-09	4.20394e-09	5.04634e-09	4.54414e-09	4.43884e-09	4.44694e-09	4.59274e-09	4.79524e-09	3.91233e-09	3.47493e-09	4.73854e-09	4.68184e-09	2.92413e-09
145.9	4.26772e-09	4.63519e-09	4.93585e-09	4.71036e-09	4.83563e-09	4.08398e-09	5.61234e-09	4.07563e-09	4.07563e-09	4.55168e-09	4.55168e-09	3.41584e-09	4.33453e-09	4.32618e-09	4.17585e-09	3.90859e-09	5.16135e-09	4.9275e-09	4.69365e-09	3.39914e-09	4.29277e-09	4.60179e-09	4.49321e-09	4.43475e-09	5.04443e-09	4.26772e-09	5.76267e-09	5.30333e-09	4.06728e-09	4.56003e-09	4.50992e-09	4.00046e-09	4.66025e-09	4.56003e-09	4.35123e-09	4.97761e-09	4.62684e-09	4.47651e-09	5.33674e-09	4.83563e-09	4.74376e-09	4.74376e-09	4.8941e-09	5.10289e-09	4.1842e-09	3.74156e-09	5.16135e-09	4.99432e-09	3.1987e-09
143.683	4.58113e-09	4.96002e-09	5.24419e-09	5.0203e-09	5.14085e-09	4.38307e-09	5.94169e-09	4.40891e-09	4.36585e-09	4.84807e-09	4.8653e-09	3.68557e-09	4.62418e-09	4.59835e-09	4.46918e-09	4.24529e-09	5.4853e-09	5.24419e-09	5.0203e-09	3.66835e-09	4.61557e-09	4.91696e-09	4.77918e-09	4.77918e-09	5.37335e-09	4.56391e-09	6.21724e-09	5.64891e-09	4.34863e-09	4.89974e-09	4.82224e-09	4.28835e-09	4.95141e-09	4.89974e-09	4.65863e-09	5.29585e-09	4.92557e-09	4.77918e-09	5.65752e-09	5.14946e-09	5.06335e-09	5.06335e-09	5.21835e-09	5.43363e-09	4.4778e-09	4.03863e-09	5.61447e-09	5.3303e-09	3.49613e-09
141.502	4.91868e-09	5.30045e-09	5.56681e-09	5.34485e-09	5.47802e-09	4.69672e-09	6.29484e-09	4.75887e-09	4.67896e-09	5.1584e-09	5.19391e-09	3.97756e-09	4.93644e-09	4.88317e-09	4.7855e-09	4.60793e-09	5.83316e-09	5.58457e-09	5.37148e-09	3.9598e-09	4.96307e-09	5.24718e-09	5.08737e-09	5.14952e-09	5.71774e-09	4.87429e-09	6.71213e-09	6.01961e-09	4.6612e-09	5.27382e-09	5.14952e-09	4.59018e-09	5.26494e-09	5.26494e-09	4.98971e-09	5.62896e-09	5.25606e-09	5.10513e-09	5.9841e-09	5.4869e-09	5.41588e-09	5.39812e-09	5.56681e-09	5.78877e-09	4.79438e-09	4.35046e-09	6.09952e-09	5.69999e-09	3.81775e-09
139.352	5.28203e-09	5.67566e-09	5.92283e-09	5.69397e-09	5.83128e-09	5.04402e-09	6.66433e-09	5.13556e-09	5.01655e-09	5.50173e-09	5.5475e-09	4.28421e-09	5.27287e-09	5.19049e-09	5.12641e-09	4.99824e-09	6.19746e-09	5.95029e-09	5.7489e-09	4.27505e-09	5.33695e-09	5.60243e-09	5.4285e-09	5.5475e-09	6.07845e-09	5.20879e-09	7.23189e-09	6.40801e-09	4.98909e-09	5.67566e-09	5.50173e-09	4.91586e-09	5.59327e-09	5.6482e-09	5.34611e-09	5.98691e-09	5.60243e-09	5.4468e-09	6.34393e-09	5.84044e-09	5.79467e-09	5.75805e-09	5.94114e-09	6.16999e-09	5.12641e-09	4.687e-09	6.61855e-09	6.09676e-09	4.17436e-09
137.235	5.67264e-09	6.06906e-09	6.29559e-09	6.05963e-09	6.20121e-09	5.4178e-09	7.06013e-09	5.5405e-09	5.3706e-09	5.86141e-09	5.91805e-09	4.61551e-09	5.63489e-09	5.52162e-09	5.48387e-09	5.4178e-09	6.59763e-09	6.34279e-09	6.15401e-09	4.61551e-09	5.72927e-09	5.98412e-09	5.78591e-09	5.97468e-09	6.46549e-09	5.55938e-09	7.77746e-09	6.8336e-09	5.34229e-09	6.09738e-09	5.88029e-09	5.25734e-09	5.94636e-09	6.06906e-09	5.72927e-09	6.36166e-09	5.97468e-09	5.81422e-09	6.72033e-09	6.22008e-09	6.19177e-09	6.14457e-09	6.33335e-09	6.56931e-09	5.49331e-09	5.04969e-09	7.18283e-09	6.51268e-09	4.54944e-09
135.152	6.09205e-09	6.49105e-09	6.68568e-09	6.45212e-09	6.58836e-09	5.80983e-09	7.48368e-09	5.985e-09	5.75144e-09	6.23802e-09	6.32561e-09	4.9729e-09	6.01419e-09	5.86822e-09	5.87795e-09	5.86822e-09	7.01656e-09	6.7538e-09	6.58836e-09	4.98263e-09	6.15044e-09	6.39373e-09	6.16017e-09	6.42292e-09	6.89005e-09	5.94607e-09	8.35953e-09	7.27931e-09	5.72224e-09	6.54944e-09	6.28668e-09	5.63466e-09	6.31587e-09	6.50078e-09	6.13097e-09	6.7538e-09	6.36453e-09	6.20883e-09	7.12361e-09	6.62729e-09	6.61756e-09	6.54944e-09	6.7538e-09	6.99709e-09	5.87795e-09	5.44002e-09	7.7659e-09	6.95817e-09	4.96317e-09
133.098	6.53214e-09	6.93351e-09	7.11412e-09	6.8733e-09	7.00374e-09	6.23112e-09	7.92687e-09	6.44184e-09	6.16089e-09	6.64252e-09	6.74286e-09	5.34813e-09	6.42177e-09	6.25119e-09	6.2813e-09	6.3415e-09	7.45527e-09	7.19439e-09	7.05391e-09	5.37823e-09	6.60238e-09	6.83317e-09	6.57228e-09	6.9034e-09	7.32483e-09	6.35153e-09	8.99048e-09	7.74626e-09	6.13078e-09	7.02381e-09	6.71276e-09	6.03044e-09	6.71276e-09	6.96361e-09	6.57228e-09	7.18436e-09	6.79303e-09	6.62245e-09	7.54558e-09	7.05391e-09	7.07398e-09	6.99371e-09	7.20442e-09	7.45527e-09	6.2813e-09	5.84983e-09	8.39847e-09	7.43521e-09	5.3983e-09
131.076	7.00405e-09	7.40754e-09	7.55238e-09	7.32477e-09	7.44892e-09	6.68334e-09	8.40073e-09	6.94198e-09	6.60057e-09	7.07647e-09	7.20062e-09	5.76257e-09	6.85921e-09	6.64195e-09	6.72472e-09	6.84887e-09	7.92482e-09	7.66618e-09	7.54203e-09	5.79361e-09	7.07647e-09	7.29373e-09	7.00405e-09	7.40754e-09	7.79033e-09	6.78679e-09	9.65256e-09	8.24554e-09	6.55919e-09	7.53169e-09	7.16959e-09	6.45573e-09	7.1282e-09	7.45927e-09	7.03509e-09	7.6248e-09	7.24201e-09	7.06613e-09	7.99724e-09	7.51099e-09	7.55238e-09	7.44892e-09	7.67652e-09	7.93517e-09	6.72472e-09	6.2902e-09	9.05251e-09	7.93517e-09	5.86603e-09
129.086	7.49884e-09	7.91485e-09	8.02152e-09	7.78685e-09	7.92552e-09	7.1575e-09	8.89621e-09	7.46684e-09	7.0615e-09	7.53084e-09	7.66951e-09	6.19748e-09	7.3175e-09	7.0615e-09	7.1895e-09	7.39217e-09	8.42686e-09	8.14952e-09	8.05352e-09	6.25081e-09	7.58418e-09	7.78685e-09	7.45617e-09	7.94685e-09	8.28819e-09	7.24284e-09	1.03576e-08	8.76821e-09	7.00816e-09	8.07485e-09	7.65884e-09	6.91216e-09	7.57351e-09	7.98952e-09	7.53084e-09	8.10686e-09	7.71218e-09	7.54151e-09	8.46953e-09	7.98952e-09	8.05352e-09	7.94685e-09	8.17086e-09	8.4482e-09	7.17883e-09	6.75216e-09	9.74956e-09	8.46953e-09	6.36815e-09
127.125	8.02874e-09	8.44668e-09	8.52367e-09	8.28171e-09	8.41369e-09	7.6658e-09	9.42553e-09	8.02874e-09	7.54482e-09	8.01775e-09	8.17172e-09	6.65396e-09	7.79778e-09	7.51183e-09	7.6768e-09	7.96276e-09	8.9526e-09	8.66665e-09	8.60065e-09	6.71995e-09	8.12773e-09	8.3037e-09	7.94076e-09	8.51267e-09	8.80962e-09	7.73179e-09	1.11083e-08	9.32654e-09	7.50083e-09	8.63365e-09	8.16072e-09	7.39085e-09	8.03974e-09	8.54566e-09	8.05074e-09	8.61165e-09	8.21572e-09	8.03974e-09	8.9636e-09	8.49067e-09	8.57866e-09	8.45768e-09	8.69964e-09	8.9856e-09	7.6658e-09	7.24787e-09	1.04814e-08	9.02959e-09	6.90692e-09
125.193	8.57299e-09	8.99257e-09	9.03793e-09	8.79979e-09	8.93587e-09	8.19878e-09	1.00018e-08	8.60702e-09	8.0627e-09	8.5163e-09	8.69774e-09	7.14416e-09	8.31218e-09	7.97198e-09	8.19878e-09	8.56166e-09	9.50287e-09	9.20803e-09	9.17401e-09	7.22354e-09	8.69774e-09	8.84515e-09	8.44826e-09	9.11731e-09	9.35545e-09	8.24414e-09	1.19069e-08	9.91111e-09	8.006e-09	9.23071e-09	8.69774e-09	7.8926e-09	8.53898e-09	9.15133e-09	8.60702e-09	9.15133e-09	8.74309e-09	8.56166e-09	9.49153e-09	9.02659e-09	9.12865e-09	9.00391e-09	9.25339e-09	9.55957e-09	8.18744e-09	7.7792e-09	1.12606e-08	9.61627e-09	7.47302e-09
123.292	9.15484e-09	9.57575e-09	9.58744e-09	9.3536e-09	9.48221e-09	8.75731e-09	1.06046e-08	9.23668e-09	8.59362e-09	9.04961e-09	9.24837e-09	7.65826e-09	8.85084e-09	8.46501e-09	8.74562e-09	9.20161e-09	1.00785e-08	9.7862e-09	9.77451e-09	7.76349e-09	9.31852e-09	9.42375e-09	8.99115e-09	9.73944e-09	9.92651e-09	8.78069e-09	1.2756e-08	1.05111e-08	8.54685e-09	9.86805e-09	9.26006e-09	8.42993e-09	9.07299e-09	9.7862e-09	9.17822e-09	9.71605e-09	9.30683e-09	9.11976e-09	1.00317e-08	9.57575e-09	9.71605e-09	9.57575e-09	9.84467e-09	1.01487e-08	8.72223e-09	8.3247e-09	1.20661e-08	1.02422e-08	8.06748e-09
121.419	9.76472e-09	1.01867e-08	1.01625e-08	9.93349e-09	1.0054e-08	9.35484e-09	1.12475e-08	9.88527e-09	9.16196e-09	9.608e-09	9.825e-09	8.2096e-09	9.41512e-09	8.98113e-09	9.31868e-09	9.86116e-09	1.0693e-08	1.03795e-08	1.04036e-08	8.3181e-09	9.98172e-09	1.00299e-08	9.55978e-09	1.03916e-08	1.05363e-08	9.34279e-09	1.36586e-08	1.11511e-08	9.11374e-09	1.05242e-08	9.84911e-09	8.99319e-09	9.64417e-09	1.0476e-08	9.78883e-09	1.03434e-08	9.88527e-09	9.69239e-09	1.06086e-08	1.01625e-08	1.03313e-08	1.01746e-08	1.04639e-08	1.07774e-08	9.29457e-09	8.9088e-09	1.28991e-08	1.08859e-08	8.70386e-09
119.574	1.04161e-08	1.08387e-08	1.07641e-08	1.0528e-08	1.06523e-08	9.96862e-09	1.19325e-08	1.05652e-08	9.76975e-09	1.01924e-08	1.0441e-08	8.77537e-09	1.00059e-08	9.52115e-09	9.9189e-09	1.05528e-08	1.13235e-08	1.10127e-08	1.10624e-08	8.9121e-09	1.0702e-08	1.06647e-08	1.01551e-08	1.10749e-08	1.11619e-08	9.94376e-09	1.46298e-08	1.18206e-08	9.7076e-09	1.12116e-08	1.04658e-08	9.5833e-09	1.02421e-08	1.1224e-08	1.04285e-08	1.10003e-08	1.05031e-08	1.03042e-08	1.12116e-08	1.07766e-08	1.09754e-08	1.08138e-08	1.10997e-08	1.14353e-08	9.89404e-09	9.52115e-09	1.3797e-08	1.15721e-08	9.35957e-09
117.759	1.10855e-08	1.15084e-08	1.13931e-08	1.11624e-08	1.12905e-08	1.06113e-08	1.26618e-08	1.12777e-08	1.03934e-08	1.08164e-08	1.10727e-08	9.3682e-09	1.06241e-08	1.00859e-08	1.05472e-08	1.12777e-08	1.19954e-08	1.16622e-08	1.17391e-08	9.5348e-09	1.147e-08	1.1329e-08	1.07779e-08	1.18032e-08	1.18288e-08	1.05729e-08	1.56735e-08	1.25208e-08	1.03294e-08	1.19441e-08	1.11239e-08	1.02012e-08	1.08933e-08	1.2021e-08	1.10983e-08	1.17006e-08	1.11496e-08	1.09445e-08	1.18416e-08	1.14315e-08	1.16494e-08	1.14828e-08	1.17775e-08	1.21236e-08	1.05344e-08	1.01628e-08	1.47251e-08	1.22902e-08	1.00602e-08
115.97	1.17998e-08	1.22227e-08	1.20641e-08	1.18263e-08	1.19452e-08	1.12977e-08	1.34516e-08	1.20377e-08	1.10599e-08	1.14563e-08	1.1747e-08	9.98956e-09	1.12713e-08	1.06767e-08	1.12052e-08	1.20509e-08	1.26984e-08	1.23548e-08	1.24605e-08	1.01878e-08	1.22888e-08	1.20245e-08	1.14299e-08	1.25398e-08	1.25134e-08	1.12184e-08	1.67814e-08	1.32666e-08	1.09806e-08	1.27116e-08	1.18131e-08	1.08617e-08	1.15884e-08	1.28702e-08	1.17998e-08	1.24737e-08	1.18263e-08	1.16149e-08	1.25134e-08	1.21038e-08	1.2368e-08	1.2183e-08	1.25002e-08	1.28437e-08	1.1192e-08	1.08352e-08	1.57111e-08	1.30419e-08	1.07956e-08
114.207	1.25479e-08	1.29566e-08	1.27659e-08	1.25206e-08	1.26433e-08	1.20029e-08	1.42918e-08	1.28204e-08	1.17441e-08	1.21392e-08	1.24525e-08	1.06405e-08	1.1962e-08	1.13081e-08	1.19075e-08	1.28612e-08	1.34335e-08	1.30656e-08	1.32155e-08	1.08857e-08	1.31746e-08	1.27522e-08	1.21255e-08	1.33245e-08	1.32427e-08	1.19075e-08	1.79839e-08	1.40329e-08	1.16759e-08	1.35152e-08	1.25479e-08	1.15397e-08	1.23435e-08	1.38013e-08	1.25343e-08	1.32972e-08	1.25343e-08	1.23299e-08	1.32155e-08	1.2834e-08	1.31065e-08	1.29157e-08	1.32427e-08	1.35969e-08	1.19075e-08	1.15533e-08	1.67578e-08	1.38149e-08	1.15669e-08
112.473	1.33308e-08	1.37381e-08	1.35134e-08	1.32465e-08	1.33729e-08	1.27689e-08	1.5199e-08	1.36679e-08	1.24879e-08	1.28391e-08	1.31903e-08	1.13361e-08	1.26705e-08	1.19541e-08	1.26284e-08	1.371e-08	1.41876e-08	1.38224e-08	1.4005e-08	1.1603e-08	1.41174e-08	1.35134e-08	1.28532e-08	1.41455e-08	1.4005e-08	1.26425e-08	1.92727e-08	1.48479e-08	1.23896e-08	1.43703e-08	1.33027e-08	1.22632e-08	1.31482e-08	1.47917e-08	1.33167e-08	1.41736e-08	1.32746e-08	1.30639e-08	1.39348e-08	1.35977e-08	1.39067e-08	1.3696e-08	1.40331e-08	1.43843e-08	1.26425e-08	1.22913e-08	1.7854e-08	1.46372e-08	1.23896e-08
110.764	1.41649e-08	1.45704e-08	1.42953e-08	1.40056e-08	1.41359e-08	1.35566e-08	1.61636e-08	1.45415e-08	1.32524e-08	1.35856e-08	1.39766e-08	1.20503e-08	1.34262e-08	1.26441e-08	1.33828e-08	1.45994e-08	1.49905e-08	1.46139e-08	1.48456e-08	1.23689e-08	1.51498e-08	1.43097e-08	1.36145e-08	1.5005e-08	1.48022e-08	1.34118e-08	2.0668e-08	1.57002e-08	1.31511e-08	1.52657e-08	1.41215e-08	1.30207e-08	1.40201e-08	1.5874e-08	1.41359e-08	1.51353e-08	1.4049e-08	1.38463e-08	1.47153e-08	1.43966e-08	1.47442e-08	1.45125e-08	1.48601e-08	1.52077e-08	1.34407e-08	1.30642e-08	1.90169e-08	1.55119e-08	1.32669e-08
109.081	1.5038e-08	1.54561e-08	1.51425e-08	1.4814e-08	1.49484e-08	1.43959e-08	1.72034e-08	1.5486e-08	1.40673e-08	1.43809e-08	1.4814e-08	1.28129e-08	1.42167e-08	1.33655e-08	1.42017e-08	1.55457e-08	1.58444e-08	1.54561e-08	1.57249e-08	1.31863e-08	1.62327e-08	1.51575e-08	1.44257e-08	1.59041e-08	1.56503e-08	1.42316e-08	2.21613e-08	1.65911e-08	1.39479e-08	1.62327e-08	1.49783e-08	1.38284e-08	1.49484e-08	1.70391e-08	1.50081e-08	1.6173e-08	1.48737e-08	1.46796e-08	1.55457e-08	1.5262e-08	1.56204e-08	1.53815e-08	1.57399e-08	1.60983e-08	1.42615e-08	1.39031e-08	2.02647e-08	1.64119e-08	1.41868e-08
107.425	1.59668e-08	1.63825e-08	1.60284e-08	1.56742e-08	1.58128e-08	1.52893e-08	1.83225e-08	1.64749e-08	1.49198e-08	1.52123e-08	1.56896e-08	1.3611e-08	1.5043e-08	1.41345e-08	1.50584e-08	1.65519e-08	1.6752e-08	1.63363e-08	1.66597e-08	1.40422e-08	1.74295e-08	1.60592e-08	1.52893e-08	1.68598e-08	1.65365e-08	1.51046e-08	2.37885e-08	1.75527e-08	1.47966e-08	1.72447e-08	1.58898e-08	1.46734e-08	1.59514e-08	1.82918e-08	1.59206e-08	1.72909e-08	1.57512e-08	1.55511e-08	1.64133e-08	1.61823e-08	1.65673e-08	1.62901e-08	1.66751e-08	1.70292e-08	1.51507e-08	1.47658e-08	2.15867e-08	1.73833e-08	1.51661e-08
105.792	1.69549e-08	1.73836e-08	1.69708e-08	1.65739e-08	1.67327e-08	1.62405e-08	1.95267e-08	1.75423e-08	1.58437e-08	1.60818e-08	1.66374e-08	1.44625e-08	1.5923e-08	1.49388e-08	1.59707e-08	1.76217e-08	1.7717e-08	1.72566e-08	1.76376e-08	1.49546e-08	1.87012e-08	1.70184e-08	1.61929e-08	1.78916e-08	1.74788e-08	1.60183e-08	2.55277e-08	1.85742e-08	1.56849e-08	1.83361e-08	1.68756e-08	1.55738e-08	1.70502e-08	1.9622e-08	1.69073e-08	1.8479e-08	1.6685e-08	1.64945e-08	1.73518e-08	1.71613e-08	1.75741e-08	1.72566e-08	1.76693e-08	1.80186e-08	1.60977e-08	1.57008e-08	2.30193e-08	1.84155e-08	1.62088e-08
104.185	1.80054e-08	1.84638e-08	1.79891e-08	1.75307e-08	1.77108e-08	1.72688e-08	2.08208e-08	1.86765e-08	1.68105e-08	1.70233e-08	1.76617e-08	1.53701e-08	1.68596e-08	1.57957e-08	1.69415e-08	1.87748e-08	1.87256e-08	1.8251e-08	1.86929e-08	1.59103e-08	2.00842e-08	1.80382e-08	1.71543e-08	1.89712e-08	1.84801e-08	1.70069e-08	2.73846e-08	1.96587e-08	1.66468e-08	1.95113e-08	1.79072e-08	1.65323e-08	1.82182e-08	2.10827e-08	1.794e-08	1.97732e-08	1.76617e-08	1.74816e-08	1.83492e-08	1.82182e-08	1.86602e-08	1.83001e-08	1.87256e-08	1.90858e-08	1.71052e-08	1.66959e-08	2.45529e-08	1.95277e-08	1.73343e-08
102.602	1.91382e-08	1.96108e-08	1.90707e-08	1.85644e-08	1.87501e-08	1.83619e-08	2.22098e-08	1.98808e-08	1.78556e-08	1.80075e-08	1.87501e-08	1.63367e-08	1.78556e-08	1.6708e-08	1.79737e-08	1.99989e-08	1.98302e-08	1.9307e-08	1.98302e-08	1.69443e-08	2.15854e-08	1.91214e-08	1.81931e-08	2.01171e-08	1.95433e-08	1.80581e-08	2.93993e-08	2.0809e-08	1.767e-08	2.07922e-08	1.9037e-08	1.75687e-08	1.94758e-08	2.26655e-08	1.90539e-08	2.11634e-08	1.87163e-08	1.85475e-08	1.94083e-08	1.93408e-08	1.98302e-08	1.94251e-08	1.98639e-08	2.02183e-08	1.821e-08	1.77712e-08	2.62096e-08	2.07078e-08	1.85475e-08
101.043	2.03592e-08	2.08638e-08	2.02548e-08	1.96632e-08	1.98894e-08	1.9524e-08	2.37002e-08	2.11944e-08	1.89671e-08	1.90889e-08	1.99242e-08	1.73662e-08	1.89149e-08	1.76794e-08	1.91063e-08	2.13163e-08	2.1003e-08	2.04636e-08	2.10378e-08	1.80623e-08	2.31956e-08	2.02722e-08	1.92977e-08	2.13685e-08	2.07072e-08	1.92107e-08	3.15481e-08	2.20471e-08	1.87583e-08	2.21689e-08	2.02374e-08	1.86713e-08	2.0829e-08	2.4344e-08	2.02548e-08	2.26735e-08	1.98546e-08	1.9698e-08	2.0568e-08	2.0568e-08	2.109e-08	2.06376e-08	2.11074e-08	2.14381e-08	1.93847e-08	1.89323e-08	2.79982e-08	2.19601e-08	1.98372e-08
99.5078	2.16914e-08	2.22117e-08	2.1512e-08	2.08661e-08	2.10993e-08	2.08122e-08	2.52797e-08	2.26064e-08	2.01843e-08	2.02381e-08	2.1189e-08	1.84978e-08	2.00766e-08	1.8731e-08	2.03099e-08	2.2732e-08	2.22655e-08	2.16914e-08	2.23552e-08	1.92513e-08	2.49209e-08	2.15299e-08	2.04893e-08	2.2714e-08	2.19605e-08	2.04355e-08	3.38558e-08	2.33958e-08	1.9951e-08	2.3647e-08	2.15658e-08	1.98793e-08	2.22834e-08	2.61768e-08	2.15478e-08	2.4275e-08	2.10814e-08	2.09199e-08	2.1799e-08	2.18708e-08	2.24629e-08	2.19426e-08	2.2427e-08	2.27499e-08	2.06687e-08	2.01663e-08	2.99445e-08	2.3342e-08	2.12428e-08
97.9965	2.31232e-08	2.36782e-08	2.29013e-08	2.21613e-08	2.24203e-08	2.21798e-08	2.69895e-08	2.41407e-08	2.14954e-08	2.14769e-08	2.25683e-08	1.9701e-08	2.13104e-08	1.98675e-08	2.16064e-08	2.42702e-08	2.36227e-08	2.30123e-08	2.37707e-08	2.05704e-08	2.68045e-08	2.28828e-08	2.17913e-08	2.41592e-08	2.32897e-08	2.17544e-08	3.63128e-08	2.48621e-08	2.12179e-08	2.52691e-08	2.29753e-08	2.11624e-08	2.38447e-08	2.81364e-08	2.29383e-08	2.6009e-08	2.23833e-08	2.22538e-08	2.31417e-08	2.33082e-08	2.39557e-08	2.33452e-08	2.38632e-08	2.41777e-08	2.20503e-08	2.15139e-08	3.20766e-08	2.48251e-08	2.27718e-08
96.5073	2.46808e-08	2.5253e-08	2.43756e-08	2.35745e-08	2.38416e-08	2.36699e-08	2.88006e-08	2.5787e-08	2.2907e-08	2.28307e-08	2.40514e-08	2.09997e-08	2.2659e-08	2.1095e-08	2.30405e-08	2.59396e-08	2.51195e-08	2.4471e-08	2.52911e-08	2.19724e-08	2.88006e-08	2.43565e-08	2.31931e-08	2.57298e-08	2.47571e-08	2.31931e-08	3.89667e-08	2.64355e-08	2.26018e-08	2.70268e-08	2.45091e-08	2.25446e-08	2.55391e-08	3.02311e-08	2.44519e-08	2.7866e-08	2.38225e-08	2.37081e-08	2.46045e-08	2.48525e-08	2.55772e-08	2.48715e-08	2.54246e-08	2.57107e-08	2.35555e-08	2.29833e-08	3.43891e-08	2.64355e-08	2.44328e-08
95.0406	2.63718e-08	2.69814e-08	2.59981e-08	2.50935e-08	2.53885e-08	2.52902e-08	3.07179e-08	2.75911e-08	2.44445e-08	2.43069e-08	2.56835e-08	2.24386e-08	2.41299e-08	2.2419e-08	2.45625e-08	2.77681e-08	2.67258e-08	2.60178e-08	2.69618e-08	2.35203e-08	3.09539e-08	2.59391e-08	2.47199e-08	2.74337e-08	2.63325e-08	2.47592e-08	4.17897e-08	2.81417e-08	2.41102e-08	2.8948e-08	2.61948e-08	2.40512e-08	2.73551e-08	3.24682e-08	2.60965e-08	2.98526e-08	2.53688e-08	2.52705e-08	2.61751e-08	2.65488e-08	2.73354e-08	2.65291e-08	2.70994e-08	2.73747e-08	2.51918e-08	2.45625e-08	3.69126e-08	2.8181e-08	2.62538e-08
93.5971	2.82246e-08	2.88532e-08	2.77583e-08	2.67647e-08	2.70486e-08	2.70689e-08	3.27868e-08	2.95629e-08	2.61362e-08	2.58928e-08	2.74338e-08	2.39666e-08	2.57104e-08	2.38652e-08	2.62375e-08	2.97656e-08	2.84477e-08	2.7738e-08	2.87721e-08	2.51832e-08	3.32734e-08	2.76772e-08	2.63795e-08	2.92993e-08	2.80421e-08	2.64606e-08	4.47904e-08	3.00089e-08	2.57509e-08	3.10227e-08	2.80016e-08	2.56901e-08	2.9279e-08	3.4855e-08	2.79002e-08	3.19757e-08	2.70486e-08	2.69878e-08	2.78799e-08	2.83666e-08	2.92587e-08	2.8326e-08	2.89343e-08	2.91776e-08	2.69878e-08	2.62984e-08	3.96605e-08	3.009e-08	2.82449e-08
92.1747	3.02303e-08	3.08993e-08	2.96868e-08	2.85788e-08	2.88714e-08	2.90178e-08	3.4997e-08	3.17147e-08	2.79516e-08	2.76171e-08	2.93314e-08	2.56728e-08	2.74498e-08	2.54219e-08	2.80561e-08	3.19447e-08	3.03349e-08	2.95823e-08	3.0753e-08	2.70317e-08	3.57287e-08	2.95404e-08	2.81815e-08	3.13175e-08	2.99168e-08	2.8307e-08	4.80006e-08	3.20283e-08	2.75125e-08	3.32826e-08	3.00004e-08	2.74916e-08	3.13384e-08	3.74012e-08	2.98749e-08	3.42234e-08	2.88714e-08	2.88505e-08	2.97286e-08	3.03558e-08	3.13384e-08	3.02722e-08	3.09203e-08	3.11502e-08	2.89342e-08	2.81815e-08	4.26695e-08	3.21537e-08	3.03976e-08
90.7738	3.24412e-08	3.31526e-08	3.1773e-08	3.05659e-08	3.08461e-08	3.11263e-08	3.73344e-08	3.40579e-08	2.99623e-08	2.95097e-08	3.14066e-08	2.7505e-08	2.93372e-08	2.71385e-08	3.00486e-08	3.4295e-08	3.23981e-08	3.16006e-08	3.29155e-08	2.90354e-08	3.83475e-08	3.16006e-08	3.01779e-08	3.3519e-08	3.19454e-08	3.03288e-08	5.13671e-08	3.42303e-08	2.94666e-08	3.57608e-08	3.2161e-08	2.94666e-08	3.35406e-08	4.0115e-08	3.20101e-08	3.66015e-08	3.08677e-08	3.08892e-08	3.17299e-08	3.25059e-08	3.36052e-08	3.23981e-08	3.30879e-08	3.32819e-08	3.10401e-08	3.02426e-08	4.59351e-08	3.44243e-08	3.27646e-08
89.395	3.48263e-08	3.5582e-08	3.40485e-08	3.2715e-08	3.30039e-08	3.34484e-08	3.98047e-08	3.66043e-08	3.21149e-08	3.15593e-08	3.36706e-08	2.95591e-08	3.14037e-08	2.89812e-08	3.2226e-08	3.6871e-08	3.46485e-08	3.3804e-08	3.52486e-08	3.12259e-08	4.1116e-08	3.38707e-08	3.23372e-08	3.59376e-08	3.41596e-08	3.2515e-08	5.49398e-08	3.66265e-08	3.15593e-08	3.8449e-08	3.4493e-08	3.16037e-08	3.58709e-08	4.29606e-08	3.43374e-08	3.9138e-08	3.30483e-08	3.30928e-08	3.39151e-08	3.48486e-08	3.60487e-08	3.47152e-08	3.54264e-08	3.56264e-08	3.33373e-08	3.24927e-08	4.94503e-08	3.68933e-08	3.53597e-08
88.0364	3.74206e-08	3.81997e-08	3.64811e-08	3.50374e-08	3.53353e-08	3.5954e-08	4.24161e-08	3.93913e-08	3.44646e-08	3.37771e-08	3.60915e-08	3.17606e-08	3.36396e-08	3.10043e-08	3.4602e-08	3.96663e-08	3.70998e-08	3.61832e-08	3.78102e-08	3.36167e-08	4.4066e-08	3.62978e-08	3.46708e-08	3.85435e-08	3.65498e-08	3.48999e-08	5.87089e-08	3.9208e-08	3.38688e-08	4.1385e-08	3.70311e-08	3.39375e-08	3.83372e-08	4.59451e-08	3.68936e-08	4.17745e-08	3.5427e-08	3.55187e-08	3.62749e-08	3.73977e-08	3.87039e-08	3.71915e-08	3.79706e-08	3.81539e-08	3.58395e-08	3.49458e-08	5.3278e-08	3.95747e-08	3.81997e-08
86.6983	4.0237e-08	4.10639e-08	3.91265e-08	3.75907e-08	3.78743e-08	3.86776e-08	4.51514e-08	4.24107e-08	3.70001e-08	3.61968e-08	3.87485e-08	3.41648e-08	3.61022e-08	3.31725e-08	3.71655e-08	4.26942e-08	3.97408e-08	3.87721e-08	4.05914e-08	3.6244e-08	4.7207e-08	3.89611e-08	3.72127e-08	4.13947e-08	3.91501e-08	3.74962e-08	6.26591e-08	4.19854e-08	3.63621e-08	4.45371e-08	3.97644e-08	3.64566e-08	4.09458e-08	4.91208e-08	3.96699e-08	4.45371e-08	3.79924e-08	3.81342e-08	3.8843e-08	4.01189e-08	4.16074e-08	3.98826e-08	4.07332e-08	4.08985e-08	3.85358e-08	3.76144e-08	5.73903e-08	4.24816e-08	4.12766e-08
85.3813	4.32889e-08	4.41415e-08	4.19978e-08	4.03412e-08	4.06092e-08	4.16323e-08	4.80392e-08	4.56762e-08	3.97809e-08	3.87822e-08	4.15836e-08	3.68089e-08	3.87578e-08	3.55665e-08	3.99515e-08	4.59685e-08	4.25824e-08	4.15836e-08	4.35812e-08	3.90501e-08	5.04996e-08	4.18516e-08	3.99758e-08	4.44825e-08	4.19734e-08	4.02925e-08	6.67969e-08	4.49941e-08	3.90745e-08	4.79418e-08	4.27042e-08	3.92206e-08	4.36786e-08	5.24241e-08	4.26555e-08	4.74302e-08	4.07797e-08	4.09503e-08	4.15836e-08	4.30453e-08	4.47018e-08	4.28017e-08	4.37274e-08	4.38735e-08	4.14618e-08	4.05118e-08	6.18273e-08	4.56519e-08	4.46043e-08
84.0836	4.65928e-08	4.74719e-08	4.50355e-08	4.33275e-08	4.35536e-08	4.48346e-08	5.10637e-08	4.9205e-08	4.27749e-08	4.16195e-08	4.46336e-08	3.96604e-08	4.16195e-08	3.81282e-08	4.29508e-08	4.94813e-08	4.56886e-08	4.46085e-08	4.68188e-08	4.21219e-08	5.39773e-08	4.49853e-08	4.29508e-08	4.78235e-08	4.50355e-08	4.33275e-08	7.11074e-08	4.82505e-08	4.20214e-08	5.16163e-08	4.58895e-08	4.21972e-08	4.65174e-08	5.58862e-08	4.59146e-08	5.04609e-08	4.38048e-08	4.40057e-08	4.45332e-08	4.61909e-08	4.80496e-08	4.59397e-08	4.69444e-08	4.707e-08	4.46085e-08	4.36792e-08	6.6536e-08	4.90543e-08	4.82254e-08
82.8056	5.01379e-08	5.10184e-08	4.83251e-08	4.65381e-08	4.67194e-08	4.82992e-08	5.42297e-08	5.29866e-08	4.60202e-08	4.46735e-08	4.78848e-08	4.27571e-08	4.46994e-08	4.09183e-08	4.62015e-08	5.32715e-08	4.90243e-08	4.78848e-08	5.02674e-08	4.54763e-08	5.76223e-08	4.8351e-08	4.61756e-08	5.14328e-08	4.8351e-08	4.65899e-08	7.55694e-08	5.17436e-08	4.51914e-08	5.55505e-08	4.93092e-08	4.54245e-08	4.95164e-08	5.95129e-08	4.94128e-08	5.36082e-08	4.7082e-08	4.73151e-08	4.77035e-08	4.95423e-08	5.16141e-08	4.93351e-08	5.03969e-08	5.05005e-08	4.79884e-08	4.70561e-08	7.15553e-08	5.27277e-08	5.21061e-08
81.5477	5.39641e-08	5.48186e-08	5.1828e-08	5.00123e-08	5.00924e-08	5.19615e-08	5.74887e-08	5.70348e-08	4.94782e-08	4.79562e-08	5.13741e-08	4.61138e-08	4.80363e-08	4.38976e-08	4.96919e-08	5.73286e-08	5.25756e-08	5.13741e-08	5.39641e-08	4.90777e-08	6.14406e-08	5.19882e-08	4.96652e-08	5.52725e-08	5.18814e-08	5.00657e-08	8.02119e-08	5.54861e-08	4.86238e-08	5.97584e-08	5.29762e-08	4.88641e-08	5.2629e-08	6.32563e-08	5.31631e-08	5.68479e-08	5.0573e-08	5.08667e-08	5.10803e-08	5.31097e-08	5.54327e-08	5.29762e-08	5.40709e-08	5.42044e-08	5.16144e-08	5.07065e-08	7.69543e-08	5.6661e-08	5.62872e-08
80.3081	5.80357e-08	5.88617e-08	5.55855e-08	5.37133e-08	5.37133e-08	5.58883e-08	6.0899e-08	6.13395e-08	5.32178e-08	5.14558e-08	5.50899e-08	4.96938e-08	5.1621e-08	4.71058e-08	5.3438e-08	6.16699e-08	5.63839e-08	5.5145e-08	5.79531e-08	5.297e-08	6.54141e-08	5.58608e-08	5.34105e-08	5.93848e-08	5.56956e-08	5.37684e-08	8.50163e-08	5.94674e-08	5.23092e-08	6.42303e-08	5.68794e-08	5.25846e-08	5.58883e-08	6.71486e-08	5.71823e-08	6.02107e-08	5.43465e-08	5.46494e-08	5.46494e-08	5.69069e-08	5.94949e-08	5.68244e-08	5.80082e-08	5.81183e-08	5.55029e-08	5.46219e-08	8.26486e-08	6.08439e-08	6.07613e-08
79.0874	6.2365e-08	6.3103e-08	5.95547e-08	5.76528e-08	5.75109e-08	6.00941e-08	6.44088e-08	6.59701e-08	5.71703e-08	5.52116e-08	5.90154e-08	5.35084e-08	5.54955e-08	5.05279e-08	5.7369e-08	6.62823e-08	6.04063e-08	5.91289e-08	6.21663e-08	5.71419e-08	6.95467e-08	6.00089e-08	5.74258e-08	6.37843e-08	5.97251e-08	5.7738e-08	8.9985e-08	6.36992e-08	5.62051e-08	6.89223e-08	6.10308e-08	5.65174e-08	5.92425e-08	7.11931e-08	6.15134e-08	6.36708e-08	5.83057e-08	5.87315e-08	5.84477e-08	6.09173e-08	6.37843e-08	6.09457e-08	6.21663e-08	6.22798e-08	5.96115e-08	5.88167e-08	8.86508e-08	6.53172e-08	6.55442e-08
77.8859	6.69646e-08	6.75791e-08	6.37743e-08	6.18427e-08	6.155e-08	6.45353e-08	6.80767e-08	7.08864e-08	6.13744e-08	5.91793e-08	6.31305e-08	5.75989e-08	5.95598e-08	5.42038e-08	6.155e-08	7.11791e-08	6.46816e-08	6.33646e-08	6.66719e-08	6.15793e-08	7.38132e-08	6.4389e-08	6.16671e-08	6.83987e-08	6.39792e-08	6.19305e-08	9.50615e-08	6.81938e-08	6.03793e-08	7.38717e-08	6.54133e-08	6.07305e-08	6.27207e-08	7.53351e-08	6.60865e-08	6.72279e-08	6.25451e-08	6.30426e-08	6.2428e-08	6.51792e-08	6.83109e-08	6.5267e-08	6.65841e-08	6.66426e-08	6.39792e-08	6.32475e-08	9.49445e-08	7.00377e-08	7.06522e-08
76.7019	7.18211e-08	7.23341e-08	6.81696e-08	6.62685e-08	6.58159e-08	6.9256e-08	7.18513e-08	7.60458e-08	6.5846e-08	6.34017e-08	6.74454e-08	6.19532e-08	6.39147e-08	5.80604e-08	6.59969e-08	7.63476e-08	6.91957e-08	6.78377e-08	7.13986e-08	6.62987e-08	7.82488e-08	6.90448e-08	6.62082e-08	7.32997e-08	6.85318e-08	6.63892e-08	1.00278e-07	7.28773e-08	6.47899e-08	7.90635e-08	7.00104e-08	6.52123e-08	6.62987e-08	7.95765e-08	7.09459e-08	7.08554e-08	6.70531e-08	6.76265e-08	6.66306e-08	6.95879e-08	7.30281e-08	6.98596e-08	7.12175e-08	7.12779e-08	6.85619e-08	6.7898e-08	1.01515e-07	7.49896e-08	7.60458e-08
75.5359	7.69147e-08	7.72569e-08	7.28076e-08	7.09096e-08	7.02873e-08	7.41766e-08	7.57012e-08	8.14885e-08	7.05362e-08	6.78293e-08	7.19053e-08	6.65536e-08	6.84827e-08	6.21354e-08	7.06607e-08	8.17374e-08	7.39588e-08	7.25275e-08	7.63546e-08	7.1283e-08	8.27642e-08	7.39588e-08	7.09718e-08	7.84081e-08	7.32743e-08	7.10341e-08	1.05602e-07	7.7817e-08	6.94472e-08	8.45066e-08	7.48612e-08	6.99451e-08	6.99762e-08	8.39154e-08	7.60746e-08	7.45189e-08	7.17808e-08	7.24342e-08	7.10341e-08	7.42077e-08	7.79414e-08	7.46433e-08	7.60435e-08	7.61679e-08	7.33677e-08	7.28076e-08	1.08371e-07	8.01817e-08	8.17374e-08
74.3883	8.2254e-08	8.24144e-08	7.76023e-08	7.57737e-08	7.49717e-08	7.93346e-08	7.96554e-08	8.71622e-08	7.54529e-08	7.24694e-08	7.66078e-08	7.13787e-08	7.32714e-08	6.64063e-08	7.55491e-08	8.73868e-08	7.89497e-08	7.73777e-08	8.15161e-08	7.65437e-08	8.74189e-08	7.91101e-08	7.59663e-08	8.37617e-08	7.82118e-08	7.59341e-08	1.1103e-07	8.29597e-08	7.4298e-08	9.01778e-08	7.988e-08	7.49076e-08	7.37206e-08	8.83492e-08	8.14199e-08	7.8276e-08	7.67683e-08	7.7474e-08	7.56134e-08	7.9046e-08	8.3056e-08	7.96554e-08	8.10991e-08	8.12595e-08	7.83723e-08	7.79873e-08	1.15425e-07	8.56224e-08	8.76756e-08
73.2574	8.7753e-08	8.772e-08	8.2593e-08	8.08399e-08	7.98145e-08	8.47099e-08	8.37176e-08	9.30784e-08	8.05422e-08	7.72677e-08	8.14354e-08	7.64407e-08	7.8293e-08	7.08838e-08	8.06415e-08	9.32438e-08	8.41145e-08	8.24607e-08	8.68931e-08	8.20638e-08	9.21853e-08	8.44784e-08	8.12369e-08	8.93407e-08	8.33538e-08	8.10384e-08	1.1653e-07	8.82822e-08	7.93845e-08	9.60222e-08	8.50738e-08	8.00792e-08	7.75654e-08	9.28469e-08	8.70253e-08	8.20307e-08	8.19646e-08	8.27253e-08	8.03438e-08	8.40153e-08	8.83153e-08	8.48422e-08	8.63638e-08	8.65623e-08	8.35523e-08	8.33869e-08	1.22682e-07	9.12923e-08	9.38723e-08
72.1437	9.34461e-08	9.31733e-08	8.77507e-08	8.60455e-08	8.48518e-08	9.02744e-08	8.7853e-08	9.91757e-08	8.58067e-08	8.22599e-08	8.64207e-08	8.17142e-08	8.34876e-08	7.55072e-08	8.5909e-08	9.93121e-08	8.949e-08	8.76825e-08	9.24571e-08	8.77507e-08	9.70271e-08	9.00698e-08	8.66593e-08	9.50831e-08	8.87056e-08	8.63183e-08	1.22094e-07	9.37531e-08	8.47154e-08	1.0204e-07	9.0445e-08	8.54657e-08	8.14414e-08	9.74363e-08	9.28323e-08	8.58408e-08	8.73756e-08	8.81941e-08	8.52611e-08	8.91149e-08	9.37531e-08	9.01721e-08	9.1775e-08	9.20479e-08	8.89444e-08	8.90126e-08	1.30108e-07	9.71294e-08	1.00301e-07
71.0476	9.9301e-08	9.87735e-08	9.30419e-08	9.14244e-08	8.99827e-08	9.59605e-08	9.20574e-08	1.0549e-07	9.12838e-08	8.74158e-08	9.14947e-08	8.71697e-08	8.88926e-08	8.03128e-08	9.13189e-08	1.0549e-07	9.50111e-08	9.31122e-08	9.81406e-08	9.36749e-08	1.02009e-07	9.58198e-08	9.22683e-08	1.01024e-07	9.42375e-08	9.17409e-08	1.27748e-07	9.93713e-08	9.01937e-08	1.08197e-07	9.59253e-08	9.10727e-08	8.53764e-08	1.02114e-07	9.88438e-08	8.97014e-08	9.29364e-08	9.38155e-08	9.0264e-08	9.43781e-08	9.9301e-08	9.57144e-08	9.7367e-08	9.76834e-08	9.44485e-08	9.48001e-08	1.37629e-07	1.03169e-07	1.06931e-07
69.9674	1.05322e-07	1.04452e-07	9.83976e-08	9.69837e-08	9.52797e-08	1.01806e-07	9.62948e-08	1.11921e-07	9.69111e-08	9.27418e-08	9.66936e-08	9.2778e-08	9.43733e-08	8.52731e-08	9.68749e-08	1.11812e-07	1.00682e-07	9.86515e-08	1.03945e-07	9.97753e-08	1.07026e-07	1.01733e-07	9.80351e-08	1.07063e-07	9.98841e-08	9.73462e-08	1.33384e-07	1.05105e-07	9.58235e-08	1.14459e-07	1.01588e-07	9.68024e-08	8.93338e-08	1.06809e-07	1.0496e-07	9.35757e-08	9.86515e-08	9.95578e-08	9.53884e-08	9.97028e-08	1.04924e-07	1.01371e-07	1.03075e-07	1.03437e-07	1.00102e-07	1.00754e-07	1.4524e-07	1.09274e-07	1.13697e-07
68.9036	1.11435e-07	1.10202e-07	1.03847e-07	1.02613e-07	1.00669e-07	1.07772e-07	1.00632e-07	1.18426e-07	1.02651e-07	9.81647e-08	1.01903e-07	9.85012e-08	9.99965e-08	9.03146e-08	1.02538e-07	1.18239e-07	1.06463e-07	1.04258e-07	1.09865e-07	1.06052e-07	1.12108e-07	1.07734e-07	1.03959e-07	1.13192e-07	1.05641e-07	1.03024e-07	1.39098e-07	1.10949e-07	1.01604e-07	1.20781e-07	1.07323e-07	1.02651e-07	9.33799e-08	1.11622e-07	1.11211e-07	9.74545e-08	1.0452e-07	1.05454e-07	1.00595e-07	1.05043e-07	1.1065e-07	1.07174e-07	1.08893e-07	1.09305e-07	1.05865e-07	1.06837e-07	1.52892e-07	1.1551e-07	1.20594e-07
67.8566	1.17631e-07	1.15974e-07	1.09383e-07	1.08304e-07	1.06107e-07	1.13739e-07	1.0499e-07	1.25032e-07	1.08458e-07	1.03641e-07	1.07148e-07	1.04373e-07	1.05722e-07	9.54696e-08	1.08266e-07	1.24723e-07	1.12313e-07	1.09962e-07	1.1582e-07	1.12467e-07	1.17246e-07	1.13854e-07	1.1e-07	1.19404e-07	1.11465e-07	1.08767e-07	1.44842e-07	1.16861e-07	1.07456e-07	1.27151e-07	1.13083e-07	1.08651e-07	9.74352e-08	1.16437e-07	1.17554e-07	1.01328e-07	1.10463e-07	1.11426e-07	1.05837e-07	1.10501e-07	1.1636e-07	1.13006e-07	1.14741e-07	1.15242e-07	1.11696e-07	1.13006e-07	1.60568e-07	1.21794e-07	1.27575e-07
66.8249	1.23829e-07	1.21763e-07	1.14967e-07	1.14053e-07	1.11549e-07	1.19736e-07	1.09403e-07	1.31697e-07	1.14331e-07	1.09205e-07	1.12384e-07	1.10278e-07	1.1151e-07	1.007e-07	1.14053e-07	1.3126e-07	1.18186e-07	1.15682e-07	1.21802e-07	1.18941e-07	1.22398e-07	1.20014e-07	1.16119e-07	1.25657e-07	1.17351e-07	1.14609e-07	1.50614e-07	1.22796e-07	1.13377e-07	1.33525e-07	1.18941e-07	1.14649e-07	1.01495e-07	1.21286e-07	1.23948e-07	1.05231e-07	1.16437e-07	1.17471e-07	1.11112e-07	1.16e-07	1.2208e-07	1.18901e-07	1.2065e-07	1.21206e-07	1.1755e-07	1.19219e-07	1.68218e-07	1.28081e-07	1.34678e-07
65.8088	1.30052e-07	1.27471e-07	1.20505e-07	1.19809e-07	1.17022e-07	1.2575e-07	1.13826e-07	1.3837e-07	1.20259e-07	1.14769e-07	1.17596e-07	1.16162e-07	1.1735e-07	1.05959e-07	1.19809e-07	1.37837e-07	1.2407e-07	1.21407e-07	1.27799e-07	1.25463e-07	1.27635e-07	1.2616e-07	1.22308e-07	1.31855e-07	1.2321e-07	1.20423e-07	1.56358e-07	1.28741e-07	1.19317e-07	1.39845e-07	1.24767e-07	1.2071e-07	1.05632e-07	1.26201e-07	1.30421e-07	1.09155e-07	1.22431e-07	1.23537e-07	1.16326e-07	1.21448e-07	1.27758e-07	1.24807e-07	1.26569e-07	1.27143e-07	1.23414e-07	1.25463e-07	1.75779e-07	1.34395e-07	1.41771e-07
64.8088	1.36244e-07	1.3316e-07	1.26021e-07	1.25514e-07	1.2243e-07	1.31724e-07	1.18332e-07	1.45032e-07	1.26147e-07	1.20317e-07	1.22726e-07	1.2205e-07	1.23148e-07	1.11192e-07	1.25514e-07	1.44313e-07	1.29907e-07	1.27035e-07	1.3371e-07	1.3202e-07	1.32865e-07	1.32273e-07	1.28471e-07	1.38019e-07	1.29062e-07	1.26274e-07	1.62184e-07	1.34597e-07	1.2526e-07	1.46045e-07	1.30499e-07	1.26781e-07	1.09756e-07	1.31175e-07	1.36836e-07	1.13093e-07	1.28429e-07	1.29612e-07	1.21543e-07	1.26866e-07	1.33372e-07	1.30668e-07	1.324e-07	1.33034e-07	1.29231e-07	1.31682e-07	1.83264e-07	1.40596e-07	1.48834e-07
63.8233	1.42306e-07	1.38734e-07	1.31504e-07	1.31155e-07	1.27801e-07	1.37602e-07	1.22879e-07	1.51584e-07	1.31939e-07	1.25798e-07	1.27758e-07	1.27932e-07	1.2889e-07	1.16389e-07	1.31155e-07	1.50713e-07	1.35729e-07	1.32636e-07	1.39562e-07	1.3856e-07	1.38125e-07	1.38342e-07	1.34596e-07	1.44049e-07	1.34814e-07	1.3207e-07	1.68006e-07	1.4039e-07	1.31155e-07	1.52194e-07	1.36252e-07	1.3281e-07	1.13862e-07	1.36208e-07	1.43221e-07	1.17042e-07	1.34379e-07	1.35598e-07	1.26712e-07	1.32244e-07	1.38865e-07	1.36469e-07	1.38212e-07	1.38909e-07	1.34988e-07	1.3782e-07	1.90526e-07	1.46706e-07	1.55853e-07
62.8528	1.48299e-07	1.44122e-07	1.36846e-07	1.36667e-07	1.33074e-07	1.43404e-07	1.2746e-07	1.58045e-07	1.377e-07	1.31188e-07	1.3267e-07	1.33703e-07	1.34511e-07	1.21531e-07	1.36712e-07	1.57012e-07	1.41472e-07	1.38104e-07	1.4529e-07	1.4502e-07	1.43404e-07	1.44347e-07	1.40619e-07	1.50006e-07	1.40484e-07	1.3779e-07	1.73854e-07	1.46053e-07	1.36936e-07	1.58224e-07	1.41832e-07	1.38778e-07	1.18028e-07	1.41248e-07	1.49467e-07	1.21037e-07	1.4026e-07	1.41517e-07	1.31771e-07	1.3752e-07	1.44212e-07	1.42191e-07	1.43898e-07	1.44706e-07	1.40664e-07	1.43898e-07	1.97612e-07	1.527e-07	1.6276e-07
61.8976	1.54061e-07	1.49384e-07	1.42114e-07	1.42067e-07	1.3827e-07	1.49013e-07	1.32065e-07	1.64387e-07	1.43318e-07	1.36464e-07	1.37437e-07	1.39382e-07	1.40076e-07	1.26555e-07	1.42114e-07	1.63137e-07	1.47022e-07	1.4341e-07	1.50865e-07	1.51329e-07	1.48689e-07	1.50171e-07	1.46559e-07	1.55774e-07	1.45957e-07	1.4341e-07	1.79714e-07	1.51606e-07	1.42623e-07	1.64109e-07	1.473e-07	1.44614e-07	1.22248e-07	1.46374e-07	1.55589e-07	1.25027e-07	1.46003e-07	1.473e-07	1.36742e-07	1.42669e-07	1.4943e-07	1.47809e-07	1.49476e-07	1.5031e-07	1.46189e-07	1.49893e-07	2.04488e-07	1.58506e-07	1.69481e-07
60.9563	1.59706e-07	1.54454e-07	1.47197e-07	1.47244e-07	1.43282e-07	1.54454e-07	1.36741e-07	1.70496e-07	1.48772e-07	1.41611e-07	1.41993e-07	1.44857e-07	1.4543e-07	1.31441e-07	1.47388e-07	1.69064e-07	1.52496e-07	1.48534e-07	1.5622e-07	1.5751e-07	1.54024e-07	1.55839e-07	1.52353e-07	1.61377e-07	1.51303e-07	1.48868e-07	1.85631e-07	1.56937e-07	1.48199e-07	1.69732e-07	1.5264e-07	1.503e-07	1.26476e-07	1.51589e-07	1.6152e-07	1.29102e-07	1.51637e-07	1.52926e-07	1.41563e-07	1.47722e-07	1.54406e-07	1.5326e-07	1.54931e-07	1.55839e-07	1.51589e-07	1.55695e-07	2.11079e-07	1.64146e-07	1.76035e-07
60.0294	1.6511e-07	1.5935e-07	1.52114e-07	1.52262e-07	1.48176e-07	1.59695e-07	1.41481e-07	1.76433e-07	1.54034e-07	1.46551e-07	1.46354e-07	1.50194e-07	1.50588e-07	1.36164e-07	1.52459e-07	1.74759e-07	1.57726e-07	1.53443e-07	1.61418e-07	1.63535e-07	1.59449e-07	1.6132e-07	1.57972e-07	1.66685e-07	1.56446e-07	1.54182e-07	1.91595e-07	1.62058e-07	1.53591e-07	1.75202e-07	1.57775e-07	1.55855e-07	1.30749e-07	1.56938e-07	1.67276e-07	1.33309e-07	1.57037e-07	1.58366e-07	1.46207e-07	1.52606e-07	1.59252e-07	1.58563e-07	1.60187e-07	1.61123e-07	1.56791e-07	1.6132e-07	2.1739e-07	1.69491e-07	1.82389e-07
59.117	1.70287e-07	1.63942e-07	1.56837e-07	1.5709e-07	1.52827e-07	1.64653e-07	1.46279e-07	1.82062e-07	1.59121e-07	1.51253e-07	1.50543e-07	1.55263e-07	1.55568e-07	1.40747e-07	1.57243e-07	1.80286e-07	1.62775e-07	1.58156e-07	1.66328e-07	1.69323e-07	1.64856e-07	1.66531e-07	1.63384e-07	1.7181e-07	1.61354e-07	1.59324e-07	1.97644e-07	1.67039e-07	1.58765e-07	1.80387e-07	1.62724e-07	1.61151e-07	1.35062e-07	1.6242e-07	1.72774e-07	1.376e-07	1.62217e-07	1.63587e-07	1.50695e-07	1.57344e-07	1.63841e-07	1.63689e-07	1.65262e-07	1.66226e-07	1.61811e-07	1.66683e-07	2.23429e-07	1.74652e-07	1.88458e-07
58.2179	1.75263e-07	1.68355e-07	1.61395e-07	1.61656e-07	1.5726e-07	1.69402e-07	1.5119e-07	1.87509e-07	1.64011e-07	1.55795e-07	1.54487e-07	1.60086e-07	1.60243e-07	1.45067e-07	1.61866e-07	1.85468e-07	1.6757e-07	1.62598e-07	1.70972e-07	1.74949e-07	1.70396e-07	1.71495e-07	1.68564e-07	1.76624e-07	1.66052e-07	1.64221e-07	2.03837e-07	1.71757e-07	1.63697e-07	1.85363e-07	1.67465e-07	1.66262e-07	1.3952e-07	1.68041e-07	1.78037e-07	1.42031e-07	1.67204e-07	1.68564e-07	1.5501e-07	1.6197e-07	1.6825e-07	1.68617e-07	1.70187e-07	1.71129e-07	1.66628e-07	1.71861e-07	2.29166e-07	1.79502e-07	1.9426e-07
57.3325	1.79898e-07	1.72452e-07	1.65707e-07	1.65977e-07	1.61498e-07	1.73855e-07	1.5621e-07	1.92686e-07	1.68621e-07	1.60095e-07	1.58207e-07	1.64628e-07	1.64682e-07	1.49196e-07	1.66193e-07	1.90474e-07	1.72128e-07	1.66786e-07	1.75366e-07	1.80276e-07	1.76013e-07	1.76121e-07	1.73531e-07	1.81139e-07	1.70455e-07	1.68944e-07	2.10169e-07	1.76175e-07	1.68405e-07	1.90096e-07	1.71966e-07	1.71103e-07	1.44069e-07	1.73801e-07	1.83028e-07	1.46606e-07	1.71912e-07	1.73369e-07	1.5907e-07	1.66354e-07	1.72344e-07	1.73315e-07	1.74826e-07	1.75743e-07	1.71265e-07	1.76768e-07	2.34666e-07	1.84053e-07	1.99809e-07
56.4611	1.84315e-07	1.76359e-07	1.6985e-07	1.70017e-07	1.65511e-07	1.78028e-07	1.61394e-07	1.97611e-07	1.72966e-07	1.64175e-07	1.61672e-07	1.68904e-07	1.68904e-07	1.53104e-07	1.70239e-07	1.95163e-07	1.7647e-07	1.70685e-07	1.7953e-07	1.85316e-07	1.817e-07	1.80532e-07	1.78251e-07	1.85372e-07	1.74579e-07	1.73466e-07	2.16638e-07	1.8042e-07	1.72854e-07	1.94607e-07	1.76304e-07	1.75692e-07	1.48765e-07	1.79808e-07	1.87708e-07	1.51435e-07	1.76359e-07	1.77861e-07	1.63007e-07	1.70629e-07	1.76304e-07	1.77806e-07	1.79252e-07	1.80142e-07	1.75636e-07	1.81422e-07	2.39893e-07	1.88376e-07	2.05066e-07
55.6023	1.88434e-07	1.80002e-07	1.73807e-07	1.73807e-07	1.69333e-07	1.8201e-07	1.66694e-07	2.02259e-07	1.77134e-07	1.67956e-07	1.64973e-07	1.72889e-07	1.72832e-07	1.56771e-07	1.74094e-07	1.99677e-07	1.80518e-07	1.74323e-07	1.83387e-07	1.90098e-07	1.87574e-07	1.84649e-07	1.82641e-07	1.89352e-07	1.78453e-07	1.77708e-07	2.23368e-07	1.84419e-07	1.77019e-07	1.98874e-07	1.80404e-07	1.80002e-07	1.53616e-07	1.86025e-07	1.92163e-07	1.56484e-07	1.80576e-07	1.82125e-07	1.66751e-07	1.74782e-07	1.80002e-07	1.82067e-07	1.83501e-07	1.84362e-07	1.7983e-07	1.85853e-07	2.44879e-07	1.92335e-07	2.1006e-07
54.7566	1.92336e-07	1.83465e-07	1.7761e-07	1.77314e-07	1.72996e-07	1.85712e-07	1.72168e-07	2.06649e-07	1.80981e-07	1.71518e-07	1.68028e-07	1.76604e-07	1.76427e-07	1.60162e-07	1.7761e-07	2.03869e-07	1.84411e-07	1.77728e-07	1.87013e-07	1.94643e-07	1.93638e-07	1.88492e-07	1.86836e-07	1.93046e-07	1.82104e-07	1.81809e-07	2.30307e-07	1.88137e-07	1.80981e-07	2.02923e-07	1.84293e-07	1.84115e-07	1.58683e-07	1.92573e-07	1.96358e-07	1.61818e-07	1.84529e-07	1.86126e-07	1.70335e-07	1.78792e-07	1.83524e-07	1.86185e-07	1.87546e-07	1.88315e-07	1.8382e-07	1.9003e-07	2.49647e-07	1.96122e-07	2.14752e-07
53.9242	1.9599e-07	1.86782e-07	1.81233e-07	1.80684e-07	1.76416e-07	1.89161e-07	1.77879e-07	2.10809e-07	1.84648e-07	1.7483e-07	1.70928e-07	1.80014e-07	1.79831e-07	1.63366e-07	1.80989e-07	2.07821e-07	1.88063e-07	1.80867e-07	1.9038e-07	1.98856e-07	1.99893e-07	1.92088e-07	1.90746e-07	1.96478e-07	1.85502e-07	1.85746e-07	2.37579e-07	1.91722e-07	1.84648e-07	2.06845e-07	1.88063e-07	1.88002e-07	1.63915e-07	1.99405e-07	2.00198e-07	1.67452e-07	1.88246e-07	1.89892e-07	1.73794e-07	1.82697e-07	1.86904e-07	1.90075e-07	1.91417e-07	1.92149e-07	1.87636e-07	1.93917e-07	2.54226e-07	1.99588e-07	2.19163e-07
53.104	1.99438e-07	1.89881e-07	1.84725e-07	1.83782e-07	1.79758e-07	1.92396e-07	1.83845e-07	2.14779e-07	1.88121e-07	1.77998e-07	1.73722e-07	1.83216e-07	1.82965e-07	1.66303e-07	1.84097e-07	2.11636e-07	1.91516e-07	1.83845e-07	1.93591e-07	2.02896e-07	2.06417e-07	1.95477e-07	1.94471e-07	1.99752e-07	1.88624e-07	1.89441e-07	2.45211e-07	1.951e-07	1.88121e-07	2.10693e-07	1.91642e-07	1.91642e-07	1.6951e-07	2.06543e-07	2.03902e-07	1.73408e-07	1.91767e-07	1.93465e-07	1.77118e-07	1.86549e-07	1.90195e-07	1.93905e-07	1.95163e-07	1.95791e-07	1.91327e-07	1.97678e-07	2.58729e-07	2.02896e-07	2.23393e-07
52.2962	2.02781e-07	1.92927e-07	1.8813e-07	1.86769e-07	1.82944e-07	1.9552e-07	1.90075e-07	2.18599e-07	1.91436e-07	1.80934e-07	1.76396e-07	1.86185e-07	1.85926e-07	1.69136e-07	1.87093e-07	2.15228e-07	1.94872e-07	1.86574e-07	1.96558e-07	2.06736e-07	2.13154e-07	1.98632e-07	1.98049e-07	2.02846e-07	1.91696e-07	1.92992e-07	2.53152e-07	1.98308e-07	1.91436e-07	2.14385e-07	1.95131e-07	1.95131e-07	1.75294e-07	2.14126e-07	2.07384e-07	1.79767e-07	1.95131e-07	1.96817e-07	1.80416e-07	1.90399e-07	1.93381e-07	1.9753e-07	1.98827e-07	1.9928e-07	1.94872e-07	2.0129e-07	2.63201e-07	2.06087e-07	2.27481e-07
51.5011	2.05935e-07	1.95909e-07	1.91498e-07	1.89626e-07	1.86017e-07	1.98516e-07	1.96577e-07	2.22311e-07	1.94572e-07	1.83811e-07	1.79065e-07	1.88958e-07	1.88757e-07	1.7178e-07	1.89894e-07	2.18769e-07	1.98048e-07	1.89292e-07	1.99452e-07	2.10347e-07	2.20306e-07	2.01591e-07	2.0139e-07	2.05801e-07	1.94572e-07	1.96511e-07	2.61546e-07	2.01457e-07	1.94639e-07	2.18033e-07	1.98583e-07	1.98449e-07	1.81472e-07	2.22044e-07	2.10681e-07	1.86552e-07	1.98315e-07	2.0012e-07	1.83611e-07	1.94238e-07	1.96577e-07	2.01123e-07	2.02393e-07	2.0266e-07	1.98449e-07	2.04732e-07	2.67696e-07	2.09143e-07	2.31401e-07
50.7177	2.09162e-07	1.98894e-07	1.94897e-07	1.92416e-07	1.89108e-07	2.01444e-07	2.03373e-07	2.26047e-07	1.97722e-07	1.86489e-07	1.81665e-07	1.91589e-07	1.91451e-07	1.74359e-07	1.92691e-07	2.22256e-07	2.01168e-07	1.91933e-07	2.02271e-07	2.13918e-07	2.2777e-07	2.04476e-07	2.04683e-07	2.0868e-07	1.97447e-07	1.99996e-07	2.70498e-07	2.04614e-07	1.97722e-07	2.21774e-07	2.02064e-07	2.0165e-07	1.88005e-07	2.30458e-07	2.13918e-07	1.93725e-07	2.01444e-07	2.03304e-07	1.86902e-07	1.98205e-07	1.99859e-07	2.04752e-07	2.05992e-07	2.05992e-07	2.01995e-07	2.08129e-07	2.72359e-07	2.12126e-07	2.35351e-07
49.9461	2.1232e-07	2.01875e-07	1.98393e-07	1.95266e-07	1.92211e-07	2.04433e-07	2.10615e-07	2.29729e-07	2.0088e-07	1.89298e-07	1.84395e-07	1.94129e-07	1.94058e-07	1.76863e-07	1.95409e-07	2.2575e-07	2.04291e-07	1.94556e-07	2.05143e-07	2.17436e-07	2.35698e-07	2.07346e-07	2.07986e-07	2.11539e-07	2.0024e-07	2.03509e-07	2.79896e-07	2.07844e-07	2.00809e-07	2.25679e-07	2.05641e-07	2.04859e-07	1.94911e-07	2.39322e-07	2.17152e-07	2.01377e-07	2.04504e-07	2.06493e-07	1.90292e-07	2.02301e-07	2.03225e-07	2.08412e-07	2.0962e-07	2.09407e-07	2.05641e-07	2.11539e-07	2.77338e-07	2.15163e-07	2.39322e-07
49.1867	2.15615e-07	2.05138e-07	2.02061e-07	1.98105e-07	1.95468e-07	2.0741e-07	2.18179e-07	2.33638e-07	2.04113e-07	1.92024e-07	1.87262e-07	1.96713e-07	1.96713e-07	1.79423e-07	1.98178e-07	2.29389e-07	2.07483e-07	1.97226e-07	2.08069e-07	2.21037e-07	2.44041e-07	2.1034e-07	2.11292e-07	2.14589e-07	2.0316e-07	2.07117e-07	2.89904e-07	2.11146e-07	2.03966e-07	2.29755e-07	2.09388e-07	2.08142e-07	2.02208e-07	2.4873e-07	2.2045e-07	2.09607e-07	2.07703e-07	2.09827e-07	1.93856e-07	2.06677e-07	2.06897e-07	2.12098e-07	2.13344e-07	2.12904e-07	2.09461e-07	2.15029e-07	2.82578e-07	2.18326e-07	2.43455e-07
48.4384	2.19065e-07	2.08565e-07	2.05921e-07	2.01162e-07	1.9882e-07	2.1068e-07	2.26241e-07	2.37723e-07	2.07432e-07	1.94968e-07	1.90284e-07	1.99349e-07	1.995e-07	1.8205e-07	2.01162e-07	2.33191e-07	2.10907e-07	2.00029e-07	2.11209e-07	2.24806e-07	2.52907e-07	2.13399e-07	2.14835e-07	2.17932e-07	2.06299e-07	2.10982e-07	3.00421e-07	2.14759e-07	2.07205e-07	2.34097e-07	2.13399e-07	2.11511e-07	2.1e-07	2.58648e-07	2.23899e-07	2.1831e-07	2.10982e-07	2.13248e-07	1.97687e-07	2.1136e-07	2.10831e-07	2.16043e-07	2.17328e-07	2.16572e-07	2.13475e-07	2.18687e-07	2.8841e-07	2.21784e-07	2.47845e-07
47.7014	2.22832e-07	2.12318e-07	2.10137e-07	2.04373e-07	2.02582e-07	2.14187e-07	2.34749e-07	2.42304e-07	2.10994e-07	1.98065e-07	1.93703e-07	2.02115e-07	2.02426e-07	1.84824e-07	2.04296e-07	2.37319e-07	2.14499e-07	2.03205e-07	2.14655e-07	2.28674e-07	2.62321e-07	2.16757e-07	2.18549e-07	2.21664e-07	2.09748e-07	2.152e-07	3.11701e-07	2.18627e-07	2.1076e-07	2.38955e-07	2.1777e-07	2.15122e-07	2.18237e-07	2.69175e-07	2.27584e-07	2.27662e-07	2.14499e-07	2.16991e-07	2.01959e-07	2.16446e-07	2.15278e-07	2.20262e-07	2.21664e-07	2.20574e-07	2.17926e-07	2.22677e-07	2.94877e-07	2.25481e-07	2.52741e-07
46.9761	2.2694e-07	2.16581e-07	2.14814e-07	2.07988e-07	2.06784e-07	2.18106e-07	2.43724e-07	2.47337e-07	2.14975e-07	2.01484e-07	1.97549e-07	2.05097e-07	2.05659e-07	1.87912e-07	2.07827e-07	2.41716e-07	2.18508e-07	2.06703e-07	2.18588e-07	2.32963e-07	2.72392e-07	2.20355e-07	2.22604e-07	2.25816e-07	2.13609e-07	2.19873e-07	3.23626e-07	2.23005e-07	2.14653e-07	2.44286e-07	2.22604e-07	2.1907e-07	2.2694e-07	2.80342e-07	2.31678e-07	2.3762e-07	2.18428e-07	2.21078e-07	2.06784e-07	2.22122e-07	2.20275e-07	2.24932e-07	2.26378e-07	2.24852e-07	2.22764e-07	2.2694e-07	3.02105e-07	2.29751e-07	2.58178e-07
46.2613	2.31506e-07	2.21322e-07	2.19997e-07	2.12048e-07	2.11468e-07	2.22564e-07	2.53365e-07	2.53116e-07	2.19417e-07	2.05259e-07	2.01864e-07	2.0857e-07	2.09233e-07	1.91431e-07	2.118e-07	2.46658e-07	2.2306e-07	2.10806e-07	2.22978e-07	2.37716e-07	2.8309e-07	2.24551e-07	2.27117e-07	2.30761e-07	2.18092e-07	2.2513e-07	3.36412e-07	2.27945e-07	2.19003e-07	2.50384e-07	2.28028e-07	2.23474e-07	2.36225e-07	2.92197e-07	2.36225e-07	2.48231e-07	2.22812e-07	2.25627e-07	2.12131e-07	2.28442e-07	2.25958e-07	2.30015e-07	2.31589e-07	2.29767e-07	2.28277e-07	2.31837e-07	3.1033e-07	2.34569e-07	2.64294e-07
45.5574	2.36734e-07	2.26746e-07	2.25807e-07	2.16672e-07	2.16843e-07	2.27599e-07	2.63541e-07	2.59614e-07	2.24526e-07	2.09671e-07	2.06854e-07	2.12489e-07	2.13342e-07	1.955e-07	2.1633e-07	2.52186e-07	2.28197e-07	2.15562e-07	2.28026e-07	2.43137e-07	2.9453e-07	2.29392e-07	2.32209e-07	2.36478e-07	2.23331e-07	2.31014e-07	3.50021e-07	2.33575e-07	2.24099e-07	2.57308e-07	2.34173e-07	2.28453e-07	2.46125e-07	3.04689e-07	2.41344e-07	2.59614e-07	2.27855e-07	2.30758e-07	2.18294e-07	2.35539e-07	2.3238e-07	2.3571e-07	2.37588e-07	2.35197e-07	2.34514e-07	2.37332e-07	3.19629e-07	2.40149e-07	2.71224e-07
44.8646	2.42675e-07	2.32905e-07	2.32465e-07	2.2199e-07	2.22959e-07	2.33345e-07	2.74451e-07	2.67057e-07	2.30264e-07	2.14685e-07	2.12572e-07	2.16973e-07	2.18117e-07	2.00161e-07	2.2155e-07	2.58431e-07	2.34049e-07	2.2111e-07	2.33785e-07	2.49189e-07	3.06755e-07	2.34929e-07	2.38098e-07	2.43115e-07	2.29384e-07	2.37834e-07	3.64585e-07	2.40035e-07	2.29824e-07	2.65121e-07	2.41091e-07	2.34049e-07	2.56583e-07	3.17934e-07	2.47164e-07	2.71634e-07	2.33609e-07	2.36602e-07	2.25247e-07	2.43467e-07	2.39771e-07	2.42147e-07	2.4426e-07	2.41355e-07	2.41531e-07	2.43555e-07	3.30257e-07	2.46548e-07	2.79116e-07
44.1819	2.49397e-07	2.39959e-07	2.39959e-07	2.2807e-07	2.29975e-07	2.40049e-07	2.86063e-07	2.75535e-07	2.36873e-07	2.20446e-07	2.19266e-07	2.22261e-07	2.23623e-07	2.05562e-07	2.27525e-07	2.65552e-07	2.40775e-07	2.27616e-07	2.40503e-07	2.56113e-07	3.19915e-07	2.41411e-07	2.44769e-07	2.50758e-07	2.3651e-07	2.45495e-07	3.79995e-07	2.47491e-07	2.3651e-07	2.74083e-07	2.48943e-07	2.40503e-07	2.6773e-07	3.32076e-07	2.53844e-07	2.8452e-07	2.40231e-07	2.43317e-07	2.33061e-07	2.52301e-07	2.48127e-07	2.49488e-07	2.51848e-07	2.4849e-07	2.49488e-07	2.50577e-07	3.4224e-07	2.53935e-07	2.8815e-07
43.5095	2.57238e-07	2.48068e-07	2.48442e-07	2.35061e-07	2.37962e-07	2.47694e-07	2.98599e-07	2.85217e-07	2.44512e-07	2.27107e-07	2.26826e-07	2.28417e-07	2.29914e-07	2.11854e-07	2.34406e-07	2.7352e-07	2.48349e-07	2.35155e-07	2.48255e-07	2.64069e-07	3.33876e-07	2.4891e-07	2.52466e-07	2.59484e-07	2.44699e-07	2.5415e-07	3.96478e-07	2.55928e-07	2.44044e-07	2.84094e-07	2.57706e-07	2.47881e-07	2.79603e-07	3.46883e-07	2.61543e-07	2.98318e-07	2.47787e-07	2.51062e-07	2.41892e-07	2.62198e-07	2.57612e-07	2.57706e-07	2.60513e-07	2.5649e-07	2.58548e-07	2.58548e-07	3.55867e-07	2.62479e-07	2.98318e-07
42.8478	2.66093e-07	2.57217e-07	2.58085e-07	2.43034e-07	2.4699e-07	2.56541e-07	3.11824e-07	2.96098e-07	2.53068e-07	2.34833e-07	2.35509e-07	2.35509e-07	2.37245e-07	2.19107e-07	2.42359e-07	2.82687e-07	2.57024e-07	2.43806e-07	2.56927e-07	2.73136e-07	3.48873e-07	2.57506e-07	2.61269e-07	2.69277e-07	2.54033e-07	2.6397e-07	4.13997e-07	2.65514e-07	2.52586e-07	2.95423e-07	2.67636e-07	2.56252e-07	2.92143e-07	3.6267e-07	2.70338e-07	3.12982e-07	2.56445e-07	2.59822e-07	2.51621e-07	2.72943e-07	2.68215e-07	2.66961e-07	2.70241e-07	2.65514e-07	2.68698e-07	2.6754e-07	3.7116e-07	2.72171e-07	3.09798e-07
42.1957	2.76249e-07	2.67694e-07	2.68987e-07	2.52175e-07	2.57149e-07	2.666e-07	3.25988e-07	3.0838e-07	2.6282e-07	2.43521e-07	2.45312e-07	2.4362e-07	2.4561e-07	2.27406e-07	2.5138e-07	2.92961e-07	2.66799e-07	2.53668e-07	2.66799e-07	2.83212e-07	3.64983e-07	2.67396e-07	2.71375e-07	2.80129e-07	2.6461e-07	2.74856e-07	4.32628e-07	2.76249e-07	2.62322e-07	3.08181e-07	2.78636e-07	2.65903e-07	3.05595e-07	3.79407e-07	2.80427e-07	3.28475e-07	2.66401e-07	2.69882e-07	2.62422e-07	2.84804e-07	2.7993e-07	2.77343e-07	2.81123e-07	2.75652e-07	2.7993e-07	2.77642e-07	3.88161e-07	2.83113e-07	3.22705e-07
41.5534	2.87805e-07	2.79395e-07	2.81241e-07	2.62471e-07	2.68317e-07	2.77959e-07	3.4114e-07	3.21858e-07	2.73651e-07	2.53342e-07	2.56419e-07	2.53035e-07	2.55189e-07	2.36726e-07	2.6165e-07	3.04421e-07	2.77753e-07	2.64727e-07	2.77856e-07	2.94574e-07	3.8227e-07	2.78574e-07	2.82677e-07	2.92113e-07	2.76523e-07	2.86985e-07	4.52529e-07	2.88113e-07	2.73035e-07	3.22165e-07	2.90677e-07	2.76728e-07	3.19909e-07	3.9704e-07	2.91805e-07	3.44935e-07	2.77548e-07	2.81241e-07	2.74163e-07	2.97754e-07	2.92933e-07	2.88933e-07	2.93241e-07	2.87087e-07	2.92523e-07	2.88933e-07	4.07091e-07	2.956e-07	3.36935e-07
40.9214	3.00759e-07	2.92616e-07	2.94837e-07	2.74003e-07	2.80666e-07	2.90607e-07	3.57336e-07	3.36715e-07	2.85742e-07	2.6438e-07	2.68822e-07	2.63534e-07	2.65966e-07	2.47248e-07	2.73158e-07	3.17256e-07	2.89972e-07	2.77176e-07	2.90184e-07	3.07315e-07	4.008e-07	2.9103e-07	2.95366e-07	3.05201e-07	2.89761e-07	3.0023e-07	4.73663e-07	3.01288e-07	2.85107e-07	3.37666e-07	3.04037e-07	2.88809e-07	3.35128e-07	4.15711e-07	3.04672e-07	3.62518e-07	2.90078e-07	2.93885e-07	2.87011e-07	3.11757e-07	3.0721e-07	3.01816e-07	3.06787e-07	2.99701e-07	3.06364e-07	3.01499e-07	4.27767e-07	3.09325e-07	3.52683e-07
40.2985	3.15336e-07	3.07267e-07	3.09884e-07	2.86986e-07	2.94292e-07	3.04868e-07	3.74543e-07	3.52953e-07	2.99089e-07	2.76736e-07	2.82515e-07	2.75428e-07	2.78154e-07	2.58745e-07	2.86005e-07	3.31473e-07	3.03451e-07	2.90802e-07	3.03778e-07	3.21333e-07	4.20666e-07	3.04977e-07	3.09557e-07	3.19261e-07	3.04214e-07	3.14791e-07	4.9601e-07	3.15663e-07	2.98217e-07	3.54698e-07	3.18825e-07	3.0236e-07	3.51318e-07	4.35604e-07	3.19043e-07	3.81194e-07	3.03996e-07	3.0803e-07	3.00943e-07	3.26894e-07	3.22859e-07	3.16099e-07	3.21551e-07	3.137e-07	3.2166e-07	3.15227e-07	4.50433e-07	3.24604e-07	3.69963e-07
39.6851	3.3154e-07	3.23445e-07	3.26481e-07	3.0141e-07	3.09055e-07	3.20747e-07	3.93036e-07	3.70551e-07	3.13889e-07	2.9028e-07	2.977e-07	2.88706e-07	2.91517e-07	2.71505e-07	3.00173e-07	3.47054e-07	3.18386e-07	3.05794e-07	3.18498e-07	3.36824e-07	4.41941e-07	3.20522e-07	3.25244e-07	3.34463e-07	3.1996e-07	3.30528e-07	5.19738e-07	3.3154e-07	3.12653e-07	3.73249e-07	3.348e-07	3.17487e-07	3.68527e-07	4.56556e-07	3.35025e-07	4.00906e-07	3.19398e-07	3.23782e-07	3.15913e-07	3.43007e-07	3.39859e-07	3.31652e-07	3.37723e-07	3.29066e-07	3.38398e-07	3.30303e-07	4.75106e-07	3.41546e-07	3.88764e-07
39.0814	3.49483e-07	3.41137e-07	3.44615e-07	3.17259e-07	3.25141e-07	3.38123e-07	4.12541e-07	3.8959e-07	3.30009e-07	3.0532e-07	3.14129e-07	3.03465e-07	3.06479e-07	2.85382e-07	3.15752e-07	3.64088e-07	3.34646e-07	3.22127e-07	3.34762e-07	3.53888e-07	4.64702e-07	3.37544e-07	3.42644e-07	3.50758e-07	3.36964e-07	3.47628e-07	5.45031e-07	3.48672e-07	3.28387e-07	3.93531e-07	3.52381e-07	3.34066e-07	3.86808e-07	4.78496e-07	3.52613e-07	4.21814e-07	3.36269e-07	3.41137e-07	3.32212e-07	3.60495e-07	3.58293e-07	3.48672e-07	3.55395e-07	3.4589e-07	3.56554e-07	3.46933e-07	5.01795e-07	3.60031e-07	4.09295e-07
38.4864	3.69303e-07	3.60579e-07	3.64642e-07	3.34644e-07	3.42412e-07	3.57113e-07	4.33364e-07	4.10058e-07	3.47551e-07	3.21736e-07	3.32134e-07	3.19585e-07	3.22931e-07	3.00462e-07	3.32851e-07	3.82809e-07	3.52332e-07	3.39664e-07	3.52452e-07	3.7253e-07	4.88939e-07	3.56037e-07	3.61655e-07	3.68228e-07	3.5532e-07	3.65957e-07	5.71643e-07	3.67272e-07	3.4552e-07	4.15436e-07	3.71335e-07	3.52213e-07	4.06353e-07	5.01846e-07	3.72172e-07	4.43881e-07	3.54723e-07	3.60101e-07	3.49703e-07	3.79223e-07	3.78267e-07	3.67272e-07	3.74443e-07	3.64164e-07	3.76355e-07	3.65001e-07	5.30769e-07	3.80299e-07	4.31451e-07
37.9005	3.91004e-07	3.81638e-07	3.86321e-07	3.53665e-07	3.61182e-07	3.77818e-07	4.55575e-07	4.32409e-07	3.66604e-07	3.39494e-07	3.51571e-07	3.37153e-07	3.40973e-07	3.16697e-07	3.51324e-07	4.0308e-07	3.71534e-07	3.58718e-07	3.71657e-07	3.92729e-07	5.14848e-07	3.7634e-07	3.82501e-07	3.8706e-07	3.74984e-07	3.85951e-07	5.99753e-07	3.8743e-07	3.64017e-07	4.39063e-07	3.9199e-07	3.72027e-07	4.26986e-07	5.26308e-07	3.93592e-07	4.67159e-07	3.74738e-07	3.81022e-07	3.68453e-07	3.9926e-07	3.99876e-07	3.87307e-07	3.9507e-07	3.83856e-07	3.97781e-07	3.84719e-07	5.61921e-07	4.02341e-07	4.55575e-07
37.3239	4.14578e-07	4.0454e-07	4.09749e-07	3.74556e-07	3.81289e-07	4.00475e-07	4.79248e-07	4.56252e-07	3.87388e-07	3.58801e-07	3.7265e-07	3.56514e-07	3.6058e-07	3.34152e-07	3.71379e-07	4.25123e-07	3.92343e-07	3.79257e-07	3.9247e-07	4.14832e-07	5.42394e-07	3.98188e-07	4.05049e-07	4.07082e-07	3.96155e-07	4.07336e-07	6.29553e-07	4.09114e-07	3.84212e-07	4.6451e-07	4.14324e-07	3.93614e-07	4.49009e-07	5.52177e-07	4.16992e-07	4.91699e-07	3.96536e-07	4.03778e-07	3.88786e-07	4.20803e-07	4.23217e-07	4.0886e-07	4.17119e-07	4.05049e-07	4.2093e-07	4.05938e-07	5.95249e-07	4.26139e-07	4.81789e-07
36.7556	4.40295e-07	4.29291e-07	4.35186e-07	3.97064e-07	4.02959e-07	4.25098e-07	5.04354e-07	4.82084e-07	4.09902e-07	3.79772e-07	3.95099e-07	3.77414e-07	3.81999e-07	3.53048e-07	3.93265e-07	4.4881e-07	4.14881e-07	4.01387e-07	4.14881e-07	4.38854e-07	5.7182e-07	4.21954e-07	4.29552e-07	4.28504e-07	4.1881e-07	4.30601e-07	6.60769e-07	4.32566e-07	4.05841e-07	4.91909e-07	4.3833e-07	4.17238e-07	4.72259e-07	5.79156e-07	4.42521e-07	5.17454e-07	4.19989e-07	4.28373e-07	4.10557e-07	4.43962e-07	4.48286e-07	4.32173e-07	4.40687e-07	4.28111e-07	4.46059e-07	4.29029e-07	6.31032e-07	4.51823e-07	5.10118e-07
36.196	4.6802e-07	4.56133e-07	4.62617e-07	4.2142e-07	4.26418e-07	4.51676e-07	5.30827e-07	5.09891e-07	4.34117e-07	4.02375e-07	4.19394e-07	4.00214e-07	4.05212e-07	3.73335e-07	4.16828e-07	4.74233e-07	4.39385e-07	4.24932e-07	4.3925e-07	4.64778e-07	6.02955e-07	4.47759e-07	4.55998e-07	4.51676e-07	4.43032e-07	4.55458e-07	6.93723e-07	4.57754e-07	4.29119e-07	5.21508e-07	4.64373e-07	4.42761e-07	4.96925e-07	6.07683e-07	4.70181e-07	5.44605e-07	4.45463e-07	4.55053e-07	4.33982e-07	4.6856e-07	4.75313e-07	4.57214e-07	4.65994e-07	4.52757e-07	4.73017e-07	4.53972e-07	6.6941e-07	4.79501e-07	5.40688e-07
35.6452	4.98008e-07	4.84917e-07	4.9202e-07	4.47734e-07	4.51633e-07	4.80461e-07	5.59006e-07	5.39648e-07	4.60267e-07	4.26705e-07	4.45505e-07	4.24895e-07	4.30186e-07	3.95092e-07	4.42302e-07	5.01489e-07	4.65699e-07	4.5024e-07	4.6542e-07	4.92994e-07	6.35879e-07	4.75587e-07	4.84639e-07	4.76561e-07	4.68762e-07	4.82411e-07	7.28211e-07	4.84778e-07	4.54418e-07	5.53296e-07	4.92298e-07	4.70294e-07	5.22797e-07	6.37272e-07	5.00097e-07	5.73071e-07	4.7308e-07	4.83942e-07	4.59293e-07	4.94944e-07	5.04136e-07	4.83942e-07	4.92994e-07	4.79347e-07	5.02047e-07	4.80879e-07	7.10107e-07	5.09567e-07	5.73489e-07
35.1024	5.30135e-07	5.15776e-07	5.23673e-07	4.75858e-07	4.78586e-07	5.11181e-07	5.88863e-07	5.71633e-07	4.8835e-07	4.5274e-07	4.73417e-07	4.51448e-07	4.57191e-07	4.18278e-07	4.6954e-07	5.3071e-07	4.94238e-07	4.77294e-07	4.93519e-07	5.23243e-07	6.70854e-07	5.05581e-07	5.15489e-07	5.03284e-07	4.96391e-07	5.11181e-07	7.64474e-07	5.13766e-07	4.81601e-07	5.87284e-07	5.22238e-07	4.99981e-07	5.50381e-07	6.68556e-07	5.32433e-07	6.02792e-07	5.02709e-07	5.14914e-07	4.8634e-07	5.22956e-07	5.35017e-07	5.1233e-07	5.2195e-07	5.07879e-07	5.33007e-07	5.10032e-07	7.53562e-07	5.41766e-07	6.08966e-07
34.5679	5.64666e-07	5.48824e-07	5.57559e-07	5.06186e-07	5.07518e-07	5.44235e-07	6.20333e-07	6.05972e-07	5.18474e-07	4.80721e-07	5.03225e-07	4.80129e-07	4.86347e-07	4.43116e-07	4.98783e-07	5.61853e-07	5.24544e-07	5.06334e-07	5.23804e-07	5.55931e-07	7.07979e-07	5.37721e-07	5.48528e-07	5.31947e-07	5.26172e-07	5.42162e-07	8.02435e-07	5.44827e-07	5.10923e-07	6.2359e-07	5.54154e-07	5.31947e-07	5.79323e-07	7.01169e-07	5.67183e-07	6.33953e-07	5.34463e-07	5.48232e-07	5.15365e-07	5.52822e-07	5.68219e-07	5.42902e-07	5.5297e-07	5.38165e-07	5.66295e-07	5.41422e-07	7.99623e-07	5.76362e-07	6.46982e-07
34.0418	6.01735e-07	5.84028e-07	5.93645e-07	5.38692e-07	5.38539e-07	5.79601e-07	6.53483e-07	6.42797e-07	5.50904e-07	5.10605e-07	5.35028e-07	5.10758e-07	5.17321e-07	4.69848e-07	5.30144e-07	5.94866e-07	5.57162e-07	5.37318e-07	5.56246e-07	5.90745e-07	7.47208e-07	5.72122e-07	5.83723e-07	5.62658e-07	5.57925e-07	5.75327e-07	8.42002e-07	5.77922e-07	5.42355e-07	6.62336e-07	5.88455e-07	5.66169e-07	6.0952e-07	7.35454e-07	6.0433e-07	6.6661e-07	5.68458e-07	5.83723e-07	5.46324e-07	5.84486e-07	6.03567e-07	5.75175e-07	5.85707e-07	5.70443e-07	6.01888e-07	5.74869e-07	8.4826e-07	6.13336e-07	6.87675e-07
33.5234	6.41361e-07	6.21372e-07	6.3176e-07	5.73369e-07	5.71637e-07	6.1728e-07	6.8842e-07	6.81967e-07	5.85645e-07	5.4252e-07	5.68805e-07	5.43622e-07	5.5039e-07	4.98452e-07	5.63453e-07	6.29714e-07	5.92098e-07	5.70536e-07	5.90681e-07	6.2814e-07	7.88677e-07	6.08939e-07	6.2153e-07	5.95561e-07	5.91783e-07	6.10827e-07	8.83268e-07	6.13346e-07	5.75887e-07	7.03529e-07	6.24992e-07	6.02801e-07	6.41518e-07	7.71364e-07	6.43879e-07	7.00697e-07	6.04847e-07	6.21687e-07	5.79192e-07	6.1791e-07	6.41361e-07	6.09726e-07	6.20428e-07	6.04689e-07	6.39944e-07	6.10827e-07	8.99479e-07	6.5285e-07	7.3123e-07
33.0128	6.83517e-07	6.6096e-07	6.7232e-07	6.10329e-07	6.06759e-07	6.57228e-07	7.25222e-07	7.23437e-07	6.22663e-07	5.76575e-07	6.04812e-07	5.78522e-07	5.85663e-07	5.29028e-07	5.9897e-07	6.6664e-07	6.29154e-07	6.05786e-07	6.27368e-07	6.68425e-07	8.32326e-07	6.4814e-07	6.61934e-07	6.30452e-07	6.28017e-07	6.48627e-07	9.26285e-07	6.51061e-07	6.1179e-07	7.4713e-07	6.63881e-07	6.41811e-07	6.75078e-07	8.08796e-07	6.85951e-07	7.36257e-07	6.43596e-07	6.62096e-07	6.14224e-07	6.53333e-07	6.81245e-07	6.46193e-07	6.57228e-07	6.41162e-07	6.80434e-07	6.49114e-07	9.53386e-07	6.94876e-07	7.77314e-07
32.5103	7.28161e-07	7.02897e-07	7.15445e-07	6.49355e-07	6.44169e-07	6.99383e-07	7.638e-07	7.67481e-07	6.61904e-07	6.12713e-07	6.42663e-07	6.15892e-07	6.23254e-07	5.61514e-07	6.36639e-07	7.05574e-07	6.68597e-07	6.43332e-07	6.66254e-07	7.11263e-07	8.78245e-07	6.89846e-07	7.05072e-07	6.67593e-07	6.66254e-07	6.88675e-07	9.71105e-07	6.91185e-07	6.50025e-07	7.93415e-07	7.05072e-07	6.83321e-07	7.10426e-07	8.4796e-07	7.30839e-07	7.73337e-07	6.84826e-07	7.05072e-07	6.51196e-07	6.90348e-07	7.23477e-07	6.84659e-07	6.96037e-07	6.79473e-07	7.23477e-07	6.89679e-07	1.01009e-06	7.39372e-07	8.26376e-07
32.0151	7.75451e-07	7.46814e-07	7.6096e-07	6.90919e-07	6.83674e-07	7.44054e-07	8.04261e-07	8.14095e-07	7.03685e-07	6.50896e-07	6.82639e-07	6.55209e-07	6.63317e-07	5.95864e-07	6.76601e-07	7.46641e-07	7.10241e-07	6.82984e-07	7.07481e-07	7.5682e-07	9.26401e-07	7.3422e-07	7.50782e-07	7.06963e-07	7.06963e-07	7.30943e-07	1.01801e-06	7.3353e-07	6.90747e-07	8.42042e-07	7.48539e-07	7.26975e-07	7.47504e-07	8.88793e-07	7.78384e-07	8.12197e-07	7.28527e-07	7.50782e-07	6.90402e-07	7.29563e-07	7.68033e-07	7.25077e-07	7.36808e-07	7.19729e-07	7.68896e-07	7.3284e-07	1.06959e-06	7.86492e-07	8.78442e-07
31.5275	8.25332e-07	7.92781e-07	8.08968e-07	7.34439e-07	7.2519e-07	7.91181e-07	8.46677e-07	8.63397e-07	7.4778e-07	6.91216e-07	7.24834e-07	6.9673e-07	7.05446e-07	6.32162e-07	7.18253e-07	7.8958e-07	7.54005e-07	7.24834e-07	7.51159e-07	8.05055e-07	9.7688e-07	7.80686e-07	7.99185e-07	7.48669e-07	7.50092e-07	7.75705e-07	1.06671e-06	7.78196e-07	7.33727e-07	8.93102e-07	7.9456e-07	7.73393e-07	7.862e-07	9.31345e-07	8.28712e-07	8.52369e-07	7.74638e-07	7.99007e-07	7.31415e-07	7.70547e-07	8.14838e-07	7.67523e-07	7.79441e-07	7.61831e-07	8.16794e-07	7.78373e-07	1.13145e-06	8.36182e-07	9.33835e-07
31.0475	8.77914e-07	8.41235e-07	8.59392e-07	7.80531e-07	7.68794e-07	8.40685e-07	8.91119e-07	9.15327e-07	7.94286e-07	7.33765e-07	7.68978e-07	7.40368e-07	7.49904e-07	6.70677e-07	7.62192e-07	8.3445e-07	8.00155e-07	7.68794e-07	7.97037e-07	8.55907e-07	1.02977e-06	8.29865e-07	8.50222e-07	7.92269e-07	7.95387e-07	8.23079e-07	1.11743e-06	8.2528e-07	7.79065e-07	9.46321e-07	8.42703e-07	8.22346e-07	8.26747e-07	9.75848e-07	8.81766e-07	8.9442e-07	8.23079e-07	8.50038e-07	7.74479e-07	8.13359e-07	8.63977e-07	8.11892e-07	8.24179e-07	8.0584e-07	8.67094e-07	8.26197e-07	1.19592e-06	8.88185e-07	9.9217e-07
30.5745	9.32984e-07	8.9214e-07	9.12373e-07	8.28604e-07	8.14801e-07	8.92707e-07	9.37522e-07	9.70046e-07	8.43164e-07	7.78306e-07	8.14801e-07	7.86437e-07	7.96648e-07	7.10989e-07	8.08561e-07	8.81172e-07	8.48837e-07	8.1499e-07	8.45244e-07	9.09725e-07	1.08501e-06	8.81739e-07	9.03863e-07	8.38059e-07	8.42975e-07	8.73041e-07	1.17029e-06	8.74554e-07	8.26713e-07	1.00219e-06	8.93274e-07	8.74175e-07	8.69259e-07	1.02224e-06	9.37522e-07	9.379e-07	8.74175e-07	9.03485e-07	8.19717e-07	8.57914e-07	9.15209e-07	8.58103e-07	8.70394e-07	8.51863e-07	9.19936e-07	8.76445e-07	1.26238e-06	9.42816e-07	1.05362e-06
30.1087	9.90626e-07	9.45004e-07	9.6762e-07	8.79106e-07	8.63118e-07	9.47149e-07	9.85947e-07	1.02709e-06	8.94313e-07	8.2471e-07	8.62923e-07	8.34848e-07	8.45571e-07	7.53352e-07	8.56879e-07	9.29797e-07	8.99577e-07	8.63313e-07	8.95678e-07	9.66256e-07	1.14251e-06	9.36231e-07	9.60212e-07	8.86124e-07	8.92948e-07	9.25313e-07	1.22537e-06	9.26287e-07	8.76571e-07	1.06062e-06	9.46174e-07	9.28627e-07	9.13225e-07	1.07037e-06	9.96086e-07	9.83218e-07	9.27847e-07	9.59822e-07	8.67017e-07	9.04256e-07	9.68595e-07	9.06011e-07	9.18489e-07	8.99772e-07	9.75029e-07	9.29017e-07	1.33123e-06	9.9979e-07	1.11794e-06
29.6502	1.05053e-06	1.00007e-06	1.0252e-06	9.31526e-07	9.13635e-07	1.00389e-06	1.03646e-06	1.08671e-06	9.47607e-07	8.73431e-07	9.13032e-07	8.85291e-07	8.96548e-07	7.97446e-07	9.07403e-07	9.79972e-07	9.52834e-07	9.13434e-07	9.48412e-07	1.0254e-06	1.2023e-06	9.93239e-07	1.01917e-06	9.3635e-07	9.44994e-07	9.79771e-07	1.28231e-06	9.80173e-07	9.28711e-07	1.12149e-06	1.00128e-06	9.856e-07	9.59266e-07	1.12048e-06	1.05696e-06	1.03003e-06	9.84193e-07	1.01837e-06	9.16248e-07	9.52231e-07	1.02379e-06	9.55648e-07	9.68312e-07	9.49417e-07	1.03244e-06	9.84394e-07	1.40191e-06	1.05978e-06	1.18541e-06
29.1985	1.1128e-06	1.05726e-06	1.08503e-06	9.86164e-07	9.66267e-07	1.06306e-06	1.08876e-06	1.14887e-06	1.00316e-06	9.23778e-07	9.6523e-07	9.38079e-07	9.49893e-07	8.43359e-07	9.60049e-07	1.03197e-06	1.00834e-06	9.65438e-07	1.00316e-06	1.08752e-06	1.26473e-06	1.0527e-06	1.08068e-06	9.88651e-07	9.99222e-07	1.03674e-06	1.34162e-06	1.03611e-06	9.8347e-07	1.18472e-06	1.05871e-06	1.04503e-06	1.0071e-06	1.17249e-06	1.12068e-06	1.0786e-06	1.04295e-06	1.07985e-06	9.6751e-07	1.00171e-06	1.0813e-06	1.00668e-06	1.01995e-06	1.00067e-06	1.09208e-06	1.04213e-06	1.47448e-06	1.12213e-06	1.25602e-06
28.7536	1.17772e-06	1.1166e-06	1.14737e-06	1.04287e-06	1.02086e-06	1.12429e-06	1.1431e-06	1.21341e-06	1.06104e-06	9.75982e-07	1.01936e-06	9.92651e-07	1.00547e-06	8.91142e-07	1.01466e-06	1.08561e-06	1.06574e-06	1.01958e-06	1.05997e-06	1.15186e-06	1.32945e-06	1.11468e-06	1.14459e-06	1.04308e-06	1.05569e-06	1.09608e-06	1.40317e-06	1.09416e-06	1.04052e-06	1.25016e-06	1.11809e-06	1.1072e-06	1.05676e-06	1.22666e-06	1.18691e-06	1.12878e-06	1.1042e-06	1.14353e-06	1.02065e-06	1.05313e-06	1.14096e-06	1.05954e-06	1.07322e-06	1.05356e-06	1.154e-06	1.10228e-06	1.54892e-06	1.18712e-06	1.32945e-06
28.3157	1.24535e-06	1.17771e-06	1.21186e-06	1.10191e-06	1.07767e-06	1.18762e-06	1.19952e-06	1.28038e-06	1.1213e-06	1.03008e-06	1.07547e-06	1.04947e-06	1.06291e-06	9.40842e-07	1.07106e-06	1.14069e-06	1.12549e-06	1.07591e-06	1.11887e-06	1.21891e-06	1.39672e-06	1.17903e-06	1.21098e-06	1.09927e-06	1.11447e-06	1.15765e-06	1.46701e-06	1.15435e-06	1.09993e-06	1.31784e-06	1.17991e-06	1.17176e-06	1.10808e-06	1.28303e-06	1.25548e-06	1.18079e-06	1.16779e-06	1.20965e-06	1.07569e-06	1.10587e-06	1.2026e-06	1.11381e-06	1.12791e-06	1.10786e-06	1.21825e-06	1.16471e-06	1.62477e-06	1.25438e-06	1.40597e-06
27.8842	1.31539e-06	1.24087e-06	1.27813e-06	1.16317e-06	1.13659e-06	1.25314e-06	1.25791e-06	1.34946e-06	1.18385e-06	1.08639e-06	1.13319e-06	1.1082e-06	1.12205e-06	9.9256e-07	1.12978e-06	1.19702e-06	1.18726e-06	1.13387e-06	1.17976e-06	1.28881e-06	1.46624e-06	1.24587e-06	1.27972e-06	1.15772e-06	1.17521e-06	1.22133e-06	1.53303e-06	1.21656e-06	1.16158e-06	1.38786e-06	1.24405e-06	1.23905e-06	1.16113e-06	1.34151e-06	1.32652e-06	1.23451e-06	1.23383e-06	1.27813e-06	1.13273e-06	1.16022e-06	1.26631e-06	1.16976e-06	1.18408e-06	1.16386e-06	1.28472e-06	1.22974e-06	1.70205e-06	1.32402e-06	1.48532e-06
27.4592	1.38787e-06	1.30612e-06	1.34688e-06	1.22625e-06	1.1972e-06	1.32088e-06	1.3183e-06	1.4209e-06	1.24873e-06	1.1445e-06	1.19275e-06	1.16909e-06	1.18338e-06	1.04588e-06	1.19017e-06	1.25482e-06	1.25108e-06	1.19392e-06	1.24217e-06	1.3614e-06	1.53825e-06	1.31479e-06	1.35133e-06	1.21781e-06	1.23819e-06	1.28738e-06	1.60126e-06	1.28129e-06	1.22531e-06	1.46002e-06	1.31034e-06	1.3087e-06	1.21617e-06	1.40216e-06	1.39958e-06	1.29019e-06	1.30214e-06	1.34899e-06	1.19134e-06	1.21617e-06	1.33189e-06	1.22718e-06	1.24147e-06	1.22109e-06	1.35344e-06	1.29699e-06	1.78139e-06	1.3963e-06	1.5673e-06
27.0409	1.4626e-06	1.373e-06	1.41816e-06	1.29185e-06	1.25997e-06	1.39038e-06	1.38072e-06	1.49424e-06	1.31552e-06	1.20442e-06	1.25393e-06	1.23171e-06	1.24693e-06	1.10105e-06	1.25224e-06	1.31455e-06	1.31672e-06	1.25562e-06	1.30682e-06	1.43651e-06	1.61233e-06	1.38604e-06	1.4254e-06	1.27977e-06	1.30296e-06	1.35537e-06	1.67199e-06	1.34788e-06	1.29136e-06	1.53433e-06	1.37879e-06	1.38097e-06	1.27301e-06	1.46477e-06	1.4754e-06	1.34764e-06	1.37275e-06	1.42251e-06	1.252e-06	1.27373e-06	1.39956e-06	1.28605e-06	1.30054e-06	1.27977e-06	1.42444e-06	1.36623e-06	1.8623e-06	1.47057e-06	1.65194e-06
26.6288	1.53991e-06	1.44179e-06	1.49135e-06	1.35912e-06	1.32476e-06	1.46196e-06	1.44478e-06	1.57004e-06	1.38452e-06	1.26599e-06	1.31704e-06	1.29637e-06	1.31256e-06	1.15767e-06	1.31629e-06	1.37556e-06	1.38452e-06	1.31903e-06	1.37332e-06	1.51451e-06	1.68882e-06	1.45947e-06	1.50206e-06	1.34393e-06	1.36983e-06	1.42536e-06	1.74534e-06	1.41615e-06	1.35962e-06	1.61088e-06	1.44951e-06	1.45499e-06	1.33148e-06	1.5297e-06	1.55385e-06	1.40693e-06	1.44553e-06	1.49857e-06	1.3143e-06	1.33322e-06	1.46894e-06	1.34642e-06	1.36086e-06	1.33995e-06	1.49757e-06	1.43806e-06	1.9453e-06	1.54738e-06	1.73987e-06
26.2229	1.61932e-06	1.51226e-06	1.56695e-06	1.4283e-06	1.39082e-06	1.53562e-06	1.51123e-06	1.64808e-06	1.45552e-06	1.32971e-06	1.38157e-06	1.36232e-06	1.38003e-06	1.21623e-06	1.38183e-06	1.43806e-06	1.45372e-06	1.38414e-06	1.44165e-06	1.59493e-06	1.76773e-06	1.53485e-06	1.58107e-06	1.40956e-06	1.43857e-06	1.49762e-06	1.82139e-06	1.48658e-06	1.42984e-06	1.68942e-06	1.52201e-06	1.53177e-06	1.3921e-06	1.59699e-06	1.63447e-06	1.46835e-06	1.52022e-06	1.57696e-06	1.37824e-06	1.39441e-06	1.54024e-06	1.40802e-06	1.42291e-06	1.4016e-06	1.57259e-06	1.512e-06	2.03038e-06	1.62626e-06	1.83063e-06
25.8234	1.7011e-06	1.58462e-06	1.64471e-06	1.49965e-06	1.45888e-06	1.61162e-06	1.58012e-06	1.72837e-06	1.5285e-06	1.39482e-06	1.4475e-06	1.43029e-06	1.44935e-06	1.27622e-06	1.44882e-06	1.50229e-06	1.52506e-06	1.45094e-06	1.51182e-06	1.6778e-06	1.84908e-06	1.61268e-06	1.66245e-06	1.47688e-06	1.50918e-06	1.57218e-06	1.8999e-06	1.55868e-06	1.50203e-06	1.76966e-06	1.59653e-06	1.61109e-06	1.45438e-06	1.66669e-06	1.71751e-06	1.53194e-06	1.59733e-06	1.65768e-06	1.44405e-06	1.45729e-06	1.61348e-06	1.47159e-06	1.48641e-06	1.4647e-06	1.65001e-06	1.5878e-06	2.11751e-06	1.70719e-06	1.92399e-06
25.4297	1.78479e-06	1.65896e-06	1.72474e-06	1.57271e-06	1.52876e-06	1.68926e-06	1.65132e-06	1.81072e-06	1.60355e-06	1.46162e-06	1.51457e-06	1.50038e-06	1.52058e-06	1.33798e-06	1.51785e-06	1.5678e-06	1.59864e-06	1.51921e-06	1.5839e-06	1.76295e-06	1.93272e-06	1.69253e-06	1.74603e-06	1.54569e-06	1.58171e-06	1.64913e-06	1.98103e-06	1.63276e-06	1.57626e-06	1.8522e-06	1.67288e-06	1.69253e-06	1.51867e-06	1.73866e-06	1.8028e-06	1.59782e-06	1.6767e-06	1.74057e-06	1.51157e-06	1.52221e-06	1.68844e-06	1.53668e-06	1.55142e-06	1.52986e-06	1.72938e-06	1.66551e-06	2.20703e-06	1.78997e-06	2.01979e-06
25.042	1.87091e-06	1.73498e-06	1.80674e-06	1.64745e-06	1.60046e-06	1.76903e-06	1.72485e-06	1.89511e-06	1.68066e-06	1.53038e-06	1.58329e-06	1.57231e-06	1.59342e-06	1.40121e-06	1.58864e-06	1.63479e-06	1.67391e-06	1.5892e-06	1.6573e-06	1.85064e-06	2.01865e-06	1.77466e-06	1.83207e-06	1.6165e-06	1.65562e-06	1.72766e-06	2.06481e-06	1.70852e-06	1.65224e-06	1.93704e-06	1.7513e-06	1.77607e-06	1.5847e-06	1.81349e-06	1.89061e-06	1.66603e-06	1.75834e-06	1.82531e-06	1.58104e-06	1.58892e-06	1.76481e-06	1.60355e-06	1.61847e-06	1.5968e-06	1.81124e-06	1.74539e-06	2.29951e-06	1.87513e-06	2.118e-06
24.6604	1.95859e-06	1.81235e-06	1.89069e-06	1.72385e-06	1.67365e-06	1.85036e-06	1.80103e-06	1.98122e-06	1.75925e-06	1.60053e-06	1.65334e-06	1.64579e-06	1.66784e-06	1.46589e-06	1.66088e-06	1.70382e-06	1.75112e-06	1.66059e-06	1.73255e-06	1.94031e-06	2.10686e-06	1.85848e-06	1.92028e-06	1.68874e-06	1.7311e-06	1.80857e-06	2.15183e-06	1.78594e-06	1.72994e-06	2.02387e-06	1.83092e-06	1.86167e-06	1.65334e-06	1.89069e-06	1.98006e-06	1.73719e-06	1.84223e-06	1.91245e-06	1.65218e-06	1.65769e-06	1.8431e-06	1.6722e-06	1.68758e-06	1.66581e-06	1.89475e-06	1.82743e-06	2.3947e-06	1.96207e-06	2.21828e-06
24.2844	2.04815e-06	1.89138e-06	1.97665e-06	1.80133e-06	1.74838e-06	1.93357e-06	1.88001e-06	2.06909e-06	1.83933e-06	1.67209e-06	1.72474e-06	1.72085e-06	1.74389e-06	1.53177e-06	1.73432e-06	1.77411e-06	1.82975e-06	1.73372e-06	1.80911e-06	2.03229e-06	2.19834e-06	1.94434e-06	2.01105e-06	1.76274e-06	1.80821e-06	1.89138e-06	2.24172e-06	1.86506e-06	1.80971e-06	2.11247e-06	1.91203e-06	1.94912e-06	1.72384e-06	1.97096e-06	2.07178e-06	1.8109e-06	1.92788e-06	2.00148e-06	1.72504e-06	1.72833e-06	1.92309e-06	1.74299e-06	1.75855e-06	1.73671e-06	1.98024e-06	1.91113e-06	2.49332e-06	2.05084e-06	2.3207e-06
23.9141	2.13954e-06	1.97173e-06	2.06427e-06	1.88042e-06	1.82428e-06	2.018e-06	1.96186e-06	2.15866e-06	1.92145e-06	1.74501e-06	1.79714e-06	1.79745e-06	1.82182e-06	1.5991e-06	1.80948e-06	1.84588e-06	1.91035e-06	1.80824e-06	1.88721e-06	2.12597e-06	2.29285e-06	2.03157e-06	2.10345e-06	1.83816e-06	1.88721e-06	1.97605e-06	2.3348e-06	1.9452e-06	1.89122e-06	2.20277e-06	1.99456e-06	2.03836e-06	1.79714e-06	2.0544e-06	2.16576e-06	1.88814e-06	2.01522e-06	2.09234e-06	1.7993e-06	1.80084e-06	2.00505e-06	1.81595e-06	1.8323e-06	1.81009e-06	2.06797e-06	1.99672e-06	2.59515e-06	2.14139e-06	2.42487e-06
23.5496	2.23236e-06	2.0533e-06	2.15348e-06	1.96075e-06	1.90127e-06	2.10419e-06	2.04694e-06	2.24985e-06	2.00528e-06	1.81954e-06	1.87042e-06	1.87519e-06	1.90064e-06	1.66783e-06	1.88537e-06	1.9194e-06	1.99224e-06	1.88442e-06	1.96647e-06	2.22123e-06	2.39011e-06	2.12072e-06	2.19737e-06	1.91463e-06	1.96743e-06	2.06221e-06	2.43146e-06	2.02722e-06	1.97379e-06	2.2947e-06	2.07811e-06	2.12899e-06	1.87297e-06	2.1414e-06	2.26098e-06	1.9687e-06	2.10419e-06	2.18497e-06	1.87488e-06	1.87519e-06	2.08828e-06	1.89078e-06	1.90795e-06	1.88537e-06	2.15762e-06	2.08351e-06	2.7002e-06	2.23299e-06	2.53037e-06
23.1904	2.32663e-06	2.13578e-06	2.24432e-06	2.04232e-06	1.97968e-06	2.19152e-06	2.13545e-06	2.34237e-06	2.09052e-06	1.89574e-06	1.94427e-06	1.95411e-06	1.98034e-06	1.73768e-06	1.96263e-06	1.99411e-06	2.07577e-06	1.96165e-06	2.04691e-06	2.3181e-06	2.49059e-06	2.21087e-06	2.29351e-06	1.99215e-06	2.04888e-06	2.15053e-06	2.53125e-06	2.11053e-06	2.05806e-06	2.38795e-06	2.16267e-06	2.22071e-06	1.95148e-06	2.23186e-06	2.35811e-06	2.05347e-06	2.19513e-06	2.27875e-06	1.95181e-06	1.95115e-06	2.17316e-06	1.96821e-06	1.98591e-06	1.96296e-06	2.24924e-06	2.17185e-06	2.80901e-06	2.3263e-06	2.63717e-06
22.8367	2.42257e-06	2.21903e-06	2.33636e-06	2.1247e-06	2.05876e-06	2.27989e-06	2.22748e-06	2.43576e-06	2.17677e-06	1.97255e-06	2.01853e-06	2.03442e-06	2.06147e-06	1.80856e-06	2.04051e-06	2.0706e-06	2.16054e-06	2.04017e-06	2.12808e-06	2.41649e-06	2.59433e-06	2.30254e-06	2.39147e-06	2.07094e-06	2.13146e-06	2.23999e-06	2.63491e-06	2.19502e-06	2.14329e-06	2.48276e-06	2.24845e-06	2.31336e-06	2.03341e-06	2.32587e-06	2.45638e-06	2.14194e-06	2.28699e-06	2.37389e-06	2.03003e-06	2.02901e-06	2.25927e-06	2.04795e-06	2.0662e-06	2.04254e-06	2.34244e-06	2.26129e-06	2.92129e-06	2.42021e-06	2.74513e-06
22.4886	2.51905e-06	2.30326e-06	2.42981e-06	2.20739e-06	2.13837e-06	2.36915e-06	2.32243e-06	2.53021e-06	2.26422e-06	2.05052e-06	2.0934e-06	2.11536e-06	2.14325e-06	1.8804e-06	2.1192e-06	2.14813e-06	2.24644e-06	2.11989e-06	2.21018e-06	2.51626e-06	2.70102e-06	2.39495e-06	2.49081e-06	2.15057e-06	2.21471e-06	2.33045e-06	2.74251e-06	2.2806e-06	2.22936e-06	2.57866e-06	2.33464e-06	2.4068e-06	2.1185e-06	2.42353e-06	2.55635e-06	2.23458e-06	2.37995e-06	2.47059e-06	2.10909e-06	2.10839e-06	2.34614e-06	2.12965e-06	2.14883e-06	2.12442e-06	2.43748e-06	2.35172e-06	3.03708e-06	2.51487e-06	2.85372e-06
22.1455	2.61599e-06	2.38775e-06	2.52434e-06	2.2907e-06	2.21846e-06	2.45892e-06	2.42046e-06	2.62606e-06	2.35253e-06	2.12931e-06	2.16813e-06	2.19689e-06	2.22564e-06	1.95283e-06	2.19833e-06	2.22708e-06	2.33312e-06	2.20012e-06	2.29322e-06	2.61707e-06	2.81117e-06	2.48803e-06	2.59155e-06	2.23104e-06	2.29897e-06	2.42262e-06	2.85394e-06	2.3669e-06	2.31658e-06	2.67566e-06	2.42154e-06	2.50061e-06	2.20695e-06	2.5247e-06	2.65733e-06	2.33096e-06	2.47402e-06	2.56819e-06	2.18934e-06	2.1897e-06	2.43412e-06	2.21342e-06	2.23391e-06	2.20803e-06	2.53404e-06	2.4431e-06	3.15659e-06	2.61024e-06	2.96321e-06
21.8077	2.71394e-06	2.4723e-06	2.6198e-06	2.37446e-06	2.29923e-06	2.54976e-06	2.52233e-06	2.72246e-06	2.44191e-06	2.2088e-06	2.24253e-06	2.27848e-06	2.30887e-06	2.02572e-06	2.27774e-06	2.30664e-06	2.42079e-06	2.28144e-06	2.37706e-06	2.71838e-06	2.92444e-06	2.58163e-06	2.69318e-06	2.3122e-06	2.38373e-06	2.51603e-06	2.96928e-06	2.45451e-06	2.40411e-06	2.77323e-06	2.50899e-06	2.59497e-06	2.29886e-06	2.62907e-06	2.75952e-06	2.4308e-06	2.56866e-06	2.66613e-06	2.27032e-06	2.27255e-06	2.52345e-06	2.29923e-06	2.3211e-06	2.29367e-06	2.63203e-06	2.53531e-06	3.27948e-06	2.70615e-06	3.07342e-06
21.4752	2.81195e-06	2.55747e-06	2.71642e-06	2.45812e-06	2.38055e-06	2.64076e-06	2.62701e-06	2.81959e-06	2.53148e-06	2.28884e-06	2.31712e-06	2.36106e-06	2.39201e-06	2.09931e-06	2.35724e-06	2.38704e-06	2.5097e-06	2.36297e-06	2.46117e-06	2.82074e-06	3.04007e-06	2.67592e-06	2.79552e-06	2.39392e-06	2.4692e-06	2.61058e-06	3.08783e-06	2.54256e-06	2.49251e-06	2.87232e-06	2.59644e-06	2.68967e-06	2.39354e-06	2.73629e-06	2.86201e-06	2.53377e-06	2.66407e-06	2.76495e-06	2.35265e-06	2.35686e-06	2.61325e-06	2.38704e-06	2.41035e-06	2.38093e-06	2.73094e-06	2.62815e-06	3.40537e-06	2.80202e-06	3.18374e-06
21.1475	2.91033e-06	2.64282e-06	2.81342e-06	2.54157e-06	2.46238e-06	2.73226e-06	2.73423e-06	2.91782e-06	2.62233e-06	2.36901e-06	2.39107e-06	2.44347e-06	2.47577e-06	2.1732e-06	2.43756e-06	2.46868e-06	2.59948e-06	2.44583e-06	2.5459e-06	2.92373e-06	3.15854e-06	2.77087e-06	2.89891e-06	2.47656e-06	2.55496e-06	2.70625e-06	3.20976e-06	2.63179e-06	2.58136e-06	2.97219e-06	2.68498e-06	2.78426e-06	2.49153e-06	2.84612e-06	2.9651e-06	2.63967e-06	2.76023e-06	2.86463e-06	2.43638e-06	2.44307e-06	2.70428e-06	2.47656e-06	2.50178e-06	2.47065e-06	2.83193e-06	2.72201e-06	3.53479e-06	2.89852e-06	3.29486e-06
20.8248	3.00927e-06	2.72858e-06	2.91178e-06	2.6258e-06	2.54497e-06	2.82404e-06	2.84354e-06	3.01659e-06	2.71436e-06	2.4495e-06	2.46535e-06	2.52628e-06	2.56e-06	2.24761e-06	2.51816e-06	2.55065e-06	2.69039e-06	2.52912e-06	2.6319e-06	3.02796e-06	3.279e-06	2.86588e-06	3.00318e-06	2.5604e-06	2.64165e-06	2.80373e-06	3.33466e-06	2.72208e-06	2.67089e-06	3.07386e-06	2.77407e-06	2.87928e-06	2.59168e-06	2.95809e-06	3.06939e-06	2.74726e-06	2.85735e-06	2.96418e-06	2.5214e-06	2.53156e-06	2.79642e-06	2.56771e-06	2.59493e-06	2.56203e-06	2.93412e-06	2.81713e-06	3.66694e-06	2.99587e-06	3.40615e-06
20.5072	3.10898e-06	2.81454e-06	3.01056e-06	2.70984e-06	2.62858e-06	2.91632e-06	2.95401e-06	3.11652e-06	2.80742e-06	2.53058e-06	2.53895e-06	2.60974e-06	2.6445e-06	2.32242e-06	2.59885e-06	2.63319e-06	2.78271e-06	2.61351e-06	2.71821e-06	3.13328e-06	3.40049e-06	2.96197e-06	3.10856e-06	2.64617e-06	2.7291e-06	2.90292e-06	3.46164e-06	2.81371e-06	2.76219e-06	3.17683e-06	2.86439e-06	2.97412e-06	2.69392e-06	3.07087e-06	3.1739e-06	2.85601e-06	2.95485e-06	3.06459e-06	2.60848e-06	2.6223e-06	2.88993e-06	2.66083e-06	2.69057e-06	2.65539e-06	3.0382e-06	2.91381e-06	3.80257e-06	3.09432e-06	3.51818e-06
20.1942	3.20945e-06	2.90155e-06	3.11142e-06	2.79445e-06	2.71369e-06	3.00951e-06	3.06521e-06	3.21809e-06	2.90241e-06	2.61221e-06	2.61308e-06	2.69297e-06	2.72924e-06	2.39845e-06	2.68001e-06	2.71715e-06	2.87736e-06	2.69901e-06	2.80654e-06	3.24054e-06	3.5234e-06	3.05917e-06	3.21463e-06	2.73356e-06	2.8182e-06	3.00432e-06	3.58947e-06	2.90759e-06	2.85491e-06	3.282e-06	2.95639e-06	3.06996e-06	2.79704e-06	3.18483e-06	3.27941e-06	2.96416e-06	3.05312e-06	3.16583e-06	2.69815e-06	2.71585e-06	2.98575e-06	2.75602e-06	2.78884e-06	2.75126e-06	3.14381e-06	3.0121e-06	3.94185e-06	3.19347e-06	3.63093e-06
19.886	3.31138e-06	2.9899e-06	3.21387e-06	2.88037e-06	2.80067e-06	3.10344e-06	3.17602e-06	3.32162e-06	2.9997e-06	2.6947e-06	2.68757e-06	2.77707e-06	2.81536e-06	2.47652e-06	2.76237e-06	2.802e-06	2.97387e-06	2.78642e-06	2.89684e-06	3.35011e-06	3.64576e-06	3.15732e-06	3.32295e-06	2.82427e-06	2.90886e-06	3.10834e-06	3.71834e-06	3.0037e-06	2.94983e-06	3.39019e-06	3.05046e-06	3.16622e-06	2.90085e-06	3.29846e-06	3.38618e-06	3.07138e-06	3.15331e-06	3.26774e-06	2.79087e-06	2.81313e-06	3.0843e-06	2.8541e-06	2.89016e-06	2.85009e-06	3.2526e-06	3.11279e-06	4.08523e-06	3.29446e-06	3.7455e-06
19.5826	3.41556e-06	3.07997e-06	3.31915e-06	2.96796e-06	2.89037e-06	3.19887e-06	3.28564e-06	3.42841e-06	3.10063e-06	2.7779e-06	2.76321e-06	2.86237e-06	2.90368e-06	2.55616e-06	2.8463e-06	2.88807e-06	3.07354e-06	2.8766e-06	2.98953e-06	3.46284e-06	3.76721e-06	3.25764e-06	3.433e-06	2.91837e-06	3.00285e-06	3.21632e-06	3.84664e-06	3.10384e-06	3.04784e-06	3.50141e-06	3.14746e-06	3.26406e-06	3.00376e-06	3.41051e-06	3.49498e-06	3.17592e-06	3.25488e-06	3.37149e-06	2.8867e-06	2.91516e-06	3.1851e-06	2.9551e-06	2.99458e-06	2.95235e-06	3.3646e-06	3.21632e-06	4.23318e-06	3.39811e-06	3.86179e-06
19.2837	3.52214e-06	3.17234e-06	3.42747e-06	3.05779e-06	2.98395e-06	3.29635e-06	3.39339e-06	3.5387e-06	3.20594e-06	2.86324e-06	2.84005e-06	2.94939e-06	2.99341e-06	2.63888e-06	2.93235e-06	2.97685e-06	3.17754e-06	2.97022e-06	3.08572e-06	3.58036e-06	3.88708e-06	3.3612e-06	3.54628e-06	3.01755e-06	3.09991e-06	3.32901e-06	3.9737e-06	3.20784e-06	3.14962e-06	3.61728e-06	3.24854e-06	3.36451e-06	3.10512e-06	3.52072e-06	3.60639e-06	3.27694e-06	3.35978e-06	3.47764e-06	2.98726e-06	3.02229e-06	3.2902e-06	3.05921e-06	3.1037e-06	3.05873e-06	3.48048e-06	3.32333e-06	4.38693e-06	3.5051e-06	3.98033e-06
18.9893	3.63253e-06	3.26796e-06	3.5398e-06	3.14985e-06	3.08152e-06	3.3968e-06	3.49831e-06	3.654e-06	3.31578e-06	2.95073e-06	2.91998e-06	3.03857e-06	3.0864e-06	2.72525e-06	3.02149e-06	3.06835e-06	3.2865e-06	3.06786e-06	3.18645e-06	3.70232e-06	4.00344e-06	3.46806e-06	3.66327e-06	3.12252e-06	3.20158e-06	3.44756e-06	4.09861e-06	3.31725e-06	3.25576e-06	3.73794e-06	3.35288e-06	3.46757e-06	3.20402e-06	3.62813e-06	3.72038e-06	3.37337e-06	3.46806e-06	3.58665e-06	3.09275e-06	3.13472e-06	3.39875e-06	3.16791e-06	3.21769e-06	3.17035e-06	3.6008e-06	3.43438e-06	4.54761e-06	3.61691e-06	4.10203e-06
18.6995	3.74732e-06	3.3674e-06	3.65724e-06	3.24563e-06	3.18474e-06	3.49974e-06	3.59937e-06	3.77449e-06	3.43181e-06	3.04032e-06	3.00258e-06	3.1309e-06	3.18323e-06	2.8169e-06	3.11429e-06	3.1631e-06	3.40061e-06	3.17065e-06	3.29242e-06	3.83085e-06	4.11566e-06	3.57975e-06	3.78505e-06	3.23456e-06	3.30903e-06	3.5722e-06	4.22032e-06	3.43282e-06	3.3679e-06	3.86406e-06	3.462e-06	3.57421e-06	3.29897e-06	3.73121e-06	3.8389e-06	3.46351e-06	3.58025e-06	3.69901e-06	3.20386e-06	3.25418e-06	3.51232e-06	3.28186e-06	3.33771e-06	3.2879e-06	3.72568e-06	3.54956e-06	4.71547e-06	3.73322e-06	4.22636e-06
18.414	3.86632e-06	3.47097e-06	3.78019e-06	3.34541e-06	3.29405e-06	3.60742e-06	3.69666e-06	3.90212e-06	3.55502e-06	3.13321e-06	3.08911e-06	3.22608e-06	3.28419e-06	2.91375e-06	3.21104e-06	3.26188e-06	3.52182e-06	3.27952e-06	3.40404e-06	3.96593e-06	4.22327e-06	3.69718e-06	3.91198e-06	3.35423e-06	3.42324e-06	3.70496e-06	4.33742e-06	3.55502e-06	3.48602e-06	3.99603e-06	3.57577e-06	3.68473e-06	3.38848e-06	3.83052e-06	3.9623e-06	3.54724e-06	3.6977e-06	3.81547e-06	3.32051e-06	3.38017e-06	3.62973e-06	3.40145e-06	3.46474e-06	3.41286e-06	3.85542e-06	3.66968e-06	4.89256e-06	3.85542e-06	4.35454e-06
18.1328	3.99124e-06	3.5788e-06	3.90886e-06	3.44934e-06	3.41029e-06	3.71895e-06	3.78903e-06	4.03671e-06	3.68632e-06	3.22894e-06	3.17973e-06	3.32523e-06	3.39049e-06	3.0171e-06	3.31293e-06	3.36535e-06	3.64941e-06	3.39584e-06	3.52209e-06	4.10893e-06	4.32505e-06	3.82059e-06	4.04473e-06	3.48251e-06	3.54509e-06	3.8468e-06	4.44969e-06	3.68525e-06	3.61143e-06	4.13407e-06	3.69381e-06	3.80133e-06	3.47234e-06	3.92437e-06	4.09021e-06	3.62427e-06	3.82113e-06	3.93721e-06	3.44292e-06	3.513e-06	3.75212e-06	3.52798e-06	3.59912e-06	3.54509e-06	3.99071e-06	3.79438e-06	5.07825e-06	3.98429e-06	4.48553e-06
17.856	4.12067e-06	3.69156e-06	4.04345e-06	3.55698e-06	3.53271e-06	3.83441e-06	3.87578e-06	4.17803e-06	3.82503e-06	3.32863e-06	3.27513e-06	3.42902e-06	3.50237e-06	3.12732e-06	3.42019e-06	3.47369e-06	3.78422e-06	3.51892e-06	3.64633e-06	4.25911e-06	4.42016e-06	3.95079e-06	4.1841e-06	3.6193e-06	3.67501e-06	3.99657e-06	4.55584e-06	3.82283e-06	3.74451e-06	4.27786e-06	3.81566e-06	3.92321e-06	3.54981e-06	4.01201e-06	4.22436e-06	3.69321e-06	3.95024e-06	4.06331e-06	3.57022e-06	3.6524e-06	3.87798e-06	3.66067e-06	3.74175e-06	3.68549e-06	4.1306e-06	3.92266e-06	5.27342e-06	4.11901e-06	4.61872e-06
17.5832	4.2555e-06	3.80794e-06	4.18328e-06	3.66804e-06	3.66236e-06	3.95409e-06	3.95694e-06	4.32716e-06	3.97172e-06	3.4309e-06	3.37517e-06	3.53611e-06	3.61971e-06	3.24494e-06	3.5327e-06	3.58672e-06	3.92623e-06	3.64985e-06	3.77666e-06	4.41758e-06	4.50857e-06	4.08831e-06	4.33057e-06	3.76415e-06	3.81306e-06	4.15484e-06	4.65586e-06	3.96774e-06	3.88358e-06	4.42667e-06	3.94045e-06	4.04963e-06	3.61971e-06	4.09456e-06	4.36355e-06	3.75562e-06	4.08546e-06	4.19408e-06	3.70103e-06	3.79714e-06	4.00641e-06	3.80112e-06	3.89211e-06	3.83467e-06	4.27427e-06	4.05475e-06	5.47818e-06	4.26005e-06	4.75367e-06
17.3147	4.39356e-06	3.92741e-06	4.32789e-06	3.78258e-06	3.79841e-06	4.07634e-06	4.03178e-06	4.4821e-06	4.1256e-06	3.53514e-06	3.47885e-06	3.64654e-06	3.74153e-06	3.3692e-06	3.64948e-06	3.70459e-06	4.07458e-06	3.78786e-06	3.91216e-06	4.58237e-06	4.5894e-06	4.23173e-06	4.4821e-06	3.91803e-06	3.95907e-06	4.32144e-06	4.74889e-06	4.11973e-06	4.02885e-06	4.57943e-06	4.06579e-06	4.1813e-06	3.68172e-06	4.17192e-06	4.50731e-06	3.81072e-06	4.22645e-06	4.32965e-06	3.83535e-06	3.945e-06	4.13615e-06	3.94734e-06	4.05054e-06	3.99191e-06	4.42053e-06	4.18834e-06	5.69116e-06	4.40705e-06	4.88844e-06
17.0503	4.53359e-06	4.04813e-06	4.47555e-06	3.89699e-06	3.9381e-06	4.19987e-06	4.10012e-06	4.6418e-06	4.28512e-06	3.64005e-06	3.58564e-06	3.75975e-06	3.86676e-06	3.49858e-06	3.76943e-06	3.82565e-06	4.22708e-06	3.93145e-06	4.05176e-06	4.75304e-06	4.66296e-06	4.38124e-06	4.63818e-06	4.07896e-06	4.11221e-06	4.49369e-06	4.83526e-06	4.27726e-06	4.17932e-06	4.73249e-06	4.1908e-06	4.31655e-06	3.73678e-06	4.2428e-06	4.6545e-06	3.8583e-06	4.37157e-06	4.46769e-06	3.96833e-06	4.09468e-06	4.26396e-06	4.09891e-06	4.2162e-06	4.15634e-06	4.56744e-06	4.32199e-06	5.91138e-06	4.55717e-06	5.02147e-06
16.7898	4.6738e-06	4.16765e-06	4.62331e-06	4.01119e-06	4.08038e-06	4.32286e-06	4.16204e-06	4.80408e-06	4.44753e-06	3.7444e-06	3.69329e-06	3.87281e-06	3.99436e-06	3.6322e-06	3.89213e-06	3.94886e-06	4.38208e-06	4.07914e-06	4.19196e-06	4.9275e-06	4.72803e-06	4.53355e-06	4.79722e-06	4.2437e-06	4.27175e-06	4.67131e-06	4.91441e-06	4.43818e-06	4.33284e-06	4.88449e-06	4.31102e-06	4.45376e-06	3.78367e-06	4.30852e-06	4.80408e-06	3.90086e-06	4.51921e-06	4.60648e-06	4.09846e-06	4.24245e-06	4.38831e-06	4.25429e-06	4.38769e-06	4.32536e-06	4.71245e-06	4.45314e-06	6.13553e-06	4.70871e-06	5.14941e-06
16.5332	4.81064e-06	4.28298e-06	4.76822e-06	4.12102e-06	4.22192e-06	4.44237e-06	4.21742e-06	4.96681e-06	4.61204e-06	3.8453e-06	3.79902e-06	3.98476e-06	4.12102e-06	3.76881e-06	4.01304e-06	4.07153e-06	4.53685e-06	4.22963e-06	4.33118e-06	5.10178e-06	4.78493e-06	4.68724e-06	4.95653e-06	4.40959e-06	4.43401e-06	4.8492e-06	4.9861e-06	4.59919e-06	4.48607e-06	5.03173e-06	4.42502e-06	4.59019e-06	3.82409e-06	4.36717e-06	4.95203e-06	3.9372e-06	4.66731e-06	4.74444e-06	4.22192e-06	4.38645e-06	4.50535e-06	4.41216e-06	4.56127e-06	4.49764e-06	4.85241e-06	4.57862e-06	6.36148e-06	4.85884e-06	5.27017e-06
16.2807	4.94011e-06	4.3901e-06	4.90565e-06	4.22378e-06	4.35896e-06	4.55577e-06	4.26685e-06	5.12565e-06	4.77312e-06	3.94082e-06	3.9004e-06	4.09191e-06	4.24366e-06	3.90371e-06	4.131e-06	4.19131e-06	4.68631e-06	4.37817e-06	4.46565e-06	5.2721e-06	4.83342e-06	4.83872e-06	5.11174e-06	4.573e-06	4.59619e-06	5.02493e-06	5.05077e-06	4.75788e-06	4.63529e-06	5.16939e-06	4.52793e-06	4.72276e-06	3.85799e-06	4.42059e-06	5.09583e-06	3.96799e-06	4.81089e-06	4.87716e-06	4.33444e-06	4.52131e-06	4.61143e-06	4.5677e-06	4.73468e-06	4.66842e-06	4.98384e-06	4.69559e-06	6.5835e-06	5.00306e-06	5.38011e-06
16.0319	5.05804e-06	4.48685e-06	5.03276e-06	4.31536e-06	4.48822e-06	4.65835e-06	4.30853e-06	5.276e-06	4.92686e-06	4.02771e-06	3.99423e-06	4.19101e-06	4.35909e-06	4.03386e-06	4.24089e-06	4.30579e-06	4.82779e-06	4.52101e-06	4.59139e-06	5.43656e-06	4.87357e-06	4.98357e-06	5.26097e-06	4.7294e-06	4.754e-06	5.19333e-06	5.10929e-06	4.9091e-06	4.77723e-06	5.29444e-06	4.61667e-06	4.84761e-06	3.8856e-06	4.46841e-06	5.23159e-06	3.99287e-06	4.94736e-06	5.00133e-06	4.43219e-06	4.644e-06	4.70276e-06	4.71847e-06	4.90431e-06	4.83462e-06	5.10246e-06	4.80114e-06	6.79758e-06	5.13662e-06	5.47619e-06
15.7869	5.16093e-06	4.56706e-06	5.14402e-06	4.39235e-06	4.60369e-06	4.7474e-06	4.34445e-06	5.41383e-06	5.06794e-06	4.1007e-06	4.07534e-06	4.27823e-06	4.4628e-06	4.15424e-06	4.33881e-06	4.41067e-06	4.95593e-06	4.65301e-06	4.70373e-06	5.58713e-06	4.90521e-06	5.11655e-06	5.39622e-06	4.8735e-06	4.90239e-06	5.34972e-06	5.16163e-06	5.04751e-06	4.90591e-06	5.40115e-06	4.68612e-06	4.96015e-06	3.90627e-06	4.51141e-06	5.35466e-06	4.01405e-06	5.07216e-06	5.11443e-06	4.51141e-06	4.75093e-06	4.77558e-06	4.86012e-06	5.06512e-06	4.99115e-06	5.2032e-06	4.88971e-06	6.99818e-06	5.25533e-06	5.55543e-06
15.5457	5.24271e-06	4.62823e-06	5.23399e-06	4.45173e-06	4.70159e-06	4.8178e-06	4.37328e-06	5.53397e-06	5.19114e-06	4.15901e-06	4.14013e-06	4.35077e-06	4.54978e-06	4.25925e-06	4.42122e-06	4.50257e-06	5.06548e-06	4.76986e-06	4.79964e-06	5.71991e-06	4.92966e-06	5.23254e-06	5.51436e-06	5.00011e-06	5.03498e-06	5.48748e-06	5.20639e-06	5.16789e-06	5.01609e-06	5.48676e-06	4.73427e-06	5.05531e-06	3.9215e-06	4.54906e-06	5.46061e-06	4.02972e-06	5.17879e-06	5.20857e-06	4.56794e-06	4.83814e-06	4.82652e-06	4.98776e-06	5.21148e-06	5.13303e-06	5.28338e-06	4.96016e-06	7.17767e-06	5.35384e-06	5.61387e-06
15.308	5.29998e-06	4.6679e-06	5.29848e-06	4.48892e-06	4.77724e-06	4.86711e-06	4.3968e-06	5.63249e-06	5.29024e-06	4.19834e-06	4.18561e-06	4.40429e-06	4.61623e-06	4.34513e-06	4.48367e-06	4.57654e-06	5.15244e-06	4.86487e-06	4.8731e-06	5.8287e-06	4.94575e-06	5.32694e-06	5.60778e-06	5.10302e-06	5.1472e-06	5.60253e-06	5.24456e-06	5.26628e-06	5.10377e-06	5.54637e-06	4.75852e-06	5.13073e-06	3.93173e-06	4.58253e-06	5.54412e-06	4.04182e-06	5.26403e-06	5.28125e-06	4.59975e-06	4.90231e-06	4.85363e-06	5.09702e-06	5.33967e-06	5.25504e-06	5.33967e-06	5.00865e-06	7.33025e-06	5.42579e-06	5.64822e-06
15.074	5.32872e-06	4.68164e-06	5.33258e-06	4.50173e-06	4.82758e-06	4.8909e-06	4.4137e-06	5.70167e-06	5.36038e-06	4.2168e-06	4.20753e-06	4.43764e-06	4.65771e-06	4.40675e-06	4.52335e-06	4.63145e-06	5.21212e-06	4.93337e-06	4.92024e-06	5.90862e-06	4.95499e-06	5.3959e-06	5.67388e-06	5.17815e-06	5.2322e-06	5.68855e-06	5.27621e-06	5.33644e-06	5.16425e-06	5.5789e-06	4.75654e-06	5.18046e-06	3.93728e-06	4.6106e-06	5.59975e-06	4.05078e-06	5.32331e-06	5.32795e-06	4.60597e-06	4.94186e-06	4.85461e-06	5.18432e-06	5.44454e-06	5.35343e-06	5.36733e-06	5.03298e-06	7.44909e-06	5.46848e-06	5.65612e-06
14.8436	5.32696e-06	4.66776e-06	5.33413e-06	4.48943e-06	4.84849e-06	4.8867e-06	4.42335e-06	5.74016e-06	5.39782e-06	4.21157e-06	4.20441e-06	4.44644e-06	4.67095e-06	4.43927e-06	4.5372e-06	4.66378e-06	5.24098e-06	4.97189e-06	4.93845e-06	5.95671e-06	4.95596e-06	5.43206e-06	5.70593e-06	5.22267e-06	5.28477e-06	5.73936e-06	5.30069e-06	5.37553e-06	5.19321e-06	5.58332e-06	4.72827e-06	5.20038e-06	3.93929e-06	4.63592e-06	5.62392e-06	4.05553e-06	5.35244e-06	5.34448e-06	4.58496e-06	4.95517e-06	4.82938e-06	5.24576e-06	5.52202e-06	5.4233e-06	5.36598e-06	5.03319e-06	7.52909e-06	5.47823e-06	5.63507e-06
14.6166	5.29298e-06	4.62479e-06	5.30201e-06	4.45076e-06	4.83657e-06	4.85299e-06	4.42696e-06	5.74528e-06	5.39887e-06	4.18316e-06	4.17577e-06	4.4286e-06	4.65352e-06	4.44009e-06	4.52218e-06	4.6724e-06	5.23634e-06	4.9753e-06	4.92687e-06	5.96937e-06	4.95067e-06	5.43252e-06	5.70259e-06	5.23469e-06	5.30036e-06	5.75266e-06	5.31924e-06	5.37917e-06	5.18955e-06	5.5573e-06	4.67322e-06	5.1879e-06	3.93608e-06	4.6568e-06	5.61476e-06	4.05839e-06	5.34797e-06	5.32992e-06	4.53613e-06	4.94411e-06	4.77829e-06	5.27984e-06	5.57043e-06	5.46125e-06	5.33484e-06	5.00895e-06	7.56761e-06	5.45387e-06	5.58685e-06
14.393	5.22719e-06	4.55432e-06	5.2348e-06	4.38674e-06	4.79215e-06	4.79046e-06	4.42483e-06	5.71554e-06	5.36176e-06	4.13114e-06	4.11929e-06	4.38505e-06	4.60595e-06	4.4079e-06	4.4773e-06	4.65758e-06	5.19672e-06	4.94281e-06	4.88356e-06	5.94491e-06	4.93942e-06	5.39562e-06	5.66053e-06	5.20941e-06	5.27882e-06	5.72739e-06	5.33129e-06	5.34737e-06	5.15355e-06	5.49972e-06	4.5941e-06	5.14086e-06	3.93055e-06	4.67451e-06	5.57081e-06	4.05835e-06	5.30759e-06	5.2822e-06	4.46122e-06	4.9081e-06	4.70328e-06	5.28559e-06	5.5869e-06	5.46502e-06	5.27374e-06	4.95974e-06	7.56232e-06	5.39308e-06	5.51157e-06
14.173	5.13204e-06	4.45661e-06	5.13466e-06	4.29953e-06	4.71579e-06	4.69921e-06	4.41647e-06	5.65126e-06	5.29086e-06	4.05694e-06	4.036e-06	4.31437e-06	4.52817e-06	4.34317e-06	4.40338e-06	4.61805e-06	5.12244e-06	4.87723e-06	4.81003e-06	5.88339e-06	4.9226e-06	5.32053e-06	5.58058e-06	5.14949e-06	5.21843e-06	5.66348e-06	5.33711e-06	5.27952e-06	5.08404e-06	5.4139e-06	4.49152e-06	5.06136e-06	3.91993e-06	4.68961e-06	5.49244e-06	4.05607e-06	5.23152e-06	5.20272e-06	4.36324e-06	4.85017e-06	4.60758e-06	5.26294e-06	5.57011e-06	5.43485e-06	5.18614e-06	4.88421e-06	7.5135e-06	5.29522e-06	5.40954e-06
13.9562	5.01164e-06	4.33503e-06	5.00444e-06	4.19286e-06	4.60855e-06	4.58336e-06	4.40251e-06	5.55419e-06	5.18529e-06	3.96343e-06	3.92743e-06	4.22076e-06	4.4214e-06	4.24955e-06	4.30263e-06	4.55637e-06	5.01614e-06	4.77771e-06	4.70842e-06	5.78813e-06	4.89827e-06	5.20869e-06	5.46422e-06	5.05573e-06	5.11871e-06	5.56229e-06	5.33645e-06	5.1799e-06	4.98105e-06	5.30316e-06	4.37101e-06	4.95046e-06	3.90764e-06	4.70123e-06	5.38144e-06	4.0525e-06	5.12231e-06	5.09172e-06	4.24505e-06	4.77321e-06	4.49068e-06	5.21409e-06	5.5209e-06	5.37244e-06	5.07552e-06	4.7876e-06	7.42299e-06	5.1646e-06	5.28337e-06
13.7426	4.86489e-06	4.19416e-06	4.8482e-06	4.06707e-06	4.47619e-06	4.44464e-06	4.38342e-06	5.42894e-06	5.04765e-06	3.85277e-06	3.79803e-06	4.10603e-06	4.29065e-06	4.12644e-06	4.17932e-06	4.47526e-06	4.88159e-06	4.64503e-06	4.58102e-06	5.66272e-06	4.86861e-06	5.06528e-06	5.31576e-06	4.93262e-06	4.98086e-06	5.42801e-06	5.3306e-06	5.05136e-06	4.84912e-06	5.17011e-06	4.23684e-06	4.81109e-06	3.89173e-06	4.70997e-06	5.23969e-06	4.04851e-06	4.98364e-06	4.95303e-06	4.11067e-06	4.67935e-06	4.35651e-06	5.13857e-06	5.44193e-06	5.28143e-06	4.94097e-06	4.671e-06	7.29549e-06	5.00405e-06	5.13764e-06
13.5324	4.69741e-06	4.03647e-06	4.67159e-06	3.9236e-06	4.3215e-06	4.28707e-06	4.35977e-06	5.27801e-06	4.88202e-06	3.7256e-06	3.65099e-06	3.97238e-06	4.13977e-06	3.97812e-06	4.03551e-06	4.37698e-06	4.72228e-06	4.48411e-06	4.43342e-06	5.51236e-06	4.83324e-06	4.89254e-06	5.14219e-06	4.78541e-06	4.81124e-06	5.26462e-06	5.31914e-06	4.89637e-06	4.69167e-06	5.0188e-06	4.08812e-06	4.64768e-06	3.87482e-06	4.71463e-06	5.07236e-06	4.04316e-06	4.81889e-06	4.79211e-06	3.96377e-06	4.57307e-06	4.20864e-06	5.03984e-06	5.33732e-06	5.16419e-06	4.78637e-06	4.53863e-06	7.13747e-06	4.81985e-06	4.97385e-06
13.3253	4.51197e-06	3.86599e-06	4.48041e-06	3.76836e-06	4.14904e-06	4.11353e-06	4.33149e-06	5.10666e-06	4.69343e-06	3.58492e-06	3.49123e-06	3.82556e-06	3.97448e-06	3.80879e-06	3.87684e-06	4.26738e-06	4.54254e-06	4.3019e-06	4.26837e-06	5.33645e-06	4.79304e-06	4.69738e-06	4.94393e-06	4.61947e-06	4.61453e-06	5.07806e-06	5.30292e-06	4.71809e-06	4.51591e-06	4.8532e-06	3.92812e-06	4.46364e-06	3.85416e-06	4.7171e-06	4.88575e-06	4.03562e-06	4.63327e-06	4.61355e-06	3.80682e-06	4.45773e-06	4.0514e-06	4.92125e-06	5.2112e-06	5.02678e-06	4.61552e-06	4.39263e-06	6.95484e-06	4.61749e-06	4.79797e-06
13.1214	4.31555e-06	3.68611e-06	4.27793e-06	3.60375e-06	3.96372e-06	3.92914e-06	4.29928e-06	4.92262e-06	4.48842e-06	3.43292e-06	3.32208e-06	3.66578e-06	3.79695e-06	3.62612e-06	3.70645e-06	4.14573e-06	4.34911e-06	4.10201e-06	4.09489e-06	5.14124e-06	4.74975e-06	4.48435e-06	4.72534e-06	4.43859e-06	4.39893e-06	4.87381e-06	5.28258e-06	4.52096e-06	4.32572e-06	4.67653e-06	3.76035e-06	4.26572e-06	3.83153e-06	4.71619e-06	4.68467e-06	4.02676e-06	4.43249e-06	4.41825e-06	3.64442e-06	4.3369e-06	3.88644e-06	4.78636e-06	5.06803e-06	4.87381e-06	4.43554e-06	4.23725e-06	6.74991e-06	4.40097e-06	4.61451e-06
12.9206	4.11089e-06	3.50175e-06	4.06581e-06	3.43465e-06	3.7691e-06	3.74079e-06	4.26291e-06	4.72736e-06	4.27339e-06	3.27529e-06	3.14738e-06	3.49861e-06	3.60869e-06	3.4336e-06	3.52796e-06	4.01443e-06	4.14444e-06	3.89282e-06	3.90959e-06	4.93181e-06	4.7022e-06	4.25872e-06	4.49357e-06	4.24718e-06	4.17065e-06	4.66026e-06	5.25682e-06	4.31323e-06	4.12557e-06	4.49252e-06	3.58877e-06	4.05847e-06	3.80475e-06	4.71269e-06	4.46945e-06	4.01863e-06	4.21993e-06	4.21049e-06	3.47869e-06	4.20944e-06	3.71773e-06	4.64035e-06	4.91084e-06	4.70849e-06	4.24718e-06	4.07419e-06	6.52647e-06	4.17694e-06	4.42437e-06
12.7228	3.9024e-06	3.31758e-06	3.84835e-06	3.26245e-06	3.57162e-06	3.54891e-06	4.22454e-06	4.52289e-06	4.05266e-06	3.11435e-06	2.9695e-06	3.32731e-06	3.41703e-06	3.23651e-06	3.34569e-06	3.87646e-06	3.93375e-06	3.67756e-06	3.71755e-06	4.71423e-06	4.65153e-06	4.02888e-06	4.25481e-06	4.0505e-06	3.93375e-06	4.43966e-06	5.22554e-06	4.09806e-06	3.9197e-06	4.30345e-06	3.41595e-06	3.84835e-06	3.77701e-06	4.70775e-06	4.24508e-06	4.00942e-06	4.00185e-06	3.99537e-06	3.31218e-06	4.07644e-06	3.54675e-06	4.48506e-06	4.7445e-06	4.53479e-06	4.05374e-06	3.90673e-06	6.29141e-06	3.94889e-06	4.22778e-06
12.528	3.6926e-06	3.1342e-06	3.6313e-06	3.08961e-06	3.37606e-06	3.35265e-06	4.1819e-06	4.31231e-06	3.82969e-06	2.9514e-06	2.79313e-06	3.1576e-06	3.22225e-06	3.03946e-06	3.16652e-06	3.73384e-06	3.72492e-06	3.46077e-06	3.52318e-06	4.49175e-06	4.59764e-06	3.7996e-06	4.01248e-06	3.85198e-06	3.69594e-06	4.21311e-06	5.19059e-06	3.87985e-06	3.71155e-06	4.11391e-06	3.24343e-06	3.63464e-06	3.74721e-06	4.69907e-06	4.01694e-06	4.00022e-06	3.784e-06	3.77731e-06	3.1498e-06	3.94115e-06	3.37717e-06	4.32345e-06	4.57312e-06	4.36023e-06	3.85979e-06	3.73718e-06	6.04882e-06	3.72158e-06	4.02809e-06
12.3363	3.48547e-06	2.95225e-06	3.41767e-06	2.92007e-06	3.18094e-06	3.15795e-06	4.13361e-06	4.10143e-06	3.60843e-06	2.78791e-06	2.62013e-06	2.98557e-06	3.03039e-06	2.84538e-06	2.98787e-06	3.59005e-06	3.51535e-06	3.24644e-06	3.32918e-06	4.26806e-06	4.53927e-06	3.57051e-06	3.77276e-06	3.6567e-06	3.45904e-06	3.98536e-06	5.15063e-06	3.66244e-06	3.50501e-06	3.92676e-06	3.07291e-06	3.42111e-06	3.71645e-06	4.68751e-06	3.78885e-06	3.99111e-06	3.56706e-06	3.56017e-06	2.98902e-06	3.80609e-06	3.20852e-06	4.15889e-06	4.39792e-06	4.18417e-06	3.66589e-06	3.56936e-06	5.80452e-06	3.50041e-06	3.82908e-06
12.1473	3.28094e-06	2.77262e-06	3.20866e-06	2.75248e-06	2.98827e-06	2.96576e-06	4.0831e-06	3.89115e-06	3.39232e-06	2.62807e-06	2.45507e-06	2.81528e-06	2.84371e-06	2.6565e-06	2.81054e-06	3.44563e-06	3.307e-06	3.03685e-06	3.13756e-06	4.04519e-06	4.47885e-06	3.34373e-06	3.53687e-06	3.46459e-06	3.2288e-06	3.75963e-06	5.10802e-06	3.44919e-06	3.30226e-06	3.7383e-06	2.90651e-06	3.20984e-06	3.6838e-06	4.67436e-06	3.56294e-06	3.98239e-06	3.35203e-06	3.34492e-06	2.83068e-06	3.66958e-06	3.04396e-06	3.99305e-06	4.2241e-06	4.00608e-06	3.47526e-06	3.40298e-06	5.55828e-06	3.28686e-06	3.63403e-06
11.9612	3.08354e-06	2.59976e-06	3.00658e-06	2.58998e-06	2.80011e-06	2.77934e-06	4.02791e-06	3.68584e-06	3.1825e-06	2.47148e-06	2.29433e-06	2.6474e-06	2.66206e-06	2.47514e-06	2.63885e-06	3.301e-06	3.10309e-06	2.83554e-06	2.9516e-06	3.82511e-06	4.41519e-06	3.12386e-06	3.30833e-06	3.27657e-06	3.00902e-06	3.53924e-06	5.06024e-06	3.23992e-06	3.10798e-06	3.55267e-06	2.74391e-06	3.00536e-06	3.65041e-06	4.65952e-06	3.34254e-06	3.97416e-06	3.14096e-06	3.13608e-06	2.6755e-06	3.53435e-06	2.88441e-06	3.82755e-06	4.0499e-06	3.82878e-06	3.28757e-06	3.2387e-06	5.31435e-06	3.07988e-06	3.44272e-06
11.7781	2.89334e-06	2.43232e-06	2.81273e-06	2.43484e-06	2.61875e-06	2.59985e-06	3.97032e-06	3.4841e-06	2.98404e-06	2.32022e-06	2.14009e-06	2.48397e-06	2.48901e-06	2.30258e-06	2.47263e-06	3.15912e-06	2.9072e-06	2.6452e-06	2.77116e-06	3.61132e-06	4.34946e-06	2.91224e-06	3.08732e-06	3.09236e-06	2.80139e-06	3.32539e-06	5.0095e-06	3.0382e-06	2.91979e-06	3.37074e-06	2.58726e-06	2.80895e-06	3.61384e-06	4.64421e-06	3.12889e-06	3.96654e-06	2.93869e-06	2.93491e-06	2.52553e-06	3.40097e-06	2.73211e-06	3.66423e-06	3.8771e-06	3.65415e-06	3.10748e-06	3.07473e-06	5.07248e-06	2.88075e-06	3.25611e-06
11.5976	2.71438e-06	2.27281e-06	2.62867e-06	2.28709e-06	2.44684e-06	2.42736e-06	3.90793e-06	3.29103e-06	2.7949e-06	2.1754e-06	1.99228e-06	2.32736e-06	2.32216e-06	2.14164e-06	2.31437e-06	3.01829e-06	2.71828e-06	2.46372e-06	2.59879e-06	3.40532e-06	4.27678e-06	2.71049e-06	2.87803e-06	2.91569e-06	2.60269e-06	3.12089e-06	4.95602e-06	2.84556e-06	2.73776e-06	3.19232e-06	2.43905e-06	2.62217e-06	3.57675e-06	4.62484e-06	2.92478e-06	3.96118e-06	2.74425e-06	2.74166e-06	2.3819e-06	3.26895e-06	2.58321e-06	3.50402e-06	3.70533e-06	3.48454e-06	2.93517e-06	2.91569e-06	4.83524e-06	2.6923e-06	3.07673e-06
11.4199	2.5416e-06	2.12246e-06	2.45456e-06	2.14657e-06	2.28315e-06	2.26441e-06	3.84186e-06	3.10536e-06	2.61391e-06	2.03944e-06	1.85331e-06	2.17737e-06	2.16531e-06	1.98989e-06	2.16264e-06	2.88039e-06	2.53892e-06	2.29253e-06	2.43313e-06	3.20847e-06	4.1994e-06	2.52151e-06	2.67953e-06	2.74648e-06	2.41438e-06	2.92592e-06	4.89572e-06	2.6648e-06	2.56436e-06	3.02099e-06	2.29788e-06	2.44518e-06	3.53788e-06	4.60246e-06	2.73041e-06	3.95702e-06	2.56169e-06	2.55767e-06	2.24432e-06	3.13883e-06	2.43983e-06	3.34506e-06	3.53655e-06	3.31827e-06	2.76657e-06	2.76255e-06	4.6038e-06	2.51482e-06	2.90583e-06
11.245	2.37751e-06	1.98126e-06	2.29191e-06	2.01163e-06	2.12899e-06	2.10966e-06	3.7706e-06	2.92701e-06	2.4424e-06	1.90808e-06	1.72307e-06	2.0351e-06	2.01853e-06	1.84595e-06	2.0213e-06	2.74615e-06	2.36922e-06	2.13037e-06	2.27672e-06	3.02228e-06	4.11577e-06	2.34299e-06	2.49486e-06	2.58461e-06	2.23944e-06	2.74062e-06	4.83233e-06	2.4921e-06	2.3996e-06	2.8566e-06	2.16212e-06	2.2781e-06	3.49999e-06	4.57829e-06	2.54457e-06	3.95285e-06	2.38717e-06	2.38441e-06	2.1138e-06	3.01124e-06	2.30295e-06	3.18796e-06	3.37159e-06	3.15759e-06	2.60532e-06	2.6136e-06	4.37947e-06	2.34851e-06	2.742e-06
11.0726	2.22217e-06	1.84778e-06	2.14103e-06	1.88479e-06	1.98444e-06	1.96451e-06	3.69413e-06	2.75743e-06	2.28196e-06	1.78372e-06	1.6015e-06	1.90045e-06	1.88194e-06	1.71396e-06	1.88764e-06	2.6165e-06	2.21078e-06	1.97874e-06	2.12964e-06	2.84427e-06	4.02724e-06	2.17662e-06	2.32182e-06	2.43286e-06	2.07555e-06	2.56525e-06	4.76749e-06	2.32752e-06	2.24495e-06	2.69906e-06	2.03426e-06	2.12252e-06	3.45782e-06	4.54969e-06	2.37307e-06	3.94895e-06	2.22502e-06	2.2236e-06	1.99013e-06	2.8884e-06	2.17377e-06	3.03502e-06	3.21012e-06	3.00228e-06	2.44994e-06	2.47129e-06	4.16248e-06	2.19512e-06	2.5866e-06
10.9028	2.07691e-06	1.72464e-06	2.00058e-06	1.76574e-06	1.85087e-06	1.82885e-06	3.61367e-06	2.60091e-06	2.13268e-06	1.66593e-06	1.48833e-06	1.77308e-06	1.754e-06	1.58961e-06	1.7628e-06	2.49082e-06	2.06076e-06	1.83913e-06	1.99324e-06	2.67283e-06	3.93512e-06	2.02113e-06	2.15764e-06	2.28827e-06	1.92573e-06	2.39982e-06	4.69689e-06	2.17378e-06	2.10039e-06	2.54953e-06	1.91398e-06	1.9771e-06	3.41112e-06	4.51783e-06	2.21341e-06	3.94539e-06	2.07397e-06	2.0725e-06	1.87289e-06	2.7697e-06	2.05049e-06	2.88565e-06	3.05445e-06	2.8519e-06	2.30441e-06	2.33524e-06	3.95126e-06	2.05196e-06	2.44385e-06
10.7357	1.94163e-06	1.60869e-06	1.8705e-06	1.65409e-06	1.72522e-06	1.70554e-06	3.52913e-06	2.45314e-06	1.99308e-06	1.55724e-06	1.38471e-06	1.6556e-06	1.63442e-06	1.47703e-06	1.64804e-06	2.36688e-06	1.92195e-06	1.71008e-06	1.86444e-06	2.51216e-06	3.83483e-06	1.87806e-06	2.0067e-06	2.15349e-06	1.78726e-06	2.24884e-06	4.61874e-06	2.03091e-06	1.96584e-06	2.40774e-06	1.80088e-06	1.84326e-06	3.36266e-06	4.48254e-06	2.06269e-06	3.94379e-06	1.93255e-06	1.93103e-06	1.76456e-06	2.65139e-06	1.93557e-06	2.73916e-06	2.9026e-06	2.70738e-06	2.1656e-06	2.20646e-06	3.74554e-06	1.92044e-06	2.30937e-06
10.5711	1.81626e-06	1.50419e-06	1.74916e-06	1.55256e-06	1.61029e-06	1.59001e-06	3.4406e-06	2.31245e-06	1.86619e-06	1.45582e-06	1.28886e-06	1.54476e-06	1.52447e-06	1.37312e-06	1.54164e-06	2.24692e-06	1.79285e-06	1.59157e-06	1.74448e-06	2.36082e-06	3.73082e-06	1.7476e-06	1.86619e-06	2.02535e-06	1.66022e-06	2.10805e-06	4.53597e-06	1.8974e-06	1.84122e-06	2.27188e-06	1.69455e-06	1.72264e-06	3.31108e-06	4.44234e-06	1.92236e-06	3.94147e-06	1.80222e-06	1.7991e-06	1.66178e-06	2.53715e-06	1.82874e-06	2.59956e-06	2.7556e-06	2.56679e-06	2.03627e-06	2.08464e-06	3.5467e-06	1.80066e-06	2.17982e-06
10.4089	1.70054e-06	1.40773e-06	1.63779e-06	1.4576e-06	1.50748e-06	1.48334e-06	3.34637e-06	2.17997e-06	1.74719e-06	1.36268e-06	1.2018e-06	1.44473e-06	1.42221e-06	1.27902e-06	1.44473e-06	2.13009e-06	1.67479e-06	1.48334e-06	1.63136e-06	2.2218e-06	3.61987e-06	1.62814e-06	1.73593e-06	1.90647e-06	1.54448e-06	1.97404e-06	4.4452e-06	1.77454e-06	1.72628e-06	2.14779e-06	1.59596e-06	1.61044e-06	3.25306e-06	4.39694e-06	1.79224e-06	3.93681e-06	1.68445e-06	1.67801e-06	1.56861e-06	2.42451e-06	1.72789e-06	2.46312e-06	2.61435e-06	2.43577e-06	1.91612e-06	1.96921e-06	3.35442e-06	1.69088e-06	2.06091e-06
10.2493	1.59409e-06	1.31873e-06	1.53603e-06	1.37015e-06	1.41162e-06	1.38342e-06	3.24623e-06	2.05689e-06	1.63887e-06	1.2756e-06	1.12299e-06	1.35191e-06	1.32868e-06	1.19266e-06	1.35522e-06	2.01708e-06	1.56589e-06	1.38342e-06	1.52774e-06	2.09006e-06	3.50666e-06	1.51944e-06	1.61897e-06	1.79812e-06	1.43982e-06	1.8512e-06	4.35098e-06	1.6621e-06	1.62063e-06	2.02869e-06	1.50617e-06	1.50783e-06	3.19149e-06	4.346e-06	1.67205e-06	3.93131e-06	1.57584e-06	1.56589e-06	1.48129e-06	2.31566e-06	1.6339e-06	2.33225e-06	2.47822e-06	2.30902e-06	1.80309e-06	1.86115e-06	3.17159e-06	1.59077e-06	1.94907e-06
10.092	1.49481e-06	1.23655e-06	1.4435e-06	1.28786e-06	1.32378e-06	1.29299e-06	3.14184e-06	1.9412e-06	1.54099e-06	1.19722e-06	1.05355e-06	1.26392e-06	1.2434e-06	1.11683e-06	1.27247e-06	1.91042e-06	1.46574e-06	1.2947e-06	1.43153e-06	1.96857e-06	3.38983e-06	1.41785e-06	1.51191e-06	1.69663e-06	1.3443e-06	1.73768e-06	4.25012e-06	1.55809e-06	1.52389e-06	1.91897e-06	1.42298e-06	1.41443e-06	3.12645e-06	4.28946e-06	1.56322e-06	3.92516e-06	1.476e-06	1.46403e-06	1.39903e-06	2.20972e-06	1.54612e-06	2.2063e-06	2.34997e-06	2.18578e-06	1.69663e-06	1.75991e-06	2.99646e-06	1.50165e-06	1.84542e-06
9.93717	1.40546e-06	1.16034e-06	1.35785e-06	1.21501e-06	1.24323e-06	1.21148e-06	3.03488e-06	1.83574e-06	1.45131e-06	1.12508e-06	9.8929e-07	1.18327e-06	1.16563e-06	1.04572e-06	1.19738e-06	1.80576e-06	1.37372e-06	1.21325e-06	1.34374e-06	1.85514e-06	3.27118e-06	1.32611e-06	1.41428e-06	1.6012e-06	1.2591e-06	1.63295e-06	4.14409e-06	1.46189e-06	1.4372e-06	1.81282e-06	1.3455e-06	1.32963e-06	3.05604e-06	4.22873e-06	1.46366e-06	3.91484e-06	1.3843e-06	1.37196e-06	1.32258e-06	2.10731e-06	1.46718e-06	2.08615e-06	2.22546e-06	2.07028e-06	1.59944e-06	1.66469e-06	2.82856e-06	1.41957e-06	1.74933e-06
9.78473	1.32182e-06	1.09091e-06	1.28182e-06	1.14728e-06	1.17091e-06	1.13455e-06	2.92546e-06	1.73637e-06	1.37091e-06	1.06e-06	9.29094e-07	1.10909e-06	1.09637e-06	9.8364e-07	1.12728e-06	1.70546e-06	1.2891e-06	1.14e-06	1.26364e-06	1.75092e-06	3.15274e-06	1.24182e-06	1.32364e-06	1.51091e-06	1.18182e-06	1.53637e-06	4.03274e-06	1.37455e-06	1.35637e-06	1.71455e-06	1.27455e-06	1.25273e-06	2.98001e-06	4.16365e-06	1.37273e-06	3.90183e-06	1.3e-06	1.28728e-06	1.25273e-06	2.0091e-06	1.39273e-06	1.97273e-06	2.10546e-06	1.95637e-06	1.5091e-06	1.57455e-06	2.6691e-06	1.34546e-06	1.66001e-06
9.63451	1.24853e-06	1.02732e-06	1.21291e-06	1.08543e-06	1.10418e-06	1.06669e-06	2.81575e-06	1.64596e-06	1.29727e-06	9.99199e-07	8.77345e-07	1.04232e-06	1.03107e-06	9.27962e-07	1.06481e-06	1.61034e-06	1.21104e-06	1.07419e-06	1.18854e-06	1.65533e-06	3.03134e-06	1.16604e-06	1.24291e-06	1.42662e-06	1.11168e-06	1.44912e-06	3.91806e-06	1.29727e-06	1.28227e-06	1.62159e-06	1.20916e-06	1.18292e-06	2.90199e-06	4.09053e-06	1.28977e-06	3.88432e-06	1.22416e-06	1.21104e-06	1.18667e-06	1.91404e-06	1.32352e-06	1.86342e-06	1.98902e-06	1.8503e-06	1.42662e-06	1.48849e-06	2.51768e-06	1.27852e-06	1.57847e-06
9.48658	1.17907e-06	9.68386e-07	1.14815e-06	1.02831e-06	1.0457e-06	1.00318e-06	2.70607e-06	1.56179e-06	1.22933e-06	9.45191e-07	8.29217e-07	9.79983e-07	9.72252e-07	8.77539e-07	1.00704e-06	1.51926e-06	1.14041e-06	1.01284e-06	1.12109e-06	1.56565e-06	2.91096e-06	1.09789e-06	1.16941e-06	1.3511e-06	1.04957e-06	1.3685e-06	3.80009e-06	1.22546e-06	1.21386e-06	1.53473e-06	1.15008e-06	1.11915e-06	2.82011e-06	4.01078e-06	1.21386e-06	3.86388e-06	1.15588e-06	1.14235e-06	1.12495e-06	1.82273e-06	1.25832e-06	1.75894e-06	1.87878e-06	1.74928e-06	1.34917e-06	1.40909e-06	2.37361e-06	1.2158e-06	1.49994e-06
9.34098	1.11603e-06	9.16741e-07	1.09212e-06	9.74535e-07	9.90479e-07	9.46635e-07	2.59478e-06	1.48273e-06	1.16785e-06	8.94819e-07	7.85208e-07	9.2272e-07	9.18734e-07	8.31046e-07	9.56599e-07	1.43291e-06	1.07617e-06	9.58592e-07	1.05824e-06	1.48472e-06	2.79207e-06	1.03432e-06	1.10208e-06	1.27945e-06	9.90479e-07	1.2934e-06	3.67892e-06	1.15988e-06	1.15191e-06	1.45284e-06	1.09411e-06	1.06222e-06	2.73627e-06	3.92604e-06	1.14393e-06	3.83636e-06	1.09212e-06	1.07817e-06	1.0682e-06	1.73384e-06	1.19774e-06	1.65811e-06	1.77369e-06	1.65412e-06	1.27547e-06	1.33326e-06	2.24004e-06	1.16187e-06	1.42892e-06
9.1975	1.05618e-06	8.67136e-07	1.0418e-06	9.24671e-07	9.43165e-07	8.93849e-07	2.48839e-06	1.41166e-06	1.11166e-06	8.48642e-07	7.45901e-07	8.71246e-07	8.71246e-07	7.91108e-07	9.08233e-07	1.35207e-06	1.01714e-06	9.08233e-07	1.00275e-06	1.40961e-06	2.67538e-06	9.78097e-07	1.0418e-06	1.21235e-06	9.39055e-07	1.22673e-06	3.55896e-06	1.09933e-06	1.09522e-06	1.37673e-06	1.04385e-06	1.01097e-06	2.65072e-06	3.8343e-06	1.08289e-06	3.80143e-06	1.03358e-06	1.0233e-06	1.01714e-06	1.65208e-06	1.14248e-06	1.56372e-06	1.67263e-06	1.56372e-06	1.20618e-06	1.26372e-06	2.11236e-06	1.11166e-06	1.36235e-06
9.05619	1.00213e-06	8.22039e-07	9.95769e-07	8.79243e-07	8.98311e-07	8.45345e-07	2.38349e-06	1.34535e-06	1.06145e-06	8.07208e-07	7.11869e-07	8.24158e-07	8.26277e-07	7.52123e-07	8.66531e-07	1.27331e-06	9.6187e-07	8.64412e-07	9.51277e-07	1.33899e-06	2.56358e-06	9.25853e-07	9.85176e-07	1.15043e-06	8.91955e-07	1.16526e-06	3.43858e-06	1.0445e-06	1.0445e-06	1.30721e-06	9.97888e-07	9.63989e-07	2.56146e-06	3.74155e-06	1.02755e-06	3.76062e-06	9.80939e-07	9.70345e-07	9.68227e-07	1.57416e-06	1.09111e-06	1.47247e-06	1.58052e-06	1.47882e-06	1.14196e-06	1.19916e-06	1.99366e-06	1.06568e-06	1.30297e-06
8.91712	9.54597e-07	7.82027e-07	9.52413e-07	8.36638e-07	8.58482e-07	8.01687e-07	2.28492e-06	1.28663e-06	1.01576e-06	7.68921e-07	6.79359e-07	7.79843e-07	7.86396e-07	7.20863e-07	8.27901e-07	1.19925e-06	9.13093e-07	8.23532e-07	9.04355e-07	1.27352e-06	2.4553e-06	8.80327e-07	9.32753e-07	1.0944e-06	8.49745e-07	1.10969e-06	3.31597e-06	9.96102e-07	9.98286e-07	1.24294e-06	9.56782e-07	9.21831e-07	2.47059e-06	3.64363e-06	9.74258e-07	3.71135e-06	9.34937e-07	9.21831e-07	9.262e-07	1.49852e-06	1.04416e-06	1.3893e-06	1.49197e-06	1.40022e-06	1.08348e-06	1.13809e-06	1.8808e-06	1.02668e-06	1.24513e-06
8.78007	9.09926e-07	7.47761e-07	9.16683e-07	7.99564e-07	8.24339e-07	7.63527e-07	2.18923e-06	1.232e-06	9.75242e-07	7.34247e-07	6.53165e-07	7.38752e-07	7.47761e-07	6.89201e-07	7.92807e-07	1.13065e-06	8.69385e-07	7.88302e-07	8.60376e-07	1.21624e-06	2.35365e-06	8.37853e-07	8.85151e-07	1.04281e-06	8.10825e-07	1.06083e-06	3.196e-06	9.50467e-07	9.57225e-07	1.18245e-06	9.18935e-07	8.87403e-07	2.38067e-06	3.54286e-06	9.27945e-07	3.65547e-06	8.91908e-07	8.80647e-07	8.85151e-07	1.42795e-06	1.00002e-06	1.30858e-06	1.40994e-06	1.3266e-06	1.0293e-06	1.08335e-06	1.77481e-06	9.91009e-07	1.19372e-06
8.64511	8.7317e-07	7.15256e-07	8.82459e-07	7.64023e-07	7.94213e-07	7.29189e-07	2.10165e-06	1.18203e-06	9.40515e-07	7.03645e-07	6.29333e-07	7.03645e-07	7.12934e-07	6.64166e-07	7.64023e-07	1.06592e-06	8.31369e-07	7.54735e-07	8.24402e-07	1.16113e-06	2.25491e-06	8.0118e-07	8.40658e-07	9.96249e-07	7.77957e-07	1.01483e-06	3.07467e-06	9.10326e-07	9.19615e-07	1.12862e-06	8.87103e-07	8.54592e-07	2.29207e-06	3.43927e-06	8.84781e-07	3.59254e-06	8.54592e-07	8.40658e-07	8.52269e-07	1.36084e-06	9.63738e-07	1.23544e-06	1.33298e-06	1.26099e-06	9.79994e-07	1.03108e-06	1.67899e-06	9.61415e-07	1.14255e-06
8.51227	8.38025e-07	6.8718e-07	8.54785e-07	7.35067e-07	7.68588e-07	6.96758e-07	2.01605e-06	1.13732e-06	9.09855e-07	6.77603e-07	6.08166e-07	6.72814e-07	6.84786e-07	6.41688e-07	7.37462e-07	1.00563e-06	7.97321e-07	7.27885e-07	7.90138e-07	1.11338e-06	2.1645e-06	7.66194e-07	8.02109e-07	9.55349e-07	7.49433e-07	9.74503e-07	2.95703e-06	8.76334e-07	8.88306e-07	1.08225e-06	8.59574e-07	8.23659e-07	2.2052e-06	3.33534e-06	8.47602e-07	3.52449e-06	8.21264e-07	8.06898e-07	8.21264e-07	1.30253e-06	9.2901e-07	1.16845e-06	1.26422e-06	1.20197e-06	9.36194e-07	9.84081e-07	1.58746e-06	9.33799e-07	1.09901e-06
8.38137	8.09746e-07	6.61621e-07	8.31964e-07	7.08527e-07	7.48027e-07	6.69028e-07	1.93549e-06	1.10106e-06	8.83808e-07	6.54216e-07	5.92497e-07	6.4434e-07	6.56684e-07	6.2459e-07	7.13465e-07	9.50464e-07	7.70246e-07	7.0359e-07	7.6284e-07	1.07143e-06	2.07868e-06	7.38152e-07	7.65309e-07	9.20839e-07	7.25809e-07	9.40589e-07	2.84152e-06	8.46777e-07	8.61589e-07	1.03934e-06	8.36902e-07	7.99871e-07	2.12065e-06	3.23158e-06	8.14683e-07	3.45129e-06	7.92464e-07	7.80121e-07	7.97402e-07	1.24671e-06	9.01089e-07	1.10599e-06	1.20474e-06	1.15043e-06	8.96152e-07	9.43057e-07	1.50593e-06	9.13433e-07	1.05662e-06
8.25246	7.86537e-07	6.41448e-07	8.14537e-07	6.87266e-07	7.30538e-07	6.46539e-07	1.86071e-06	1.06908e-06	8.629e-07	6.36357e-07	5.80358e-07	6.18539e-07	6.33812e-07	6.10903e-07	6.94902e-07	9.01081e-07	7.43265e-07	6.8472e-07	7.38174e-07	1.03599e-06	2.00325e-06	7.1272e-07	7.35629e-07	8.88354e-07	7.05084e-07	9.13809e-07	2.7287e-06	8.22173e-07	8.39991e-07	1.0029e-06	8.19628e-07	7.78901e-07	2.03634e-06	3.13088e-06	7.89083e-07	3.37269e-06	7.68719e-07	7.55992e-07	7.76356e-07	1.1989e-06	8.78173e-07	1.05381e-06	1.15053e-06	1.10472e-06	8.60355e-07	9.08718e-07	1.43308e-06	8.98536e-07	1.02072e-06
8.12558	7.68965e-07	6.27244e-07	8.03082e-07	6.69236e-07	7.191e-07	6.27244e-07	1.7925e-06	1.04453e-06	8.47698e-07	6.21996e-07	5.72131e-07	5.98375e-07	6.14122e-07	6.01e-07	6.79733e-07	8.58196e-07	7.24349e-07	6.7186e-07	7.191e-07	1.00517e-06	1.92897e-06	6.9548e-07	7.08602e-07	8.63445e-07	6.90231e-07	8.89689e-07	2.6192e-06	8.00458e-07	8.24078e-07	9.71048e-07	8.08332e-07	7.63716e-07	1.95784e-06	3.03124e-06	7.63716e-07	3.28844e-06	7.47969e-07	7.37471e-07	7.58467e-07	1.15738e-06	8.60821e-07	1.00779e-06	1.10227e-06	1.06553e-06	8.31952e-07	8.76567e-07	1.36734e-06	8.89689e-07	9.86794e-07
8.00055	7.57675e-07	6.14258e-07	7.95558e-07	6.54848e-07	7.11673e-07	6.11552e-07	1.72912e-06	1.02557e-06	8.38854e-07	6.11552e-07	5.68256e-07	5.81786e-07	5.98022e-07	5.95316e-07	6.68377e-07	8.22619e-07	7.11673e-07	6.62965e-07	7.03555e-07	9.79565e-07	1.86442e-06	6.79202e-07	6.87319e-07	8.44266e-07	6.79202e-07	8.76738e-07	2.51386e-06	7.87441e-07	8.11794e-07	9.47094e-07	8.00971e-07	7.54969e-07	1.88066e-06	2.93328e-06	7.46851e-07	3.20388e-06	7.36027e-07	7.25203e-07	7.49557e-07	1.12298e-06	8.49678e-07	9.66035e-07	1.06345e-06	1.03368e-06	8.06383e-07	8.49678e-07	1.3097e-06	8.84856e-07	9.60623e-07
7.87742	7.53312e-07	6.0823e-07	7.95162e-07	6.4729e-07	7.11461e-07	6.02649e-07	1.67403e-06	1.01279e-06	8.34222e-07	6.0823e-07	5.69169e-07	5.69169e-07	5.88699e-07	5.97069e-07	6.6403e-07	7.92372e-07	7.0309e-07	6.5845e-07	6.97511e-07	9.62565e-07	1.80237e-06	6.6961e-07	6.724e-07	8.31433e-07	6.724e-07	8.64913e-07	2.41339e-06	7.78422e-07	8.06322e-07	9.31874e-07	7.97952e-07	7.50521e-07	1.81074e-06	2.83468e-06	7.36571e-07	3.11927e-06	7.28201e-07	7.17041e-07	7.44941e-07	1.09649e-06	8.42593e-07	9.34664e-07	1.03232e-06	1.01279e-06	7.89582e-07	8.28643e-07	1.25831e-06	8.84444e-07	9.34664e-07
7.75622	7.53685e-07	6.06976e-07	7.99712e-07	6.41496e-07	7.16289e-07	6.01222e-07	1.62244e-06	1.00971e-06	8.37109e-07	6.06976e-07	5.72456e-07	5.63826e-07	5.83962e-07	6.01222e-07	6.61632e-07	7.68069e-07	7.01906e-07	6.58756e-07	6.93275e-07	9.52175e-07	1.74613e-06	6.64509e-07	6.61632e-07	8.22725e-07	6.70262e-07	8.62998e-07	2.31571e-06	7.76699e-07	8.08342e-07	9.17655e-07	8.02588e-07	7.50809e-07	1.74326e-06	2.73858e-06	7.27795e-07	3.032e-06	7.24919e-07	7.16289e-07	7.42179e-07	1.07299e-06	8.39985e-07	9.09025e-07	1.00683e-06	9.98202e-07	7.73822e-07	8.14095e-07	1.21683e-06	8.91765e-07	9.17655e-07
7.6368	7.59303e-07	6.11001e-07	8.09725e-07	6.43628e-07	7.26676e-07	6.02103e-07	1.57496e-06	1.01141e-06	8.45317e-07	6.13967e-07	5.81341e-07	5.60579e-07	5.81341e-07	6.11001e-07	6.6439e-07	7.50404e-07	7.02948e-07	6.6439e-07	6.97016e-07	9.46162e-07	1.69657e-06	6.6439e-07	6.55491e-07	8.21589e-07	6.73288e-07	8.69045e-07	2.22155e-06	7.77099e-07	8.12691e-07	9.13536e-07	8.09725e-07	7.56336e-07	1.68174e-06	2.64569e-06	7.29642e-07	2.94526e-06	7.29642e-07	7.2371e-07	7.47438e-07	1.05887e-06	8.42351e-07	8.92773e-07	9.93618e-07	9.90652e-07	7.65235e-07	8.03793e-07	1.18344e-06	9.04638e-07	9.04638e-07
7.51919	7.67599e-07	6.20807e-07	8.25704e-07	6.45273e-07	7.40076e-07	6.05517e-07	1.5352e-06	1.01837e-06	8.56286e-07	6.23866e-07	5.96342e-07	5.62702e-07	5.84109e-07	6.23866e-07	6.72796e-07	7.40076e-07	7.12552e-07	6.75854e-07	7.03378e-07	9.44973e-07	1.65141e-06	6.69738e-07	6.54447e-07	8.25704e-07	6.81971e-07	8.80751e-07	2.1346e-06	7.8289e-07	8.22646e-07	9.11333e-07	8.22646e-07	7.67599e-07	1.62083e-06	2.55663e-06	7.33959e-07	2.85327e-06	7.40076e-07	7.33959e-07	7.55366e-07	1.04895e-06	8.5017e-07	8.80751e-07	9.84729e-07	9.90845e-07	7.64541e-07	7.98181e-07	1.15599e-06	9.23566e-07	8.92984e-07
7.40343	7.81971e-07	6.33775e-07	8.4188e-07	6.52693e-07	7.59899e-07	6.18009e-07	1.49773e-06	1.03422e-06	8.76564e-07	6.40081e-07	6.14856e-07	5.67559e-07	5.89631e-07	6.43234e-07	6.84225e-07	7.34674e-07	7.25215e-07	6.93684e-07	7.18909e-07	9.49085e-07	1.61124e-06	6.77918e-07	6.59e-07	8.35574e-07	6.93684e-07	8.98636e-07	2.04952e-06	7.94583e-07	8.38726e-07	9.17555e-07	8.38726e-07	7.85124e-07	1.56394e-06	2.46888e-06	7.4098e-07	2.76843e-06	7.56746e-07	7.5044e-07	7.69359e-07	1.04368e-06	8.60798e-07	8.76564e-07	9.86923e-07	9.96382e-07	7.66205e-07	7.97736e-07	1.13827e-06	9.42779e-07	8.89176e-07
7.28937	8.03011e-07	6.50212e-07	8.68033e-07	6.66467e-07	7.83505e-07	6.30705e-07	1.46948e-06	1.05009e-06	9.00543e-07	6.59965e-07	6.37208e-07	5.75437e-07	5.98195e-07	6.63216e-07	6.98978e-07	7.34739e-07	7.3799e-07	7.15233e-07	7.34739e-07	9.59062e-07	1.57351e-06	6.92476e-07	6.69718e-07	8.48526e-07	7.11982e-07	9.2005e-07	1.96689e-06	8.09514e-07	8.55029e-07	9.23301e-07	8.55029e-07	8.06263e-07	1.51174e-06	2.38628e-06	7.50995e-07	2.68212e-06	7.80254e-07	7.70501e-07	7.83505e-07	1.04684e-06	8.74535e-07	8.81037e-07	9.91573e-07	1.01108e-06	7.70501e-07	7.9976e-07	1.12487e-06	9.68816e-07	8.87539e-07
7.17703	8.27957e-07	6.73763e-07	8.94998e-07	6.77115e-07	8.07845e-07	6.50298e-07	1.44138e-06	1.07266e-06	9.28519e-07	6.83819e-07	6.60354e-07	5.89961e-07	6.13426e-07	6.87171e-07	7.17339e-07	7.37451e-07	7.57564e-07	7.37451e-07	7.57564e-07	9.72095e-07	1.54194e-06	7.07283e-07	6.80467e-07	8.6483e-07	7.34099e-07	9.48631e-07	1.89056e-06	8.31309e-07	8.78238e-07	9.35222e-07	8.74886e-07	8.27957e-07	1.46485e-06	2.30621e-06	7.6762e-07	2.60454e-06	8.04492e-07	7.94437e-07	8.0114e-07	1.05254e-06	8.91646e-07	8.91646e-07	1.00897e-06	1.03243e-06	7.77676e-07	8.07845e-07	1.11959e-06	9.98912e-07	8.88294e-07
7.06646	8.53662e-07	6.9468e-07	9.22784e-07	6.9468e-07	8.36381e-07	6.70487e-07	1.41701e-06	1.09559e-06	9.60802e-07	7.11961e-07	6.87768e-07	6.04821e-07	6.25558e-07	7.15417e-07	7.36154e-07	7.46522e-07	7.77627e-07	7.67259e-07	7.81083e-07	9.8845e-07	1.51378e-06	7.22329e-07	6.98136e-07	8.84767e-07	7.5689e-07	9.81538e-07	1.81792e-06	8.53662e-07	9.02047e-07	9.50433e-07	8.95135e-07	8.57118e-07	1.42047e-06	2.22574e-06	7.84539e-07	2.52297e-06	8.32925e-07	8.19101e-07	8.19101e-07	1.06103e-06	9.0896e-07	9.05503e-07	1.02647e-06	1.05412e-06	7.91452e-07	8.15644e-07	1.11978e-06	1.02647e-06	8.91679e-07
6.95751	8.8018e-07	7.19824e-07	9.55014e-07	7.12697e-07	8.65927e-07	6.94879e-07	1.39689e-06	1.1225e-06	9.97775e-07	7.48332e-07	7.19824e-07	6.20046e-07	6.44991e-07	7.41205e-07	7.59022e-07	7.59022e-07	7.98221e-07	8.01784e-07	8.08911e-07	1.0049e-06	1.48954e-06	7.41205e-07	7.19824e-07	9.08688e-07	7.83966e-07	1.01916e-06	1.74611e-06	8.8018e-07	9.26506e-07	9.65704e-07	9.15816e-07	8.83744e-07	1.38263e-06	2.15234e-06	8.01784e-07	2.44811e-06	8.65927e-07	8.4811e-07	8.37419e-07	1.07261e-06	9.30069e-07	9.26506e-07	1.05123e-06	1.0833e-06	8.05347e-07	8.26728e-07	1.12962e-06	1.05835e-06	8.97998e-07
6.85021	9.07523e-07	7.49533e-07	9.84681e-07	7.31162e-07	8.96501e-07	7.2014e-07	1.38149e-06	1.14635e-06	1.03245e-06	7.82601e-07	7.49533e-07	6.35634e-07	6.61353e-07	7.71578e-07	7.78927e-07	7.75253e-07	8.19343e-07	8.37714e-07	8.41388e-07	1.0251e-06	1.46967e-06	7.60556e-07	7.42185e-07	9.36917e-07	8.11994e-07	1.05816e-06	1.68278e-06	9.07523e-07	9.51613e-07	9.81007e-07	9.36917e-07	9.11197e-07	1.34475e-06	2.08326e-06	8.19343e-07	2.3772e-06	9.00174e-07	8.74456e-07	8.56084e-07	1.08756e-06	9.4794e-07	9.4794e-07	1.08388e-06	1.11695e-06	8.19343e-07	8.37714e-07	1.14267e-06	1.08756e-06	9.03849e-07
6.7446	9.35698e-07	7.76592e-07	1.01904e-06	7.50074e-07	9.28121e-07	7.50074e-07	1.36756e-06	1.17057e-06	1.07208e-06	8.22051e-07	7.84168e-07	6.55368e-07	6.78097e-07	7.99321e-07	8.03109e-07	7.91745e-07	8.40992e-07	8.75086e-07	8.75086e-07	1.04556e-06	1.4509e-06	7.76592e-07	7.65227e-07	9.62216e-07	8.4478e-07	1.09859e-06	1.62137e-06	9.35698e-07	9.77369e-07	9.9631e-07	9.54639e-07	9.43275e-07	1.31073e-06	2.01914e-06	8.37204e-07	2.31083e-06	9.39486e-07	9.01604e-07	8.75086e-07	1.10238e-06	9.66004e-07	9.73581e-07	1.11753e-06	1.14784e-06	8.37204e-07	8.48569e-07	1.16299e-06	1.11753e-06	9.12969e-07
6.64053	9.60859e-07	8.04622e-07	1.04679e-06	7.69469e-07	9.56953e-07	7.77281e-07	1.35926e-06	1.19522e-06	1.11319e-06	8.63211e-07	8.1634e-07	6.71821e-07	6.95256e-07	8.24152e-07	8.24152e-07	8.12434e-07	8.59305e-07	9.13988e-07	9.10082e-07	1.06241e-06	1.43738e-06	7.92904e-07	7.88999e-07	9.88201e-07	8.74929e-07	1.14053e-06	1.56237e-06	9.60859e-07	1.00383e-06	1.01164e-06	9.72577e-07	9.72577e-07	1.28115e-06	1.95687e-06	8.55399e-07	2.25372e-06	9.76484e-07	9.25706e-07	8.90553e-07	1.1171e-06	9.8039e-07	1.00383e-06	1.15225e-06	1.1835e-06	8.51494e-07	8.59305e-07	1.1874e-06	1.14444e-06	9.218e-07
6.53805	9.86681e-07	8.33645e-07	1.07528e-06	7.85318e-07	9.82654e-07	8.05454e-07	1.35316e-06	1.21624e-06	1.1518e-06	9.06135e-07	8.45727e-07	6.88663e-07	7.12827e-07	8.49754e-07	8.45727e-07	8.29618e-07	8.77945e-07	9.50436e-07	9.46409e-07	1.07931e-06	1.42565e-06	8.09481e-07	8.13509e-07	1.01085e-06	9.06135e-07	1.18402e-06	1.51023e-06	9.86681e-07	1.02695e-06	1.02293e-06	9.86681e-07	9.98763e-07	1.25651e-06	1.89684e-06	8.69891e-07	2.19486e-06	1.01487e-06	9.46409e-07	9.02109e-07	1.13166e-06	9.94736e-07	1.03098e-06	1.18402e-06	1.21624e-06	8.65863e-07	8.65863e-07	1.21624e-06	1.17194e-06	9.26272e-07
6.43717	1.00901e-06	8.63679e-07	1.10451e-06	8.01394e-07	1.00486e-06	8.34613e-07	1.3495e-06	1.23323e-06	1.19171e-06	9.46725e-07	8.76136e-07	7.01739e-07	7.26653e-07	8.71983e-07	8.63679e-07	8.51222e-07	8.92745e-07	9.88248e-07	9.79943e-07	1.09621e-06	1.41593e-06	8.22156e-07	8.34613e-07	1.03392e-06	9.3842e-07	1.22493e-06	1.46161e-06	1.01316e-06	1.04223e-06	1.03392e-06	1.0007e-06	1.02562e-06	1.23739e-06	1.83947e-06	8.8444e-07	2.14259e-06	1.05053e-06	9.67486e-07	9.13506e-07	1.14604e-06	1.00901e-06	1.05884e-06	1.22078e-06	1.24569e-06	8.80288e-07	8.76136e-07	1.24569e-06	1.19586e-06	9.34267e-07
6.33777	1.03179e-06	8.86227e-07	1.12598e-06	8.17727e-07	1.02751e-06	8.6054e-07	1.34433e-06	1.25014e-06	1.22873e-06	9.84697e-07	9.03353e-07	7.14976e-07	7.40663e-07	8.90509e-07	8.81946e-07	8.69102e-07	9.03353e-07	1.02751e-06	1.01467e-06	1.11314e-06	1.40854e-06	8.30571e-07	8.56258e-07	1.05748e-06	9.6329e-07	1.26726e-06	1.42139e-06	1.04035e-06	1.06176e-06	1.04464e-06	1.01038e-06	1.04892e-06	1.21589e-06	1.78958e-06	8.9479e-07	2.09783e-06	1.08745e-06	9.84697e-07	9.24759e-07	1.16023e-06	1.01895e-06	1.08745e-06	1.25014e-06	1.27583e-06	8.90509e-07	8.81946e-07	1.27583e-06	1.21589e-06	9.41884e-07
6.23988	1.04619e-06	9.09344e-07	1.14772e-06	8.29886e-07	1.04177e-06	8.82858e-07	1.34636e-06	1.26249e-06	1.26249e-06	1.02411e-06	9.27001e-07	7.28358e-07	7.50429e-07	9.04929e-07	9.00515e-07	8.82858e-07	9.09344e-07	1.05943e-06	1.04177e-06	1.12123e-06	1.40374e-06	8.34301e-07	8.74029e-07	1.07709e-06	9.88801e-07	1.30222e-06	1.38167e-06	1.06384e-06	1.07709e-06	1.0506e-06	1.0197e-06	1.06826e-06	1.20069e-06	1.74364e-06	9.00515e-07	2.05706e-06	1.11681e-06	9.97629e-07	9.27001e-07	1.16979e-06	1.02411e-06	1.1124e-06	1.28456e-06	1.30222e-06	9.00515e-07	8.82858e-07	1.30663e-06	1.23159e-06	9.44658e-07
6.14353	1.06046e-06	9.28472e-07	1.16514e-06	8.37446e-07	1.05591e-06	9.01164e-07	1.35175e-06	1.27437e-06	1.29258e-06	1.05591e-06	9.46678e-07	7.37316e-07	7.60073e-07	9.14818e-07	9.14818e-07	8.96613e-07	9.14818e-07	1.08777e-06	1.06956e-06	1.13328e-06	1.40181e-06	8.41997e-07	8.92062e-07	1.09232e-06	1.0104e-06	1.33354e-06	1.3472e-06	1.07867e-06	1.08777e-06	1.05136e-06	1.02405e-06	1.08322e-06	1.1879e-06	1.7022e-06	9.01164e-07	2.02079e-06	1.14694e-06	1.00129e-06	9.33024e-07	1.17424e-06	1.0286e-06	1.13328e-06	1.31078e-06	1.32444e-06	9.05716e-07	8.8751e-07	1.33809e-06	1.24707e-06	9.46678e-07
6.04859	1.06525e-06	9.38544e-07	1.17787e-06	8.4469e-07	1.06994e-06	9.15081e-07	1.36089e-06	1.28111e-06	1.31865e-06	1.08402e-06	9.62008e-07	7.4145e-07	7.64914e-07	9.24466e-07	9.24466e-07	9.10388e-07	9.15081e-07	1.11218e-06	1.0934e-06	1.14033e-06	1.40312e-06	8.39997e-07	9.05695e-07	1.10279e-06	1.0324e-06	1.36089e-06	1.31865e-06	1.0981e-06	1.0934e-06	1.05117e-06	1.02771e-06	1.0981e-06	1.18257e-06	1.66122e-06	9.05695e-07	1.98971e-06	1.16379e-06	1.00424e-06	9.33852e-07	1.17787e-06	1.0324e-06	1.14972e-06	1.33273e-06	1.34212e-06	9.10388e-07	8.82232e-07	1.37027e-06	1.25765e-06	9.43237e-07
DP 20-13	0.000137013	0.000121141	0.000135538	0.000116819	0.000121236	0.000126526	0.000123217	0.000144234	0.000133342	0.000109592	0.000108535	0.000114486	0.000118407	0.000109276	0.000115455	0.00011909	0.000130573	0.000122784	0.000124443	0.000148393	0.000139219	0.000135925	0.000143228	0.000128033	0.000129618	0.000140859	0.000146636	0.000133207	0.000129398	0.000143259	0.000123826	0.000132387	0.000111178	0.000129113	0.00014298	0.000115588	0.000134847	0.000136594	0.000117716	0.000125097	0.00012624	0.000129996	0.00013506	0.000132476	0.000137639	0.000130264	0.000186271	0.000138852	0.000149294
DP 12-6	7.61411e-05	6.35749e-05	7.62867e-05	6.41603e-05	7.00407e-05	6.59657e-05	0.000125119	9.49053e-05	8.10404e-05	6.24252e-05	5.73315e-05	6.21503e-05	6.27845e-05	6.07007e-05	6.53633e-05	8.25596e-05	7.39351e-05	6.91771e-05	7.25678e-05	9.46069e-05	0.000135315	7.24006e-05	7.59182e-05	8.22313e-05	7.14941e-05	8.82638e-05	0.000164033	7.91299e-05	7.79715e-05	8.96192e-05	7.19758e-05	7.43724e-05	0.00012219	0.000170906	7.83392e-05	0.00016657	7.65462e-05	7.53875e-05	6.91033e-05	9.68035e-05	7.58761e-05	9.65981e-05	0.000104021	9.94877e-05	8.01734e-05	8.08458e-05	0.000130329	8.02697e-05	8.67092e-05
DP >1000	1.32467e-09	2.97722e-09	3.36949e-09	3.95517e-09	3.67712e-09	1.48232e-09	4.87229e-09	1.34747e-09	2.35408e-09	3.6695e-09	3.11665e-09	2.41693e-09	2.84668e-09	4.89899e-09	3.29705e-09	9.17016e-10	3.92747e-09	5.38713e-09	3.7176e-09	1.87473e-09	2.10044e-09	4.8378e-09	4.67815e-09	3.69413e-09	5.70829e-09	3.60451e-09	1.86548e-11	4.35825e-09	3.17979e-09	2.98934e-09	3.48199e-09	3.40672e-09	4.76491e-09	1.78939e-09	3.57837e-09	3.12686e-09	4.48216e-09	3.60989e-09	5.92812e-09	3.44689e-09	3.14474e-09	3.89131e-09	4.33683e-09	4.56115e-09	3.57617e-09	3.174e-09	2.90023e-10	4.05288e-09	5.17095e-10
DP 1000-121	1.6758e-07	1.91526e-07	2.04835e-07	2.00922e-07	2.02599e-07	1.60321e-07	2.30888e-07	1.54095e-07	1.68187e-07	1.91164e-07	1.86954e-07	1.38224e-07	1.78331e-07	1.89312e-07	1.75318e-07	1.41018e-07	2.1858e-07	2.1072e-07	1.96046e-07	1.37268e-07	1.59283e-07	1.94071e-07	1.94292e-07	1.76701e-07	2.18692e-07	1.80341e-07	1.81053e-07	2.2094e-07	1.70502e-07	1.7977e-07	1.87857e-07	1.68112e-07	1.93803e-07	1.63821e-07	1.814e-07	1.97355e-07	1.9495e-07	1.84895e-07	2.32788e-07	2.01201e-07	1.93995e-07	1.98504e-07	2.06604e-07	2.15981e-07	1.76858e-07	1.52702e-07	1.71233e-07	2.09791e-07	1.15014e-07
DP 120-37	1.05852e-05	1.02856e-05	1.00934e-05	9.7205e-06	9.70198e-06	1.02118e-05	1.10487e-05	1.15024e-05	9.94077e-06	9.3705e-06	9.46623e-06	9.40894e-06	9.51313e-06	8.71815e-06	9.69133e-06	1.11777e-05	1.01889e-05	9.80418e-06	1.02873e-05	1.05528e-05	1.22979e-05	1.02802e-05	1.0236e-05	1.06602e-05	1.00991e-05	1.01811e-05	1.47861e-05	1.05277e-05	9.89533e-06	1.15375e-05	1.03994e-05	1.00471e-05	1.02583e-05	1.2537e-05	1.07029e-05	1.0865e-05	1.01306e-05	1.02377e-05	9.76167e-06	1.03794e-05	1.05063e-05	1.04164e-05	1.05532e-05	1.04748e-05	1.03801e-05	1.04131e-05	1.44801e-05	1.08758e-05	1.18989e-05
DP 6-36	0.00026668	0.000234589	0.000263735	0.00022817	0.000237321	0.000243213	0.000299452	0.000293753	0.000262637	0.000216053	0.000211326	0.000221692	0.000226835	0.000210326	0.000226452	0.000249313	0.000252679	0.000237752	0.000244669	0.00029599	0.000333905	0.000259136	0.00027164	0.000257032	0.000248779	0.000278918	0.000372541	0.000261561	0.000254819	0.000288799	0.000246138	0.000257534	0.000280374	0.000354397	0.000275433	0.000332119	0.000261824	0.000264226	0.000232575	0.000268477	0.000253062	0.000273436	0.000286455	0.000278595	0.000270005	0.00026126	0.000384188	0.000272861	0.000296641
[truncated: 270 more columns]

## Sheet: S4(Sensory Data)
Variety	ISC										SLK										ROF										STL										SBG
	P1	P2	P3	P4	P5	P6	P7	P8	P9	P10	P1	P2	P3	P4	P5	P6	P7	P8	P9	P10	P1	P2	P3	P4	P5	P6	P7	P8	P9	P10	P1	P2	P3	P4	P5	P6	P7	P8	P9	P10	P1	P2	P3	P4	P5	P6	P7	P8	P9
GQ00056	85	80	79	85	86	82	82	83	75	82	47	45	46	47	52	47	46	46	47	47	53	51	55	54	50	53	55	53	53	55	35	33	36	36	38	38	35	39	35	35	51	51	52	50	53	53	52	51	52
GQ00073	47	46	49	45	47	48	44	46	45	43	48	45	49	45	48	45	47	47	43	44	58	62	55	54	57	52	60	56	66	59	48	44	42	46	44	47	44	46	47	51	65	68	63	59	66	66	62	63	64
GQ00253	80	83	82	76	81	79	81	83	82	83	72	72	67	72	69	73	72	69	72	73	35	35	34	35	33	37	31	31	34	37	44	46	47	48	50	50	48	49	48	49	43	48	43	44	46	43	46	44	46
GQ00009	87	83	85	86	85	84	81	84	81	83	65	63	64	64	64	62	65	66	70	67	49	51	49	47	50	47	46	48	46	47	53	54	53	52	53	51	54	51	53	56	27	26	30	26	28	26	30	27	28
GQ00030	41	43	40	41	37	40	41	39	40	39	53	55	56	56	56	52	55	54	57	55	54	53	56	53	54	54	52	54	56	55	38	35	37	34	36	32	34	34	35	34	35	35	38	37	37	35	33	35	36
GQ00049	22	21	24	24	22	25	24	21	23	23	71	65	64	68	69	68	72	69	67	67	41	36	34	42	36	35	40	42	36	39	55	54	55	54	50	53	57	53	56	53	37	41	39	38	40	40	36	42	38
GQ00138	56	58	60	60	58	61	63	60	58	55	66	66	68	71	66	72	70	65	68	67	43	43	49	43	44	45	45	42	44	41	27	26	31	31	31	30	29	27	31	27	65	63	62	65	65	65	66	63	63
GQ00141	81	80	80	82	84	78	81	83	82	79	84	85	86	87	87	83	85	89	87	88	49	47	51	49	51	46	49	49	49	50	44	39	40	40	38	43	41	38	44	43	74	76	72	73	71	73	71	78	75
GQ00178	49	52	46	45	48	48	45	49	46	52	61	59	55	56	52	57	51	58	56	55	42	47	39	45	44	40	41	45	43	43	45	46	41	44	42	40	44	43	43	42	50	46	45	46	46	47	49	44	48
GQ00185	57	55	60	55	58	56	57	60	61	60	59	62	65	56	58	60	59	61	62	59	46	46	49	48	48	45	47	47	46	48	32	32	34	34	33	32	29	32	33	29	98	97	98	97	95	94	96	91	98
GQ00208	67	64	66	65	66	69	65	68	65	65	64	68	68	66	70	64	69	62	65	64	57	51	54	55	59	53	56	56	55	54	34	32	27	32	32	37	30	34	30	31	42	45	43	42	42	42	36	43	41
GQ00224	67	68	62	66	66	62	66	69	68	66	83	87	88	84	86	85	88	87	87	86	24	23	22	19	23	21	24	18	22	23	55	47	52	50	53	52	50	53	52	54	52	52	49	55	53	56	48	51	51
GQ00243	47	49	44	48	46	48	45	48	47	48	63	63	63	64	67	61	61	62	62	64	47	48	49	52	54	51	49	52	48	50	56	56	53	58	60	58	58	58	56	57	46	44	45	48	47	43	44	49	43
GQ00261	47	48	44	50	51	47	45	47	44	47	54	59	56	55	53	55	55	57	55	53	43	33	36	37	38	36	35	36	38	37	76	76	76	78	77	76	78	79	76	78	49	48	49	48	44	46	46	48	48
GQ00288	41	39	40	38	40	37	39	44	39	42	69	71	64	70	70	68	66	70	70	72	44	43	40	40	42	40	41	37	42	41	30	28	28	28	33	29	31	26	28	28	107	110	113	109	110	109	111	108	106
GQ00327	41	43	40	37	44	43	40	38	43	40	77	79	77	77	81	79	77	77	80	75	40	44	42	40	40	38	38	41	41	37	52	48	52	53	50	53	51	50	53	49	53	53	55	55	56	55	57	54	53
GQ00380	74	69	70	68	69	70	69	72	69	71	61	61	59	58	62	61	64	62	59	62	42	45	43	43	39	46	45	43	42	44	47	42	49	48	48	51	45	45	45	49	56	53	58	52	55	57	53	52	52
GQ00438	69	65	67	69	71	68	64	67	66	65	85	83	84	83	83	88	87	83	88	86	31	32	28	29	34	33	32	31	31	28	45	42	42	44	47	44	45	44	44	44	107	106	109	105	105	107	105	107	105
GQ00375	46	43	45	47	48	44	43	43	48	43	58	56	55	59	59	60	55	54	57	57	41	41	38	43	44	39	40	42	41	41	69	71	73	69	70	70	70	67	65	68	56	60	57	56	54	58	58	58	55
GQ00415	22	25	18	20	21	22	24	19	20	21	76	73	70	72	72	74	73	73	74	73	29	28	36	30	36	33	32	30	35	30	57	58	60	59	57	62	58	60	57	60	16	21	13	19	17	7	18	15	14
GQ00500	26	28	31	32	33	27	33	30	29	31	62	63	60	63	63	64	63	61	61	60	43	39	36	42	40	38	40	40	41	42	32	29	36	30	35	32	33	30	31	32	44	45	39	41	36	45	42	41	40
GQ00017	42	41	42	40	40	42	41	41	39	42	61	62	57	61	62	57	58	63	57	61	37	41	36	40	32	37	37	35	36	39	43	45	43	49	45	49	45	45	44	41	48	47	50	51	49	46	46	50	50
GQ00066	46	46	45	48	47	47	47	43	46	45	68	68	66	69	67	67	64	64	68	69	53	54	55	52	55	49	56	53	51	53	26	30	29	27	29	24	29	27	28	30	60	55	61	63	56	56	60	60	61
GQ00067	69	70	69	70	65	68	69	70	69	70	54	55	58	55	57	51	53	55	56	56	39	39	37	42	41	33	38	35	38	39	35	32	33	34	31	31	30	33	32	29	71	71	72	73	69	77	73	76	71
GQ00086	48	48	44	49	48	45	44	46	44	44	39	38	42	39	44	42	44	39	43	40	55	56	57	56	55	56	59	61	61	53	30	29	32	34	31	28	28	28	30	32	61	63	60	62	60	66	58	62	66
GQ00089	39	39	41	39	42	41	40	43	43	45	58	59	60	56	57	59	59	55	60	58	45	48	48	45	46	48	43	47	45	45	33	34	31	33	34	34	30	33	33	33	83	84	82	85	83	82	84	84	83
GQ00180	59	64	60	61	60	60	64	58	61	64	91	88	88	86	89	87	91	88	87	85	29	32	29	29	30	30	31	29	31	30	76	71	73	74	72	72	73	71	74	74	71	68	72	72	71	69	70	72	72
GQ00220	41	43	39	41	42	44	43	48	45	44	36	35	35	37	35	37	33	34	33	34	47	42	47	46	39	42	42	46	44	45	23	32	27	28	28	29	26	26	27	26	41	43	46	42	39	41	40	42	40
GQ00228	85	84	84	85	85	87	86	83	84	88	54	49	53	51	51	53	48	53	49	49	39	36	37	38	38	37	38	39	39	38	75	75	71	68	73	72	69	73	72	72	28	28	31	30	28	28	30	28	29
GQ00242	65	62	63	62	65	61	60	65	57	59	65	62	62	68	67	65	64	65	68	64	34	37	34	34	42	33	40	33	37	36	45	45	47	49	46	47	44	48	50	51	73	74	73	72	73	76	73	71	74
GQ00270	57	57	55	61	58	61	61	59	60	61	69	70	70	69	70	71	70	72	72	68	49	50	48	50	49	46	51	48	47	53	57	56	54	55	54	55	55	59	56	58	77	77	73	77	79	75	76	74	76
GQ00281	45	49	47	44	48	46	48	47	49	47	53	54	55	53	53	56	51	54	58	53	62	65	63	59	65	62	62	60	60	62	37	40	40	39	41	39	44	42	39	40	43	46	44	46	45	47	41	44	47
GQ00291	100	100	101	101	103	99	103	99	100	104	49	48	48	48	49	46	52	50	52	47	55	56	56	55	57	58	57	61	57	58	34	34	32	31	28	32	33	30	34	31	160	163	159	161	161	161	164	163	163
GQ00296	47	49	52	50	50	48	49	51	48	47	38	40	37	40	43	41	41	41	40	39	68	70	69	61	62	66	65	65	65	69	48	47	45	44	45	45	47	46	47	45	65	62	63	62	63	64	60	66	65
GQ00301	93	94	92	92	96	92	96	91	92	92	39	40	43	40	42	41	43	40	41	43	49	49	48	53	51	47	50	55	48	49	36	40	39	39	34	37	39	38	36	41	111	110	114	113	113	115	109	115	110
GQ00401	28	28	30	26	28	29	24	28	31	28	42	45	43	45	40	43	43	41	46	42	68	65	71	68	69	69	66	67	68	67	35	38	37	41	36	35	36	38	38	36	37	35	38	34	34	40	36	36	37
GQ00131	40	39	39	38	38	38	39	38	40	41	38	40	39	39	38	41	37	40	39	38	58	57	55	57	57	59	50	57	57	54	30	30	28	31	26	30	29	28	28	31	68	68	67	63	67	70	67	69	69
GQ00182	82	83	82	80	81	81	80	82	82	78	75	75	76	71	73	78	70	73	74	75	54	55	53	54	51	58	52	53	55	56	57	53	57	58	59	61	60	57	59	59	57	60	60	58	58	60	63	58	59
GQ00211	62	66	60	62	65	63	65	62	63	62	62	64	63	64	62	63	58	63	60	62	69	69	68	65	64	65	70	67	68	64	91	89	90	91	93	89	90	93	93	91	14	14	14	19	15	13	20	16	15
GQ00222	20	19	16	17	17	21	20	19	20	21	49	47	48	49	49	47	46	47	43	46	56	56	59	57	57	54	55	55	58	53	63	61	61	62	66	57	62	61	61	66	15	14	12	10	15	12	15	15	16
GQ00278	86	86	83	87	83	86	89	88	88	85	48	50	53	49	47	50	49	47	49	49	33	36	38	36	33	41	38	32	36	38	70	72	67	71	73	72	69	68	69	69	65	66	66	68	69	66	71	69	67
GQ00280	54	54	58	56	52	54	51	53	55	53	55	57	57	58	58	56	56	55	60	59	53	56	54	54	50	55	53	52	50	52	55	54	54	57	56	54	56	55	54	56	62	65	68	66	63	65	64	61	66
GQ00283	51	51	48	48	50	52	50	50	49	51	78	76	79	79	78	79	79	76	82	84	45	45	45	51	47	51	48	47	47	46	40	37	41	39	41	41	35	41	43	42	53	51	54	49	52	57	50	54	51
GQ00295	68	69	69	68	69	68	69	66	68	66	55	60	58	57	58	61	54	56	55	57	47	44	42	45	45	48	43	45	45	44	34	32	32	31	29	36	33	29	33	31	80	81	79	78	78	83	78	79	82
GQ00047	32	32	26	29	31	31	28	30	31	30	73	77	73	72	75	72	74	75	75	74	43	46	47	45	46	43	43	42	41	44	63	68	66	68	71	64	71	67	64	69	59	59	59	58	58	60	60	55	60
GQ00081	120	122	122	119	119	123	120	123	122	121	31	30	30	28	28	30	31	31	26	33	47	49	52	47	50	48	47	50	49	52	151	147	148	145	146	146	147	149	150	150	92	95	93	95	91	90	91	92	92
GQ00140	61	59	59	59	61	62	61	61	60	57	73	72	72	72	73	68	72	72	73	73	39	42	43	38	41	42	41	40	41	43	62	55	56	57	56	55	54	60	60	55	114	120	114	112	113	115	115	117	114
GQ00230	69	71	73	70	69	70	68	69	70	71	64	69	66	66	69	67	68	64	69	69	48	48	45	45	45	47	45	48	44	45	76	80	76	80	80	74	80	79	80	76	33	30	32	35	35	33	31	36	36
GQ00238	36	38	41	36	37	36	35	38	37	36	57	57	56	56	55	56	61	60	56	54	28	26	26	29	28	27	26	27	27	27	51	53	49	49	54	52	44	49	54	55	105	107	106	104	107	107	107	108	108
GQ00256	69	70	72	67	67	72	69	73	68	71	81	80	85	79	84	81	87	82	82	80	54	58	48	56	55	57	54	54	55	58	67	72	69	72	70	69	69	73	68	72	41	41	43	42	40	43	42	41	41
GQ00289	26	21	26	23	22	22	22	27	23	28	51	50	53	53	55	52	56	53	53	53	20	21	23	21	23	24	19	23	23	23	73	70	72	78	73	79	76	74	74	72	-5	-6	-6	-4	-3	-6	-3	-4	-3
GQ00297	64	65	65	61	65	67	64	62	66	62	69	69	67	70	70	71	70	69	74	71	28	26	30	26	29	29	25	25	26	27	67	67	64	66	64	67	64	63	67	61	61	58	62	59	59	60	61	59	60
GQ00320	104	103	102	100	100	102	103	102	103	101	94	92	89	90	89	89	89	90	90	89	41	36	38	40	39	34	38	33	36	34	115	115	113	111	118	115	111	112	116	114	74	77	82	78	77	77	78	76	75
GQ00346	85	81	87	83	85	84	81	79	80	83	66	68	66	61	65	65	63	62	66	68	22	23	24	22	24	25	25	22	23	21	41	41	41	49	42	47	46	46	44	42	82	83	83	78	83	80	79	79	79
GQ01527	54	58	60	56	55	56	58	58	59	57	48	47	47	50	49	45	47	47	47	43	47	48	48	44	46	45	47	46	47	42	111	113	113	105	112	111	113	112	108	111	94	92	96	92	96	94	94	93	96
[truncated: 38 more rows]
[truncated: 82 more columns]
